# Supplementary material for: Transcriptome Sequencing Reveals Distinct Stress Response of Listeria monocytogenes 6179 During Logarithmic and Stationary Growth Phases
Source: Microbiologyopen. 2025 Nov 14;14(6):e70140. doi: 10.1002/mbo3.70140 (PMC12616503; doi:10.1002/mbo3.70140)
Supplement: Supplementary file 1 — Table A1: DESeq2 results from cells in stationary phase exposed to either 1% lactic acid or 15 mM hydrogen peroxide. [file MBO3-14-e70140-s003.xlsx]

## Sheet: Stat. phase lactic acid genes
Feature	Gene	Product	EGDe Locus_tag	Base Mean	Log2Fold Change	Q-value
CRISPR_repeat_CP098509.1:2245204..2246690			#N/A	45.3044	-0.339303	0.526785
CRISPR_repeat_CP098509.1:31815..32165			#N/A	168.641	-1.03422	0.00123428
CRISPR_repeat_CP098509.1:47358..49654			#N/A	822.979	-1.8863	8.13626e-16
LM6179_00001	csn2	type II-A CRISPR-associated protein Csn2	#N/A	2004.08	2.59456	6.36622e-26
LM6179_00002	cas2	CRISPR-associated endonuclease Cas2	#N/A	572.269	3.39676	1.11961e-26
LM6179_00003	cas1	type II CRISPR-associated endonuclease Cas1	#N/A	1982.23	4.03354	1.53535e-32
LM6179_00004	cas9	type II CRISPR RNA-guided endonuclease Cas9	#N/A	2530.65	2.51224	1.1899e-16
LM6179_00005		hypothetical protein	#N/A	47.6719	1.18222	0.00964757
LM6179_00006		T7SS effector LXG polymorphic toxin	#N/A	432.89	1.37254	1.6856e-05
LM6179_00008	rpsI	30S ribosomal protein S9	lmo2596	45618.9	-4.18068	6.23746e-84
LM6179_00009	rplM	50S ribosomal protein L13	lmo2597	55504.8	-4.3532	1.9431e-95
LM6179_00010	truA	tRNA pseudouridine(38-40) synthase TruA	lmo2598	3245.91	0.0513427	0.834896
LM6179_00011		energy-coupling factor transporter transmembrane protein EcfT	lmo2599	2253.7	0.128926	0.595009
LM6179_00012		energy-coupling factor ABC transporter ATP-binding protein	lmo2600	4635.7	0.472928	0.0327464
LM6179_00013		energy-coupling factor ABC transporter ATP-binding protein	lmo2601	2302.49	0.423454	0.0596949
LM6179_00014		MgtC/SapB family protein	lmo2602	2937.27	7.15786	9.0733e-157
LM6179_00015		acetamidase/formamidase family protein	lmo2603	3621.55	5.14872	1.45421e-94
LM6179_00016		crosslink repair DNA glycosylase YcaQ family protein	lmo2604	2063.26	-1.17712	0.000158916
LM6179_00017	rplQ	50S ribosomal protein L17	lmo2605	53062.5	-2.97069	9.97656e-36
LM6179_00018		DNA-directed RNA polymerase subunit alpha	lmo2606	104062	-2.91514	9.34254e-35
LM6179_00019	rpsK	30S ribosomal protein S11	lmo2607	52263.1	-2.99452	3.48867e-39
LM6179_00020	rpsM	30S ribosomal protein S13	lmo2608	45615.6	-3.0694	8.00343e-39
LM6179_00021	infA	translation initiation factor IF-1	lmo2610	16045.2	-3.12076	2.98962e-40
LM6179_00022		adenylate kinase	lmo2611	56995.5	-2.73632	2.50657e-29
LM6179_00023	secY	preprotein translocase subunit SecY	lmo2612	136916	-2.84892	3.95788e-36
LM6179_00024	rplO	50S ribosomal protein L15	lmo2613	50864.4	-4.58129	1.73287e-63
LM6179_00025	rpmD	50S ribosomal protein L30	lmo2614	10920.2	-5.28348	1.46517e-51
LM6179_00026	rpsE	30S ribosomal protein S5	lmo2615	44228.5	-5.62176	1.29571e-59
LM6179_00027	rplR	50S ribosomal protein L18	lmo2616	23525.6	-5.69661	2.49764e-57
LM6179_00028	rplF	50S ribosomal protein L6	lmo2617	59988.7	-5.64675	4.94268e-62
LM6179_00029	rpsH	30S ribosomal protein S8	lmo2618	45440.2	-5.78623	6.39373e-58
LM6179_00030		type Z 30S ribosomal protein S14	lmo2619	17144.7	-5.76226	8.16344e-44
LM6179_00031	rplE	50S ribosomal protein L5	lmo2620	48487.7	-5.86006	2.81204e-63
LM6179_00032	rplX	50S ribosomal protein L24	lmo2621	16963.4	-6.1241	9.92993e-73
LM6179_00033	rplN	50S ribosomal protein L14	lmo2622	12595.5	-5.85048	3.80067e-70
LM6179_00034	rpsQ	30S ribosomal protein S17	lmo2623	23201.1	-5.81241	2.78171e-80
LM6179_00035	rpmC	50S ribosomal protein L29	lmo2624	21359.4	-5.61535	1.13072e-76
LM6179_00036	rplP	50S ribosomal protein L16	lmo2625	43176	-5.75391	1.61904e-82
LM6179_00037	rpsC	30S ribosomal protein S3	lmo2626	92918.9	-5.65449	4.94571e-91
LM6179_00038	rplV	50S ribosomal protein L22	lmo2627	33686.9	-5.78217	6.35677e-83
LM6179_00039	rpsS	30S ribosomal protein S19	lmo2628	16472.6	-5.61735	3.87101e-84
LM6179_00040	rplB	50S ribosomal protein L2	lmo2629	106438	-5.65867	1.44541e-100
LM6179_00041	rplW	50S ribosomal protein L23	lmo2630	25492.4	-5.66427	3.49864e-94
LM6179_00042	rplD	50S ribosomal protein L4	lmo2631	59805.6	-5.71418	9.27844e-102
LM6179_00043	rplC	50S ribosomal protein L3	lmo2632	77188.1	-5.944	2.68126e-125
LM6179_00044	rpsJ	30S ribosomal protein S10	lmo2633	31933	-6.30015	1.39136e-138
LM6179_00045		energy-coupling factor transporter transmembrane protein EcfT	lmo2634	3013.61	-0.675192	0.00259225
LM6179_00046	menA	1,4-dihydroxy-2-naphthoate polyprenyltransferase	lmo2635	2730.62	-1.61858	6.36715e-10
LM6179_00047		FAD:protein FMN transferase	lmo2636	3434.5	-1.83566	1.5327e-15
LM6179_00048		FMN-binding protein	lmo2637	26621.1	-0.178227	0.476689
LM6179_00049		FAD-dependent oxidoreductase	lmo2638	59005.5	-1.31204	8.09707e-07
LM6179_00050	eetA	flavin-based extracellular electron transfer system protein EetA	lmo2639	1277.98	-1.06185	4.36366e-06
LM6179_00051	eetB	flavin-based extracellular electron transfer system protein EetB	lmo2640	1878.86	-1.17984	1.46473e-06
LM6179_00052		polyprenyl synthetase family protein	lmo2641	4325.69	-0.693047	0.0017351
LM6179_00053		cyclic nucleotide phosphodiesterase	lmo2642	323.553	-0.447851	0.0907776
LM6179_00054		DUF4003 domain-containing protein	lmo2643	5280.5	2.91924	3.68787e-33
LM6179_00055		SMI1/KNR4 family protein	lmo2644	3007.12	2.78255	6.48968e-30
LM6179_00056		sugar isomerase domain-containing protein	LISIN_2731	121.782	2.90988	2.26416e-10
LM6179_00057		KDGP aldolase family protein	lmo2646	113.286	3.45935	2.11066e-09
LM6179_00058		creatininase family protein	lmo2647	80.9929	3.33165	7.83651e-10
LM6179_00059		phosphotriesterase	lmo2648	193.7	3.35137	1.41175e-12
LM6179_00060		PTS ascorbate transporter subunit IIC	lmo2649	1050.96	4.87557	7.35335e-44
LM6179_00061		PTS sugar transporter subunit IIB	lmo2650	42.717	4.96245	1.61599e-09
LM6179_00062		PTS sugar transporter subunit IIA	lmo2651	183.75	5.19229	4.90988e-30
LM6179_00063		BglG family transcription antiterminator	lmo2652	7828.16	2.59426	2.00615e-21
LM6179_00064	tuf	elongation factor Tu	lmo2653	288975	-3.06421	2.94199e-49
LM6179_00065	fusA	elongation factor G	lmo2654	390326	-4.78601	7.61026e-108
LM6179_00066	rpsG	30S ribosomal protein S7	lmo2655	69258.3	-4.96261	4.88084e-106
LM6179_00067	rpsL	30S ribosomal protein S12	lmo2656	52184.5	-5.1736	1.62922e-113
LM6179_00068		deoxyguanosinetriphosphate triphosphohydrolase	#N/A	354.838	2.78977	2.21538e-18
LM6179_00069		deoxyguanosinetriphosphate triphosphohydrolase	lmo2657	5431.23	1.62042	5.10025e-14
LM6179_00070		GNAT family N-acetyltransferase	lmo2658	438.777	0.450017	0.0794193
LM6179_00071	rpe	ribulose-phosphate 3-epimerase	lmo2659	49.8475	0.584169	0.184717
LM6179_00072	tkt	transketolase	lmo2660	155.402	0.358568	0.336906
LM6179_00073		ribulose-phosphate 3-epimerase	lmo2661	50.2721	1.09946	0.0178076
LM6179_00074	rpiB	ribose 5-phosphate isomerase B	lmo2662	34.8693	1.40891	0.00738855
LM6179_00076		zinc-binding dehydrogenase	lmo2663	629.305	3.01035	1.0578e-22
LM6179_00077		galactitol-1-phosphate 5-dehydrogenase	lmo2664	736.84	2.51026	6.17308e-14
LM6179_00078		PTS galactitol transporter subunit IIC	lmo2665	734.777	2.27217	1.72747e-15
LM6179_00079		PTS sugar transporter subunit IIB	lmo2666	50.0977	1.08123	0.0120036
LM6179_00080		PTS sugar transporter subunit IIA	lmo2667	151.757	1.14724	0.000172969
LM6179_00081		BglG family transcription antiterminator	lmo2668	1115.18	1.24066	1.5379e-05
LM6179_00082		hypothetical protein	lmo2669	216.92	1.77709	8.36451e-10
LM6179_00083		MmcQ/YjbR family DNA-binding protein	lmo2670	3117.97	3.54039	5.10781e-52
LM6179_00084		VOC family protein	lmo2671	497.102	3.74605	9.18668e-47
LM6179_00085		helix-turn-helix domain-containing protein	lmo2672	6638.54	4.69955	9.97457e-93
LM6179_00086		universal stress protein	lmo2673	9022.65	6.78043	3.29614e-145
LM6179_00087	rpiB	ribose 5-phosphate isomerase B	lmo2674	14308	3.97137	1.93659e-48
LM6179_00088		hypothetical protein	lmo2675	310.144	-0.0709053	0.862504
LM6179_00089		Y-family DNA polymerase	lmo2676	2556.63	0.068179	0.86095
LM6179_00090		alpha/beta hydrolase	lmo2677	3717.42	0.565986	0.0107807
LM6179_00091		response regulator transcription factor	lmo2678	1062.62	0.732868	0.00978169
LM6179_00092		sensor histidine kinase KdpD	lmo2679	4678.82	1.599	3.22287e-09
LM6179_00093	kdpC	K(+)-transporting ATPase subunit C	lmo2680	812.331	1.43653	1.73241e-07
LM6179_00094	kdpB	potassium-transporting ATPase subunit KdpB	lmo2681	648.005	-0.759272	0.00273282
LM6179_00095	kdpA	potassium-transporting ATPase subunit KdpA	lmo2682	274.253	-0.84614	0.00422544
LM6179_00097		PTS sugar transporter subunit IIB	lmo2683	1085.81	5.29687	6.57706e-99
LM6179_00098		PTS sugar transporter subunit IIC	lmo2684	27595.2	5.1114	3.15269e-90
LM6179_00099		PTS lactose/cellobiose transporter subunit IIA	lmo2685	9400.84	5.22211	6.49506e-77
LM6179_00100		DUF5626 family protein	lmo2686	105.831	0.807063	0.0207468
LM6179_00101		FtsW/RodA/SpoVE family cell cycle protein	lmo2687	238.775	-3.37011	4.28539e-24
LM6179_00102		FtsW/RodA/SpoVE family cell cycle protein	lmo2688	297.667	-2.92529	4.08136e-19
LM6179_00104	mgtA	magnesium-translocating P-type ATPase	lmo2689	655.385	-2.93582	8.62539e-22
LM6179_00105		TetR/AcrR family transcriptional regulator	lmo2690	4493.67	0.122893	0.671871
LM6179_00106		1,4-beta-N-acetylmuramoylhydrolase	lmo2691	19864	-3.31279	1.38361e-54
LM6179_00107		cyclic-di-AMP receptor	lmo2692	7292.77	1.03222	1.62582e-06
LM6179_00108	tmk	dTMP kinase	lmo2693	4339.26	0.479642	0.0459546
LM6179_00109		aminotransferase class I/II-fold pyridoxal phosphate-dependent enzyme	lmo2694	2615.55	2.55112	2.69963e-18
LM6179_00110	dhaK1	dihydroxyacetone kinase subunit DhaK1	lmo2695	57475.3	4.00931	7.94623e-35
LM6179_00111	dhaL1	dihydroxyacetone kinase ADP-binding subunit DhaL1	lmo2696	42145.5	4.00735	2.98712e-35
LM6179_00112	dhaM1	dihydroxyacetone kinase phosphoryl donor subunit DhaM1	lmo2697	22709.8	3.799	4.34616e-33
LM6179_00113		MurR/RpiR family transcriptional regulator	lmo2698	508.962	1.11022	9.30865e-06
LM6179_00114		Cof-type HAD-IIB family hydrolase	lmo2699	775.83	1.23911	6.27796e-08
LM6179_00115		aldo/keto reductase	lmo2700	1691.08	-0.0792228	0.754867
LM6179_00116		YaaL family protein	lmo2701	1822.8	-0.962829	2.47473e-05
LM6179_00117	recR	recombination mediator RecR	lmo2702	3635.58	-1.07236	6.7155e-07
LM6179_00118		YbaB/EbfC family nucleoid-associated protein	lmo2703	3742.06	0.436756	0.0753682
LM6179_00119	dnaX	DNA polymerase III subunit gamma/tau	lmo2704	16875.5	0.48597	0.0293392
LM6179_00120		DUF3284 domain-containing protein	lmo2705	5208.77	1.33482	3.38721e-10
LM6179_00121		DUF3188 domain-containing protein	lmo2706	656.867	1.41755	9.6438e-09
LM6179_00122		hypothetical protein	lmo2707	447.938	1.51479	9.37893e-08
LM6179_00123		PTS sugar transporter subunit IIC	lmo2708	1982.1	6.23519	5.34975e-126
LM6179_00124		hypothetical protein	lmo2709	59.4157	2.21946	2.57191e-06
LM6179_00125		hypothetical protein	lmo2710	1353.38	-1.33695	2.93816e-08
LM6179_00126		gluconokinase	lmo2712	679.422	-1.18268	0.00137024
LM6179_00127		GW domain-containing glycosaminoglycan-binding protein	lmo2713	45953.2	2.06839	1.78497e-16
LM6179_00128		LPXTG cell wall anchor domain-containing protein	lmo2714	20996.3	4.68632	1.98536e-81
LM6179_00129	cydC	thiol reductant ABC exporter subunit CydC	lmo2715	2747.06	-3.40636	6.1123e-46
LM6179_00130	cydD	thiol reductant ABC exporter subunit CydD	lmo2716	2138.65	-3.27437	8.07635e-46
LM6179_00131	cydB	cytochrome d ubiquinol oxidase subunit II	lmo2717	3130.9	-1.88197	1.39967e-15
LM6179_00132		cytochrome ubiquinol oxidase subunit I	lmo2718	2276.01	-2.25756	6.16534e-24
LM6179_00133	tadA	tRNA adenosine(34) deaminase TadA	lmo2719	446.23	1.07652	1.3135e-05
LM6179_00134		acyl--CoA ligase	lmo2720	960.802	-0.935715	0.00156271
LM6179_00135		glucosamine-6-phosphate deaminase	lmo2721	220.383	0.364362	0.205894
LM6179_00136		helix-turn-helix domain-containing protein	lmo2722	976.153	2.05122	4.07962e-19
LM6179_00137		GNAT family N-acetyltransferase	lmo2723	1760.41	1.38939	5.76229e-07
LM6179_00138		glyoxalase/bleomycin resistance/extradiol dioxygenase family protein	lmo2724	2818.05	2.01933	2.37002e-17
LM6179_00139		MATE family efflux transporter	lmo2725	1387.37	-3.00645	3.88762e-35
LM6179_00140		MarR family transcriptional regulator	lmo2726	127.235	-5.01453	7.33281e-29
LM6179_00141		PucR family transcriptional regulator	lmo2727	2523.86	1.30732	4.1497e-09
LM6179_00142		MerR family transcriptional regulator	lmo2728	443.267	0.319904	0.317651
LM6179_00143		cupin domain-containing protein	lmo2729	564.031	0.156254	0.639266
LM6179_00144		HAD family hydrolase	lmo2730	1598.07	2.15107	3.66196e-22
LM6179_00145		RpiR family transcriptional regulator	lmo2731	501.333	2.17984	1.19391e-18
LM6179_00146		MurR/RpiR family transcriptional regulator	lmo2732	657.728	1.59903	3.77844e-11
LM6179_00147		fructose-specific PTS transporter subunit EIIC	lmo2733	2238.85	6.00559	3.0454e-118
LM6179_00148		glycoside hydrolase family 38 C-terminal domain-containing protein	lmo2734	1329.6	4.89371	1.33432e-86
LM6179_00149		sugar phosphorylase	lmo2735	1032.56	4.38613	1.08781e-74
LM6179_00150		glycerate kinase	lmo2736	617.911	4.07051	2.43178e-59
LM6179_00151		LacI family DNA-binding transcriptional regulator	lmo2737	926.612	-0.104022	0.717477
LM6179_00152		hemolysin family protein	lmo2738	14775.1	0.773787	0.000478629
LM6179_00153		NAD-dependent protein deacylase	lmo2739	1981.34	3.11776	3.49104e-39
LM6179_00154		helix-hairpin-helix domain-containing protein	lmo2740	224.543	2.83169	1.29213e-17
LM6179_00155	lde	multidrug efflux MFS transporter Lde	lmo2741	3023.41	3.36823	5.51943e-45
LM6179_00156		SH3 domain-containing protein	lmo2742	2597.8	4.053	6.98058e-75
LM6179_00157	fsa	fructose-6-phosphate aldolase	lmo2743	12717.7	4.00756	3.30494e-66
LM6179_00158		Crp/Fnr family transcriptional regulator	lmo2744	376.034	-2.50286	9.37863e-23
LM6179_00159		ABC transporter ATP-binding protein	lmo2745	4550.24	1.27108	7.00457e-08
LM6179_00160		TfoX/Sxy family protein	lmo2746	374.729	-1.9942	1.47293e-10
LM6179_00161	serS	serine--tRNA ligase	lmo2747	2428.76	-1.87972	1.06869e-11
LM6179_00162		pyridoxamine 5'-phosphate oxidase family protein	lmo2748	7157.27	5.92717	2.38474e-84
LM6179_00163		aminodeoxychorismate/anthranilate synthase component II	lmo2749	261.857	-0.444783	0.112969
LM6179_00164	pabB	aminodeoxychorismate synthase component I	lmo2750	848.608	-0.707509	0.00557578
LM6179_00165		ABC transporter ATP-binding protein	lmo2751	3866.22	-2.9138	4.62486e-30
LM6179_00166		ABC transporter ATP-binding protein	lmo2752	4117.75	-2.61973	1.75749e-28
LM6179_00167		hypothetical protein	#N/A	14.2433	-3.57042	3.6726e-05
LM6179_00169		RNA 2'-phosphotransferase	#N/A	348.773	1.17345	5.83783e-05
LM6179_00170		hypothetical protein	#N/A	100.263	1.22033	0.00132379
LM6179_00171		hypothetical protein	#N/A	749.027	1.73519	2.04019e-13
LM6179_00172		hypothetical protein	#N/A	147.77	1.58053	3.28948e-06
LM6179_00173		RHS repeat-associated core domain-containing protein	#N/A	3714.43	0.68257	0.00580498
LM6179_00174		hypothetical protein	#N/A	19.2994	-3.77284	1.89778e-06
LM6179_00175	pbpD1	D-alanyl-D-alanine carboxypeptidase PBPD1	lmo2754	7796.91	-3.00277	5.98476e-32
LM6179_00176		CocE/NonD family hydrolase	lmo2755	1649.99	-0.397534	0.0907776
LM6179_00177		DNA topoisomerase III	lmo2756	5958.95	-0.542863	0.0161948
LM6179_00178	recQ	DNA helicase RecQ	lmo2757	3340.43	-0.192255	0.405384
LM6179_00179	guaB	IMP dehydrogenase	lmo2758	22809.9	-3.70627	1.43713e-27
LM6179_00180		ADP-ribose-binding protein	lmo2759	4347.62	3.23244	2.60052e-41
LM6179_00181		ABC-F family ATP-binding cassette domain-containing protein	lmo2760	270.932	-0.473125	0.173708
LM6179_00183		glycoside hydrolase family 1 protein	lmo2761	756.133	-1.90383	3.00865e-16
LM6179_00184		PTS sugar transporter subunit IIB	lmo2762	14.2796	0.851279	0.228474
LM6179_00185		PTS sugar transporter subunit IIC	lmo2763	418.24	0.426557	0.163485
LM6179_00186	bglK	beta-glucoside kinase	lmo2764	332.531	0.605425	0.0361991
LM6179_00187		PTS lactose/cellobiose transporter subunit IIA	lmo2765	39.6735	0.578721	0.243
LM6179_00188		MurR/RpiR family transcriptional regulator	lmo2766	308.492	-3.00374	1.4449e-27
LM6179_00189		DUF1129 family protein	lmo2767	4428.55	-1.17062	1.87825e-07
LM6179_00190		permease	lmo2768	1044.78	-0.624747	0.0117904
LM6179_00191		ABC transporter ATP-binding protein	lmo2769	349.897	-0.985096	0.000297708
LM6179_00192	gshAB	bifunctional glutamate--cysteine ligase GshA/glutathione synthetase GshB	lmo2770	11791.5	1.48987	1.18503e-12
LM6179_00193		family 1 glycosylhydrolase	lmo2771	298.718	-0.0215814	0.949806
LM6179_00194		beta-glucoside-specific PTS transporter subunit IIABC	lmo2772	243.007	-0.69027	0.0298007
LM6179_00195		PRD domain-containing protein	lmo2773	2599.43	0.376611	0.242659
LM6179_00196		bacteriocin-like WGxF protein	LISIN_2865	0.724123	-1.27115	0.718531
LM6179_00197		multidrug effflux MFS transporter	lmo2777	3959.15	-1.73945	2.02712e-09
LM6179_00198		hypothetical protein	lmo2778	79.0743	-2.77099	4.36578e-13
LM6179_00200	ychF	redox-regulated ATPase YchF	lmo2779	7131.43	-2.10845	1.32561e-20
LM6179_00201		PTS lactose/cellobiose transporter subunit IIA	lmo2780	26.5872	2.13286	0.000543922
LM6179_00202		glycoside hydrolase family 3 N-terminal domain-containing protein	lmo2781	921.16	2.64038	1.75676e-15
LM6179_00203		uncharacterized gene	lmo2782	35.9471	2.41958	2.4801e-06
LM6179_00204		PTS transporter subunit EIIC	lmo2783	183.974	2.09055	5.80098e-12
LM6179_00205		BglG family transcription antiterminator	lmo2784	2003	1.97245	1.72384e-16
LM6179_00206		catalase	lmo2785	12891.5	2.13523	4.08844e-23
LM6179_00207		ADP-ribosylglycohydrolase family protein	lmo2786	164.574	0.385402	0.249833
LM6179_00208		PTS beta-glucoside transporter subunit IIBCA	lmo2787	173.127	0.239643	0.451294
LM6179_00209		PRD domain-containing protein	lmo2788	3744.69	1.31223	4.38544e-08
LM6179_00210		DUF951 domain-containing protein	lmo2789	501.854	1.34138	3.51993e-06
LM6179_00211		ParB/RepB/Spo0J family partition protein	lmo2790	6488.89	1.27399	4.51329e-08
LM6179_00212		AAA family ATPase	lmo2791	3415.88	0.95995	4.45147e-05
LM6179_00213		helix-turn-helix transcriptional regulator	lmo2792	3734.2	1.04377	8.96121e-06
LM6179_00214		hypothetical protein	lmo2793	243.651	0.366855	0.30872
LM6179_00215	noc	nucleoid occlusion protein	lmo2794	5171.08	0.724327	0.000978396
LM6179_00216		MurR/RpiR family transcriptional regulator	lmo2795	3056.26	2.83181	7.60994e-36
LM6179_00217		ROK family protein	lmo2796	1286.14	4.30032	1.40945e-68
LM6179_00218		PTS sugar transporter subunit IIA	lmo2797	382.819	4.90874	2.52643e-60
LM6179_00219		HAD family hydrolase	lmo2798	804.764	5.17381	2.94406e-85
LM6179_00220		PTS mannitol transporter subunit IICB	lmo2799	1762.14	4.33963	1.33557e-79
LM6179_00221		Gfo/Idh/MocA family oxidoreductase	lmo2800	527.894	2.64647	9.81092e-26
LM6179_00222		N-acetylmannosamine-6-phosphate 2-epimerase	lmo2801	315.797	2.10986	2.51887e-16
LM6179_00223	rsmG	16S rRNA (guanine(527)-N(7))-methyltransferase RsmG	lmo2802	2543.37	-0.37898	0.12968
LM6179_00224		hypothetical protein	LISIN_2895	8.64978	0.188241	0.848991
LM6179_00225		hypothetical protein	lmo2803	19.5137	-0.47577	0.469852
LM6179_00226		DUF2974 domain-containing protein	lmo2804	275.306	-0.140233	0.649046
LM6179_00227		DUF1310 domain-containing protein	#N/A	1.84103	1.73929	0.385523
LM6179_00228		DUF1310 domain-containing protein	#N/A	5.5777	-0.831708	0.456654
LM6179_00229		DUF1310 domain-containing protein	#N/A	3.97716	-2.39532	0.0970166
LM6179_00230	mnmG	tRNA uridine-5-carboxymethylaminomethyl(34) synthesis enzyme MnmG	lmo2810	12150.8	-1.28331	5.67556e-07
LM6179_00231	mnmE	tRNA uridine-5-carboxymethylaminomethyl(34) synthesis GTPase MnmE	lmo2811	5363.17	-1.1388	2.09398e-05
LM6179_00232		D-alanyl-D-alanine carboxypeptidase PBPD2	lmo2812	285.331	-2.59191	9.25794e-21
LM6179_00233		SMUG2 DNA glycosylase family protein	lmo2813	166.85	0.468481	0.135571
LM6179_00234		TetR/AcrR family transcriptional regulator	lmo2814	153.481	0.615933	0.0434163
LM6179_00235		SDR family oxidoreductase	lmo2815	201.428	-0.549367	0.0837677
LM6179_00236		MFS transporter	lmo2816	193.752	2.66064	3.98143e-14
LM6179_00237		amidohydrolase	lmo2817	129.268	2.18999	3.76667e-12
LM6179_00238		multidrug efflux MFS transporter NorB	lmo2818	54.3307	2.43415	5.19281e-08
LM6179_00239		M20 family metallopeptidase	lmo2819	42.6272	2.6933	1.64932e-07
LM6179_00240		helix-turn-helix domain-containing protein	lmo2820	1313.2	-0.797683	0.000390175
LM6179_00241		MucBP domain-containing protein	#N/A	254.038	0.950141	0.000359547
LM6179_00242		arsenic metallochaperone ArsD family protein	lmo2822	568.868	-0.203392	0.464584
LM6179_00243		DUF1015 domain-containing protein	lmo2823	3216.51	-0.155826	0.62089
LM6179_00244		phosphoglycerate dehydrogenase	lmo2824	9732.44	0.280554	0.265766
LM6179_00245	serC	3-phosphoserine/phosphohydroxythreonine transaminase	lmo2825	9446.46	0.153495	0.563834
LM6179_00246		lmo2826 family MFS transporter	lmo2826	448.901	-1.67458	2.149e-10
LM6179_00247		MarR family winged helix-turn-helix transcriptional regulator	lmo2827	92.7038	-1.94716	1.42838e-08
LM6179_00248		hypothetical protein	lmo2828	271.065	1.468	2.37812e-05
LM6179_00249		nitroreductase family protein	lmo2829	4808.68	-4.15939	3.10769e-52
LM6179_00250		thioredoxin family protein	lmo2830	949.411	2.2845	7.59162e-17
LM6179_00251	pgmB	beta-phosphoglucomutase	lmo2831	510.905	0.621966	0.0121672
LM6179_00252		glycerate kinase	lmo2832	1850.84	0.893876	0.000211261
LM6179_00253		glycoside hydrolase family 65 protein	lmo2833	80.2957	0.027257	0.944156
LM6179_00254		Gfo/Idh/MocA family oxidoreductase	lmo2834	23.6162	-0.552782	0.333011
LM6179_00255		sugar phosphate isomerase/epimerase	lmo2835	83.284	1.12563	0.00174586
LM6179_00256		zinc-binding alcohol dehydrogenase	lmo2836	74.9349	0.965012	0.0102544
LM6179_00257		carbohydrate ABC transporter permease	lmo2837	47.0499	1.28684	0.00230925
LM6179_00258		sugar ABC transporter permease	lmo2838	27.9818	1.33838	0.0152928
LM6179_00259		sugar ABC transporter substrate-binding protein	lmo2839	82.3589	1.33852	0.000123016
LM6179_00260		sugar phosphorylase	lmo2841	50.053	-0.613677	0.185871
LM6179_00262		LacI family DNA-binding transcriptional regulator	lmo2842	1255.01	0.65661	0.00928705
LM6179_00263		transglutaminase family protein	lmo2843	2638.44	-0.290037	0.259175
LM6179_00264		GNAT family protein	lmo2844	413.261	-0.993137	0.00016062
LM6179_00265		MFS transporter	lmo2845	4076.66	0.651622	0.0111561
LM6179_00266	rhaM	L-rhamnose mutarotase	lmo2846	33.7512	3.38612	2.43367e-09
LM6179_00267	rhaD	rhamnulose-1-phosphate aldolase	lmo2847	97.8011	3.23374	2.04419e-17
LM6179_00268	rhaA	L-rhamnose isomerase	lmo2848	84.5307	3.04943	5.43945e-14
LM6179_00269	rhaB	rhamnulokinase	lmo2849	78.8052	4.11039	1.79175e-21
LM6179_00270		MFS transporter	lmo2850	38.0741	6.94454	1.21341e-09
LM6179_00271		helix-turn-helix domain-containing protein	lmo2851	1300.35	8.27252	4.9868e-95
LM6179_00272		ASCH domain-containing protein	lmo2852	195.437	-5.6014	2.31914e-40
LM6179_00273	jag	RNA-binding cell elongation regulator Jag/EloR	lmo2853	9373.15	-1.41089	1.99748e-11
LM6179_00274	yidC	membrane protein insertase YidC	lmo2854	9291.43	-1.8372	1.79669e-17
LM6179_00275	rnpA	ribonuclease P protein component	lmo2855	1270.84	-4.34599	1.37412e-73
LM6179_00276	rpmH	50S ribosomal protein L34	lmo2856	5162.31	-4.10862	1.72272e-67
LM6179_00277		hypothetical protein	lmo2857	185.827	-1.61128	4.77249e-06
LM6179_00279	dnaA	chromosomal replication initiator protein DnaA	lmo0001	12386.9	-0.474657	0.101405
LM6179_00281	dnaN	DNA polymerase III subunit beta	lmo0002	9541.7	0.119651	0.685011
LM6179_00282		MATE family efflux transporter	lmo0003	901.02	-2.95197	9.57884e-35
LM6179_00283	yaaA	S4 domain-containing protein YaaA	lmo0004	513.242	0.0761296	0.778041
LM6179_00284	recF	DNA replication/repair protein RecF	lmo0005	10496.3	0.238954	0.349351
LM6179_00285	gyrB	DNA topoisomerase (ATP-hydrolyzing) subunit B	lmo0006	18147.7	-0.282188	0.259897
LM6179_00286	gyrA	DNA gyrase subunit A	lmo0007	29669	-0.602377	0.011851
LM6179_00287	cls	cardiolipin synthase	lmo0008	9456.44	0.575027	0.0333097
LM6179_00288	speG	spermidine N1-acetyltransferase	lmo0009	1117.33	0.139825	0.684173
LM6179_00289	mvk	mevalonate kinase	lmo0010	3892.62	-0.317965	0.242343
LM6179_00290	mvaD	diphosphomevalonate decarboxylase	lmo0011	5162.16	-0.276538	0.306799
LM6179_00291		phosphomevalonate kinase	lmo0012	6029.89	-0.455103	0.0958041
LM6179_00292	qoxA	cytochrome aa3 quinol oxidase subunit II	lmo0013	8086.23	-0.480683	0.0282815
LM6179_00293	qoxB	cytochrome aa3 quinol oxidase subunit I	lmo0014	21655	-0.990322	2.94346e-06
LM6179_00294	qoxC	cytochrome aa3 quinol oxidase subunit III	lmo0015	6809.4	-1.03665	1.50266e-06
LM6179_00295	qoxD	cytochrome aa3 quinol oxidase subunit IV	lmo0016	4051.84	-1.05007	2.4209e-06
LM6179_00296		CapA family protein	lmo0017	30.1302	-0.47061	0.376933
LM6179_00297		6-phospho-beta-glucosidase	lmo0018	1247.39	-1.02971	4.80814e-06
LM6179_00298		C39 family peptidase	lmo0019	6483.62	5.06988	1.44584e-72
LM6179_00299		GntR family transcriptional regulator	lmo0020	619.591	1.61159	8.51346e-11
LM6179_00300		PTS sugar transporter subunit IIA	lmo0021	85.9718	2.33582	7.84389e-10
LM6179_00301		PTS sugar transporter subunit IIB	lmo0022	57.3995	3.92243	3.8267e-16
LM6179_00302		PTS mannose/fructose/sorbose/N-acetylgalactosamine transporter subunit IIC	lmo0023	123.741	3.10788	1.58168e-19
LM6179_00303		PTS system mannose/fructose/sorbose family transporter subunit IID	lmo0024	41.2263	2.90786	6.80991e-09
LM6179_00304		sugar isomerase domain-containing protein	lmo0025	573.196	5.40602	2.0601e-51
LM6179_00305		copper homeostasis protein CutC	lmo0026	13.0683	1.33058	0.0679872
LM6179_00306		beta-glucoside-specific PTS transporter subunit IIABC	lmo0027	838.231	-2.1316	2.40703e-10
LM6179_00307		LD-carboxypeptidase	lmo0028	678.314	0.911356	0.00011391
LM6179_00308		DUF4064 domain-containing protein	lmo0029	491.798	0.87204	0.00158518
LM6179_003085		Hypothetical protein	#N/A	1.63241	-1.85547	0.439542
LM6179_00309		Cof-type HAD-IIB family hydrolase	lmo0030	1578.04	1.05047	5.29277e-05
LM6179_003090		tRNA-Ser	#N/A	0.689285	1.32517	0.778041
LM6179_003095		tRNA-Asn	#N/A	0.158814	-0.616094	0.894746
LM6179_00310		LacI family DNA-binding transcriptional regulator	lmo0031	2062.12	1.00596	0.000122846
LM6179_003100		tRNA-Ser	#N/A	0.604475	2.6829	0.452971
LM6179_003105		tRNA-Glu	#N/A	0	#N/A	#N/A
LM6179_00311		ROK family protein	lmo0032	178.021	2.19136	1.88331e-12
LM6179_003110		tRNA-Asp	#N/A	1.33927	-0.805358	0.78781
LM6179_003115		tRNA-Gly	#N/A	0	#N/A	#N/A
LM6179_00312		glycoside hydrolase family 9 protein	lmo0033	278.338	2.28858	2.45535e-17
LM6179_003120		uncharacterized gene	#N/A	87.2401	0.0360329	0.927957
LM6179_003125		hypothetical protein	#N/A	34.0114	0.079375	0.88284
LM6179_00313		PTS sugar transporter subunit IIC	lmo0034	166.219	1.77674	3.42721e-08
LM6179_003130		tRNA-Arg	#N/A	0	#N/A	#N/A
LM6179_003135		hypothetical protein	#N/A	40.0055	0.423812	0.382132
LM6179_00314		SIS domain-containing protein	lmo0035	205.276	1.60592	2.23475e-08
LM6179_003140		uncharacterized gene	#N/A	0	#N/A	#N/A
LM6179_003145		hypothetical protein	#N/A	10.7955	-0.746357	0.352107
LM6179_00315	ptcA	putrescine carbamoyltransferase	lmo0036	103.154	2.59105	7.47716e-14
LM6179_003150	prli42	stressosome-associated protein Prli42	#N/A	0.0972654	1.50067	0.746896
LM6179_003155	ssrS	6S RNA	#N/A	19590.3	2.35188	1.68231e-19
LM6179_00316		amino acid permease	lmo0037	280.118	2.60545	4.98384e-23
LM6179_003160		uncharacterized gene	#N/A	1.13107	-0.22319	0.933412
LM6179_003165		DUF6262 family protein	#N/A	80.4857	1.33254	0.000267591
LM6179_00317	aguA	agmatine deiminase	lmo0038	305.555	2.95074	9.75657e-20
LM6179_003170		tRNA-Glu	#N/A	0	#N/A	#N/A
LM6179_003175		tRNA-Ser	#N/A	2.30359	-2.40303	0.203441
LM6179_00318	arcC	carbamate kinase	lmo0039	438.49	2.91226	2.40812e-24
LM6179_003180		tRNA-Asn	#N/A	0.158814	-0.616094	0.894746
LM6179_003185		tRNA-Ile	#N/A	0	#N/A	#N/A
LM6179_00319	aguA	agmatine deiminase	lmo0040	309.129	-0.684889	0.0109151
LM6179_003190		tRNA-Gly	#N/A	0	#N/A	#N/A
LM6179_003195		tRNA-His	#N/A	0.460404	-1.78756	0.700918
LM6179_00320		MurR/RpiR family transcriptional regulator	lmo0041	136.556	-1.05128	0.00123428
LM6179_003200		tRNA-Phe	#N/A	0	#N/A	#N/A
LM6179_003205		tRNA-Asp	#N/A	0	#N/A	#N/A
LM6179_00321		DedA family protein	lmo0042	702.524	-4.61441	1.26404e-40
LM6179_003210		tRNA-Met	#N/A	0.127304	1.08029	0.821553
LM6179_003215		tRNA-Ser	#N/A	1.57454	-2.77692	0.224888
LM6179_00322	arcA	arginine deiminase	lmo0043	2593.73	4.55577	1.46765e-81
LM6179_003220		tRNA-Ile	#N/A	0	#N/A	#N/A
LM6179_003225		tRNA-Met	#N/A	0.566648	-0.516445	0.893672
LM6179_00323	rpsF	30S ribosomal protein S6	lmo0044	21957.2	-3.89105	1.42634e-72
LM6179_003230		tRNA-Ala	#N/A	0.344642	1.17534	0.807766
LM6179_003235		tRNA-Pro	#N/A	0	#N/A	#N/A
LM6179_00324	ssb	single-stranded DNA-binding protein	lmo0045	64183.3	-3.63837	4.15734e-63
LM6179_003240		tRNA-Arg	#N/A	0	#N/A	#N/A
LM6179_003245		tRNA-Leu	#N/A	9.64746	-1.13622	0.179919
LM6179_00325	rpsR	30S ribosomal protein S18	lmo0046	7566.79	-4.07628	1.71663e-55
LM6179_003250		tRNA-Gly	#N/A	0	#N/A	#N/A
LM6179_003255		tRNA-Leu	#N/A	2.16675	-4.23482	0.0473979
LM6179_00326		PepSY domain-containing protein	lmo0047	14137	2.15028	8.17195e-14
LM6179_003260		tRNA-Lys	#N/A	0	#N/A	#N/A
LM6179_003265		tRNA-Thr	#N/A	0.158814	-0.616094	0.894746
LM6179_00327		accessory gene regulator ArgB-like protein	lmo0048	3497.14	1.2097	0.000264897
LM6179_003270		tRNA-Val	#N/A	0	#N/A	#N/A
LM6179_003275		tRNA-Arg	#N/A	0	#N/A	#N/A
LM6179_00328		cyclic lactone autoinducer peptide	lmo0049	101.238	-0.452585	0.3773
LM6179_003280	rnpB	RNase P RNA component class B	#N/A	344463	0.826099	0.0013863
LM6179_003285		hypothetical protein	#N/A	234.343	0.0263382	0.935909
LM6179_00329		sensor histidine kinase	lmo0050	1363.31	-0.00653434	0.980132
LM6179_003290		DUF3397 domain-containing protein	#N/A	300.145	-1.49603	6.65796e-07
LM6179_003295	rpmF	50S ribosomal protein L32	#N/A	4196.93	-5.14471	5.29459e-61
LM6179_00330		LytTR family DNA-binding domain-containing protein	lmo0051	828.885	0.826515	0.000685292
LM6179_003300		tRNA-Leu	#N/A	0.158814	-0.616094	0.894746
LM6179_003305		hypothetical protein	#N/A	38.263	1.64862	0.000382608
LM6179_00331	pdeA	cyclic-di-AMP phosphodiesterase PdeA	lmo0052	17858	0.597308	0.00735503
LM6179_003310		tRNA-Glu	#N/A	0	#N/A	#N/A
LM6179_003315		tRNA-Thr	#N/A	0	#N/A	#N/A
LM6179_00332	rplI	50S ribosomal protein L9	lmo0053	637.019	-0.210316	0.528297
LM6179_003320		tRNA-Tyr	#N/A	5.93115	-4.20177	0.00397428
LM6179_003325		tRNA-Gln	#N/A	0	#N/A	#N/A
LM6179_00333	dnaB	replicative DNA helicase	lmo0054	16724.6	0.452097	0.0464814
LM6179_003330		tRNA-Lys	#N/A	0	#N/A	#N/A
LM6179_003335		hypothetical protein	#N/A	5800.1	-0.6756	0.016614
LM6179_00334		adenylosuccinate synthase	lmo0055	6518	-1.50696	7.11763e-11
LM6179_003340		tRNA-Cys	#N/A	0.683501	-0.0469363	0.989186
LM6179_003345		trna-Cys	#N/A	0.317629	-0.996899	0.834778
LM6179_003350		tRNA-Gly	#N/A	0	#N/A	#N/A
LM6179_003355		tRNA-Gln	#N/A	0	#N/A	#N/A
LM6179_00336		WXG100 family type VII secretion target	lmo0056	17.7564	-0.609634	0.38938
LM6179_003360		tRNA-His	#N/A	0.325131	-1.0162	0.831803
LM6179_003365		tRNA-Trp	#N/A	0	#N/A	#N/A
LM6179_00337	esaA	type VII secretion protein EsaA	lmo0057	24.2149	-1.43629	0.0109387
LM6179_003370		tRNA-Tyr	#N/A	5.93115	-4.20177	0.00397428
LM6179_003375		tRNA-Phe	#N/A	0	#N/A	#N/A
LM6179_00338	essA	type VII secretion protein EssA	lmo0058	4.71172	-0.873696	0.505833
LM6179_003380		tRNA-Asp	#N/A	0	#N/A	#N/A
LM6179_003385		tRNA-Met	#N/A	0.127304	1.08029	0.821553
LM6179_00339		EsaB/YukD family protein	lmo0059	0.782625	-2.75881	0.387938
LM6179_003390		tRNA-Val	#N/A	0.142775	-0.69447	0.884912
LM6179_003395		tRNA-Glu	#N/A	0	#N/A	#N/A
LM6179_00340	essB	type VII secretion protein EssB	lmo0060	15.1994	-2.15922	0.00252104
LM6179_003400		tRNA-Ser	#N/A	0	#N/A	#N/A
LM6179_003405		tRNA-Asn	#N/A	0.158814	-0.616094	0.894746
LM6179_00341	essC	type VII secretion protein EssC	lmo0061	76.5289	-1.12504	0.00183443
LM6179_003410		tRNA-Ala	#N/A	0	#N/A	#N/A
LM6179_003415		tRNA-Ile	#N/A	0	#N/A	#N/A
LM6179_00342		chorismate synthase	lmo0062	5.67049	-0.412903	0.725208
LM6179_003420		Hypothetical protein	#N/A	0	#N/A	#N/A
LM6179_003425		Hypothetical protein	#N/A	1.44329	-0.545302	0.817765
LM6179_00343		WXG100 family type VII secretion target	lmo0063	7.13164	-0.995132	0.307668
LM6179_003430		Hypothetical protein	#N/A	0	#N/A	#N/A
LM6179_003435	ssrA	transfer-messenger RNA	#N/A	1.74451e+06	1.0929	0.000306628
LM6179_00344		DUF5081 family protein	lmo0064	8.06019	-0.488589	0.615108
LM6179_003440		uncharacterized gene	#N/A	94.5339	0.588675	0.0941616
LM6179_003445		hypothetical protein	#N/A	17.923	-0.299315	0.667054
LM6179_00345		hypothetical protein	lmo0065	5.84055	-1.6881	0.125012
LM6179_003450		hypothetical protein	#N/A	25.1641	1.29459	0.0169016
LM6179_003455		tRNA-Arg	#N/A	0	#N/A	#N/A
LM6179_00346		uncharacterized gene	lmo0066	576.243	1.5167	2.29065e-06
LM6179_003460		hypothetical protein	#N/A	28.5478	-3.97238	5.15568e-07
LM6179_003465		AP2 domain-containing protein	#N/A	745.3	0.452837	0.14939
LM6179_00347		Imm59 family immunity protein	#N/A	10.7304	0.701199	0.39648
LM6179_003470		hypothetical protein	#N/A	46.4465	0.158561	0.761676
LM6179_003475		hypothetical protein	#N/A	32.7977	0.565441	0.259441
LM6179_00348		hypothetical protein	#N/A	102.372	1.14598	0.000834401
LM6179_003480		tRNA-Thr	#N/A	0	#N/A	#N/A
LM6179_003485		tRNA-Asn	#N/A	0.158814	-0.616094	0.894746
LM6179_003490	rrf	5S ribosomal RNA	#N/A	3.10487	-0.439589	0.778041
LM6179_003495		23S ribosomal RNA	#N/A	4929.97	-0.518324	0.12093
LM6179_00350		hypothetical protein	#N/A	45.7383	0.989347	0.0245194
LM6179_003500		tRNA-Ala	#N/A	0	#N/A	#N/A
LM6179_003505		tRNA-Ile	#N/A	0	#N/A	#N/A
LM6179_00351		Imm59 family immunity protein	#N/A	33.8828	1.37068	0.00408631
LM6179_003510		16S ribosomal RNA	#N/A	2345.16	-0.425827	0.144175
LM6179_003515		Mrp/NBP35 family ATP-binding protein	#N/A	3583.26	2.94466	2.95421e-38
LM6179_00352		hypothetical protein	lmo0072	10.1948	1.95661	0.0226007
LM6179_003520		GW domain-containing glycosaminoglycan-binding protein	#N/A	2094.32	-2.14266	1.24988e-19
LM6179_003525		aldo/keto reductase	#N/A	904.827	1.91441	2.96055e-16
LM6179_00353		hypothetical protein	#N/A	27.2468	1.33768	0.0127265
LM6179_003530		MerR family transcriptional regulator	#N/A	654.42	2.03742	9.77223e-16
LM6179_003535		hypothetical protein	#N/A	423.428	2.01499	7.11677e-13
LM6179_00354		hypothetical protein	#N/A	49.4635	1.60728	0.000100973
LM6179_003540	rpmJ	50S ribosomal protein L36	#N/A	2673.71	-3.36822	1.24967e-53
LM6179_003545		potassium-transporting ATPase subunit F	#N/A	0	#N/A	#N/A
LM6179_00355		hypothetical protein	#N/A	78.5683	1.86703	3.98639e-05
LM6179_003550	ffs	signal recognition particle sRNA large type	#N/A	49397.3	4.64744	2.17285e-31
LM6179_003555		uncharacterized gene	#N/A	14.1414	1.21295	0.0828471
LM6179_00356		hypothetical protein	#N/A	23.3599	1.58354	0.0050606
LM6179_003560		hypothetical protein	#N/A	12.2541	-6.91997	1.07871e-06
LM6179_003565		tRNA-Val	#N/A	0	#N/A	#N/A
LM6179_003570		uncharacterized gene	#N/A	56.92	-1.73303	7.42066e-05
LM6179_003575		hypothetical protein	#N/A	52.5561	1.80307	1.12501e-05
LM6179_003580		enhanced serine sensitivity protein SseB C-terminal domain-containing protein	#N/A	51.6761	0.44946	0.293685
LM6179_003585		Imm59 family immunity protein	#N/A	4.47806	1.63823	0.1899
LM6179_00359		hypothetical protein	#N/A	2.03974	0.713969	0.746896
LM6179_003590		glycohydrolase toxin TNT-related protein	#N/A	118.928	1.43563	1.86918e-05
LM6179_003595		tRNA-Lys	#N/A	0	#N/A	#N/A
LM6179_00360		toxin B	#N/A	2.58144	0.086754	0.957386
LM6179_003600		16S ribosomal RNA	#N/A	2345.16	-0.425827	0.144175
LM6179_003605		23S ribosomal RNA	#N/A	4929.97	-0.518324	0.12093
LM6179_00361		hypothetical protein	#N/A	95.129	2.56592	2.38085e-13
LM6179_003610	rrf	5S ribosomal RNA	#N/A	3.10487	-0.439589	0.778041
LM6179_003615		tRNA-Val	#N/A	0	#N/A	#N/A
LM6179_00362		hypothetical protein	#N/A	6.94722	3.34809	0.00391209
LM6179_003620		tRNA-Thr	#N/A	0.158814	-0.616094	0.894746
LM6179_003625		tRNA-Lys	#N/A	0	#N/A	#N/A
LM6179_00363		hypothetical protein	#N/A	4.19901	1.31545	0.31208
LM6179_003630		tRNA-Leu	#N/A	2.16675	-4.23482	0.0473979
LM6179_003635		tRNA-Gly	#N/A	0.317629	-0.996899	0.834778
LM6179_00364		hypothetical protein	#N/A	2.23093	1.82665	0.321968
LM6179_003640		tRNA-Leu	#N/A	9.64746	-1.13622	0.179919
LM6179_003645		tRNA-Arg	#N/A	0	#N/A	#N/A
LM6179_00365		hypothetical protein	#N/A	60.2242	2.24406	2.07867e-08
LM6179_003650		tRNA-Pro	#N/A	0	#N/A	#N/A
LM6179_003655		tRNA-Ala	#N/A	0	#N/A	#N/A
LM6179_003660	rpmG	50S ribosomal protein L33	#N/A	448.402	-2.32776	2.1733e-21
LM6179_003665	inlD	class 1 internalin InlD	#N/A	3720.38	5.63348	1.088e-92
LM6179_00367		isocitrate lyase/phosphoenolpyruvate mutase family protein	lmo0075	1178.67	1.93355	5.27153e-18
LM6179_003670		hypothetical protein	#N/A	5.27601	0.489431	0.688547
LM6179_003675		uncharacterized gene	#N/A	22.4314	0.0921074	0.882443
LM6179_00368		trifunctional transcriptional activator/DNA repair protein Ada/methylated-DNA--[protein]-cysteine S-methyltransferase	lmo0076	3380.38	2.27169	1.5078e-26
LM6179_003680	inlA	uncharacterized gene	#N/A	15534.5	4.85347	8.29157e-41
LM6179_003685		DUF3130 domain-containing protein	#N/A	106.603	2.65266	4.39715e-15
LM6179_00369		pentapeptide repeat-containing protein	lmo0077	266.45	-0.802372	0.0141024
LM6179_003690		ribonuclease P	#N/A	72.5428	3.47692	4.39715e-15
LM6179_003695		uncharacterized gene	#N/A	2.43649	1.48419	0.365893
LM6179_00370		isocitrate lyase/phosphoenolpyruvate mutase family protein	lmo0078	3498.45	1.60445	4.63509e-11
LM6179_00371		T7SS effector LXG polymorphic toxin	lmo0079	386.412	0.58403	0.033169
LM6179_00372		IclR family transcriptional regulator	#N/A	126.636	1.45829	3.83726e-06
LM6179_00373		hypothetical protein	lmo0080	5.25005	-1.64188	0.179724
LM6179_00374		hypothetical protein	#N/A	12.5328	-1.56091	0.0478182
LM6179_00375		hypothetical protein	#N/A	22.4201	-1.92592	0.00397806
LM6179_00376		MerR family transcriptional regulator	lmo0083	382.571	1.24712	5.58899e-06
LM6179_00377		aldo/keto reductase	lmo0084	593.406	0.402099	0.107179
LM6179_00379		Crp/Fnr family transcriptional regulator	lmo0085	0.610736	-2.35724	0.563834
LM6179_00380		ATP phosphoribosyltransferase regulatory subunit	lmo0086	103.114	1.20902	0.000483136
LM6179_00381		hypothetical protein	lmo0087	109.536	1.38744	4.40762e-05
LM6179_00382		ATP F0F1 synthase subunit C	lmo0088	7.95137	1.46381	0.131981
LM6179_00383		F0F1 ATP synthase subunit delta	lmo0089	95.1436	1.8764	4.02828e-08
LM6179_00384		F0F1 ATP synthase subunit alpha	lmo0090	237.386	2.0552	1.62135e-12
LM6179_00385		F0F1 ATP synthase subunit gamma	lmo0091	157.609	2.20922	9.77135e-13
LM6179_00386	atpD	F0F1 ATP synthase subunit beta	lmo0092	178.261	1.89021	1.96171e-09
LM6179_00387		F0F1 ATP synthase subunit epsilon	lmo0093	24.3667	1.06941	0.0498444
LM6179_00388		hypothetical protein	lmo0094	91.9822	0.80576	0.0212481
LM6179_00389		Crp/Fnr family transcriptional regulator	lmo0095	92.481	-1.34055	6.44538e-05
LM6179_00390		mannose/fructose/sorbose PTS transporter subunit IIA	lmo0096	83.3349	0.99076	0.0180866
LM6179_00391		PTS mannose/fructose/sorbose transporter subunit IIC	lmo0097	115.388	1.00841	0.0135473
LM6179_00392		PTS system mannose/fructose/sorbose family transporter subunit IID	lmo0098	320.358	1.99321	8.3091e-11
LM6179_00393		DUF956 family protein	lmo0099	2100.22	1.74796	1.61631e-15
LM6179_00394		DUF2200 domain-containing protein	lmo0100	827.582	0.881233	0.000841311
LM6179_00395		metalloregulator ArsR/SmtB family transcription factor	lmo0101	31.8287	1.17938	0.0330083
LM6179_00396		putative quinol monooxygenase	lmo0102	72.744	-3.07893	7.30875e-14
LM6179_00397		nitroreductase family protein	lmo0103	623.841	-2.41451	3.16026e-23
LM6179_00398		hypothetical protein	lmo0104	2022.07	1.05084	8.3204e-05
LM6179_00399	chiB	chitinase ChiB	lmo0105	13460.3	2.73975	4.72419e-16
LM6179_00400		ROK family protein	lmo0106	195.01	-0.631491	0.0903714
LM6179_00401		ABC transporter ATP-binding protein	lmo0107	4745.26	-1.26317	1.12501e-05
LM6179_00402		ABC transporter ATP-binding protein	lmo0108	3669.47	-1.51044	1.28148e-08
LM6179_00403		AraC family transcriptional regulator	lmo0109	4236.67	5.17251	9.28278e-87
LM6179_00404		alpha/beta hydrolase	lmo0110	10989	5.15406	2.01594e-124
LM6179_00405		EAL domain-containing protein	lmo0111	375.975	-0.754126	0.00268665
LM6179_00406		Crp/Fnr family transcriptional regulator	lmo0112	76.8269	-1.37879	0.000292378
LM6179_00407		ImmA/IrrE family metallo-endopeptidase	lmo0113	1836.7	3.38798	1.22729e-36
LM6179_00408		helix-turn-helix transcriptional regulator	lmo0114	1199.59	2.628	9.58988e-25
LM6179_00409	lmaD	protein LmaD	lmo0115	251.825	0.997433	0.00736586
LM6179_00410	lmaC	protein LmaC	lmo0116	387.613	1.10294	0.00116382
LM6179_00411	lmaB	protein LmaB	lmo0117	2034.87	1.36706	4.97457e-05
LM6179_00412	lmaA	protein LmaA	lmo0118	3151.71	1.26962	0.00014651
LM6179_00413		segregation and condensation protein B	lmo0119	797.364	1.19369	0.000341315
LM6179_00414		phenylalanine racemase	lmo0120	2240.09	1.29194	0.000133059
LM6179_00415		hypothetical protein	lmo0121	10451.1	1.30494	0.0002293
LM6179_00416		phage tail family protein	lmo0122	3098.83	1.25212	0.000267728
LM6179_00417		phage tail protein	lmo0123	2342.2	1.18132	0.000250116
LM6179_00418		CCA-adding enzyme	lmo0124	1469.16	1.23209	0.000388787
LM6179_00419		alpha-amylase	lmo0125	2239.2	1.2681	0.000109818
LM6179_00420		hypothetical protein	lmo0126	2142.94	1.30704	0.000158916
LM6179_00421		hypothetical protein	#N/A	1166.24	1.27193	9.90451e-05
LM6179_00422		holin family protein	lmo0128	1047.6	1.38413	0.00015705
LM6179_00423		N-acetylmuramoyl-L-alanine amidase	lmo0129	2320.18	1.3051	6.82338e-05
LM6179_00424		5'-nucleotidase C-terminal domain-containing protein	lmo0130	4765.46	-0.0499695	0.850816
LM6179_00425		EAL domain-containing protein	lmo0131	1918.35	2.39436	8.81939e-27
LM6179_00426		IMP dehydrogenase	lmo0132	13223.9	-0.335687	0.232441
LM6179_00427		(4Fe-4S)-binding protein	lmo0133	283.678	6.37664	6.14834e-44
LM6179_00428		GNAT family N-acetyltransferase	lmo0134	751.531	5.599	1.68788e-72
LM6179_00429		ABC transporter substrate-binding protein	lmo0135	93568.6	-1.83961	2.05315e-08
LM6179_00430		ABC transporter permease	lmo0136	34064.7	-2.22014	5.53741e-13
LM6179_00431		ABC transporter permease	lmo0137	45624.8	-2.36211	3.37455e-17
LM6179_00432		DUF3130 domain-containing protein	lmo0138	68.217	-2.91321	1.26408e-12
LM6179_00433		DNA double-strand break repair Rad50 ATPase	lmo0139	174.15	-2.88059	6.29165e-16
LM6179_00434		T7SS effector LXG polymorphic toxin	#N/A	408.919	-1.27093	3.12748e-07
LM6179_00435		hypothetical protein	lmo0147	48.8698	-0.676565	0.114718
LM6179_00436		dihydroorotate dehydrogenase (quinone)	lmo0148	6.2171	-1.53905	0.144175
LM6179_00437		hypothetical protein	#N/A	18.9103	0.368018	0.598479
LM6179_00438		hypothetical protein	#N/A	63.4478	0.245045	0.549487
LM6179_00439		hypothetical protein	#N/A	10.8827	0.536111	0.520611
LM6179_00440	cdiI	ribonuclease toxin immunity protein CdiI	#N/A	20.1368	-1.01894	0.107478
LM6179_00441		hypothetical protein	#N/A	4.15337	-1.08117	0.398341
LM6179_00442		peptide ABC transporter substrate-binding protein	lmo0152	41569.4	-0.116828	0.759071
LM6179_00443		metal ABC transporter substrate-binding protein	lmo0153	115.684	-6.71266	3.34696e-22
LM6179_00444		metal ABC transporter ATP-binding protein	lmo0154	45.0227	-5.75027	5.16218e-13
LM6179_00445		metal ABC transporter permease	lmo0155	77.1478	-4.03324	6.78813e-18
LM6179_00446		Crp/Fnr family transcriptional regulator	lmo0156	11.8896	-3.01673	0.000770816
LM6179_00447		ATP-dependent DNA helicase	lmo0157	1245.34	-0.797015	0.000385873
LM6179_00448	yidA	sugar-phosphatase	lmo0158	1085.26	-0.0243138	0.934062
LM6179_00449		SpaA isopeptide-forming pilin-related protein	lmo0159	176.269	-1.291	0.000336886
LM6179_00450		SpaA isopeptide-forming pilin-related protein	lmo0160	6153.89	-3.13892	9.47882e-27
LM6179_00451		STAS domain-containing protein	lmo0161	3608.68	0.383478	0.0980841
LM6179_00452	holB	DNA polymerase III subunit delta'	lmo0162	5925.28	-0.4233	0.074588
LM6179_00453		stage 0 sporulation family protein	lmo0163	6953.87	-0.0390429	0.883633
LM6179_00454	yabA	DNA replication initiation control protein YabA	lmo0164	2471.23	-0.0553753	0.847713
LM6179_00455		tRNA1(Val) (adenine(37)-N6)-methyltransferase	lmo0165	787.572	-1.04604	0.000228057
LM6179_00456		GIY-YIG nuclease family protein	lmo0166	236.863	-1.44335	1.74117e-06
LM6179_00457	rsmI	16S rRNA (cytidine(1402)-2'-O)-methyltransferase	lmo0167	2486.49	-0.553739	0.0392675
LM6179_00458		AbrB/MazE/SpoVT family DNA-binding domain-containing protein	lmo0168	55.4666	-2.35241	1.77291e-07
LM6179_00459		GRP family sugar transporter	lmo0169	1979.09	6.04599	8.46529e-102
LM6179_00460		DUF1254 domain-containing protein	lmo0170	4460.44	1.74963	2.25437e-12
LM6179_00461		lmo0171 family class 1 internalin	lmo0171	764.06	1.9825	5.90105e-18
LM6179_00463		IS3-like element ISLmo1 family transposase	lmo0172	192.711	-0.614593	0.0288669
LM6179_00464		LapB repeat-containing protein	lmo0175	57.9183	0.553329	0.161894
LM6179_00466		GRP family sugar transporter	lmo0176	1599.81	-0.923133	0.00121501
LM6179_00467	metG	methionine--tRNA ligase	lmo0177	9043.18	-1.45706	3.0214e-08
LM6179_00468		ROK family transcriptional regulator	lmo0178	622.316	2.16105	3.68159e-17
LM6179_00469		sugar ABC transporter permease	lmo0179	412.797	2.02874	6.5535e-11
LM6179_00470		carbohydrate ABC transporter permease	lmo0180	199.468	1.81085	3.24622e-10
LM6179_00471		sugar ABC transporter substrate-binding protein	lmo0181	497.985	2.20627	2.15991e-19
LM6179_00472		glycoside hydrolase family 31 protein	lmo0182	510.584	1.33118	3.44322e-07
LM6179_00473		glycoside hydrolase family 31 protein	lmo0183	367.123	0.27008	0.340015
LM6179_00474		alpha-glucosidase	lmo0184	765.903	-0.069136	0.801191
LM6179_00475		TatD family hydrolase	lmo0185	832.239	-1.85583	9.19793e-08
LM6179_00476		resuscitation-promoting factor	lmo0186	54060	-8.23881	4.18357e-167
LM6179_00477	rnmV	ribonuclease M5	lmo0187	976.777	-2.37695	9.50724e-11
LM6179_00478	rsmA	16S rRNA (adenine(1518)-N(6)/adenine(1519)-N(6))-dimethyltransferase RsmA	lmo0188	5272.02	-2.13791	2.8877e-12
LM6179_00479		Veg family protein	lmo0189	4805.63	-3.1025	1.33166e-45
LM6179_00480	ispE	4-(cytidine 5'-diphospho)-2-C-methyl-D-erythritol kinase	lmo0190	3126.74	-0.752218	0.000692271
LM6179_00481	chbG	chitin disaccharide deacetylase	lmo0191	4777.13	-0.622812	0.0119322
LM6179_00482	purR	pur operon repressor	lmo0192	2114.33	0.789679	0.000335148
LM6179_00483		HlyD family secretion protein	lmo0193	2610.16	-2.28705	3.05375e-13
LM6179_00484		ABC transporter ATP-binding protein	lmo0194	2859.28	-1.88826	5.30951e-08
LM6179_00485		ABC transporter permease	lmo0195	5889.63	-1.50741	9.61463e-07
LM6179_00486	spoVG	septation regulator SpoVG	lmo0196	22363.2	0.150271	0.534726
LM6179_00487	spoVG	septation regulator SpoVG	lmo0197	17603.8	0.310357	0.177017
LM6179_00488	glmU	bifunctional UDP-N-acetylglucosamine diphosphorylase/glucosamine-1-phosphate N-acetyltransferase GlmU	lmo0198	20506.4	-0.95689	0.000306628
LM6179_00489		ribose-phosphate diphosphokinase	lmo0199	19836.2	-1.21781	9.89124e-07
LM6179_00490	prfA	listeriolysin O transcriptional regulator PrfA	lmo0200	1799.29	3.97731	1.74076e-72
LM6179_00491	plcA	phosphatidylinositol-specific phospholipase C	lmo0201	195.738	0.62799	0.0428138
LM6179_00492	hly	cholesterol-dependent cytolysin listeriolysin O	lmo0202	703.286	2.14132	1.42504e-13
LM6179_00493	mpl	zinc metalloproteinase Mpl	lmo0203	57.01	0.25412	0.558756
LM6179_00494	actA	actin assembly-inducing protein ActA	lmo0204	189.883	0.941479	0.00109322
LM6179_00495	plcB	phosphatidylcholine phospholipase C	lmo0205	83.3086	1.11857	0.00203
LM6179_00496		DUF5502 family protein	lmo0206	10.2262	-0.462272	0.58774
LM6179_00497		YehR family lipoprotein	lmo0207	148.607	-2.62613	3.84398e-16
LM6179_00498		putative heavy metal-binding protein	lmo0208	3960.39	2.1806	1.51516e-24
LM6179_00499		DNA alkylation repair protein	lmo0209	2032.29	2.29633	3.09283e-24
LM6179_00500		L-lactate dehydrogenase	lmo0210	25754.2	3.40498	1.36449e-42
LM6179_00501		50S ribosomal protein L25/general stress protein Ctc	lmo0211	49008.6	1.28254	8.78763e-08
LM6179_00502		GNAT family N-acetyltransferase	lmo0212	1399.11	0.448096	0.145875
LM6179_00503	pth	aminoacyl-tRNA hydrolase	lmo0213	1705.58	-0.444804	0.0581655
LM6179_00504	mfd	transcription-repair coupling factor	lmo0214	11823.6	-2.53598	1.15053e-31
LM6179_00505		polysaccharide biosynthesis protein	lmo0215	7472.13	-2.08621	1.38798e-22
LM6179_00506		RNA-binding S4 domain-containing protein	lmo0216	524.328	-0.759318	0.0250409
LM6179_00507		septum formation initiator family protein	lmo0217	6849.18	0.123346	0.613742
LM6179_00508		S1 domain-containing RNA-binding protein	lmo0218	5642.75	-0.551588	0.0134213
LM6179_00509		bifunctional tRNA lysidine(34) synthetase TilS/hypoxanthine phosphoribosyltransferase HprT	lmo0219	11691.2	-2.13714	6.05438e-19
LM6179_00510	ftsH	ATP-dependent zinc metalloprotease FtsH	lmo0220	82400.8	-0.506185	0.053481
LM6179_00511		type III pantothenate kinase	lmo0221	6474.25	-1.49669	1.13598e-11
LM6179_00512	hslO	Hsp33 family molecular chaperone HslO	lmo0222	4397.48	-1.66053	1.21924e-12
LM6179_00514	cysK	cysteine synthase A	lmo0223	38295.1	0.124067	0.639721
LM6179_00516	folP	dihydropteroate synthase	lmo0224	2407.21	-0.843987	0.000322034
LM6179_00517	folB	dihydroneopterin aldolase	lmo0225	1180.49	-0.656594	0.00744571
LM6179_00518	folK	2-amino-4-hydroxy-6-hydroxymethyldihydropteridine diphosphokinase	lmo0226	1249.78	-0.992927	1.05368e-05
LM6179_00519	dusB	tRNA dihydrouridine synthase DusB	lmo0227	14918.6	-2.89323	9.14747e-44
LM6179_00520	lysS	lysine--tRNA ligase	lmo0228	19639.9	-3.79143	9.98267e-41
LM6179_00526		CtsR family transcriptional regulator	lmo0229	149.161	0.371462	0.3768
LM6179_00527		UvrB/UvrC motif-containing protein	lmo0230	742.933	1.62142	7.0325e-10
LM6179_00528		protein arginine kinase	lmo0231	3469.32	2.66829	2.28925e-30
LM6179_00529		ATP-dependent Clp protease ATP-binding subunit	lmo0232	38311.4	3.23937	3.23355e-44
LM6179_00530	radA	DNA repair protein RadA	lmo0233	2387.82	0.141177	0.566653
LM6179_00531		PIN/TRAM domain-containing protein	lmo0234	7263.16	0.148557	0.58774
LM6179_00532	ispD	2-C-methyl-D-erythritol 4-phosphate cytidylyltransferase	lmo0235	2593.83	-0.561016	0.0356421
LM6179_00533	ispF	2-C-methyl-D-erythritol 2,4-cyclodiphosphate synthase	lmo0236	3243.58	-0.972236	6.21131e-06
LM6179_00534	gltX	glutamate--tRNA ligase	lmo0237	7823.11	-1.38629	1.09718e-10
LM6179_00535	cysE	serine O-acetyltransferase	lmo0238	353.683	-2.12553	5.62487e-11
LM6179_00536	cysS	cysteine--tRNA ligase	lmo0239	2784.78	-2.72743	1.01268e-27
LM6179_00537		Mini-ribonuclease 3	lmo0240	98.5108	-2.62938	1.02285e-10
LM6179_00538	rlmB	23S rRNA (guanosine(2251)-2'-O)-methyltransferase RlmB	lmo0241	2004.29	-2.29891	5.11915e-26
LM6179_00539		NYN domain-containing protein	lmo0242	664.427	-2.57706	3.17472e-26
LM6179_00540		RNA polymerase sporulation sigma factor SigH	lmo0243	2120.59	-2.20711	5.23756e-24
LM6179_00541	secE	preprotein translocase subunit SecE	lmo0245	683.828	-2.1028	3.22241e-15
LM6179_00542	nusG	transcription termination/antitermination protein NusG	lmo0246	5105.73	-3.27382	3.4357e-53
LM6179_00543		immunity 63 family protein	lmo0247	256.289	-4.21933	4.23364e-37
LM6179_00544	rplK	50S ribosomal protein L11	lmo0248	67183.1	-4.48732	4.48163e-90
LM6179_00545	rplA	50S ribosomal protein L1	lmo0249	105867	-4.37243	1.39389e-86
LM6179_00547	rplJ	50S ribosomal protein L10	lmo0250	44667.7	-5.4443	2.25061e-90
LM6179_00548	rplL	50S ribosomal protein L7/L12	lmo0251	29382	-5.44199	5.93435e-92
LM6179_00549		BlaI/MecI/CopY family transcriptional regulator	lmo0252	336.495	-1.95489	8.8195e-15
LM6179_00550		M56 family metallopeptidase	lmo0253	472.181	-0.687658	0.007167
LM6179_00551		DUF1266 domain-containing protein	lmo0254	2376.17	-1.81053	1.0643e-08
LM6179_00552		YehR family protein	lmo0255	1613.37	-1.68767	1.29221e-09
LM6179_00553		class I SAM-dependent methyltransferase	lmo0256	1525.54	0.0436597	0.862504
LM6179_00555		RNA-splicing ligase RtcB	lmo0257	1785.62	-1.30201	8.90225e-05
LM6179_00556		LacI family DNA-binding transcriptional regulator	#N/A	3031.13	2.39416	2.0938e-20
LM6179_00557		extracellular solute-binding protein	#N/A	22.354	0.149479	0.81391
LM6179_00558		sugar ABC transporter permease	#N/A	40.7631	-0.444831	0.336906
LM6179_00559		sugar ABC transporter permease	#N/A	23.4729	-0.182595	0.765204
LM6179_00560		alpha-glucosidase	#N/A	125.617	-0.0973884	0.815594
LM6179_00561	gtfA	sucrose phosphorylase	#N/A	155.321	-0.696488	0.0264848
LM6179_00562		hypothetical protein	#N/A	205.482	-2.91428	4.45691e-23
LM6179_00563	rpoB	DNA-directed RNA polymerase subunit beta	lmo0258	246784	-3.38275	8.05712e-55
LM6179_00564	rpoC	DNA-directed RNA polymerase subunit beta'	lmo0259	350805	-3.97772	9.77677e-78
LM6179_00565		HAD family hydrolase	lmo0260	2018.81	2.657	5.9989e-31
LM6179_00566		glycoside hydrolase family 1 protein	lmo0261	6874.13	2.96325	1.89908e-41
LM6179_00567	inlH	InlH/InlC2 family class 1 internalin	lmo0263	21352.5	7.47103	1.75032e-180
LM6179_00568	inlE	class 1 internalin InlE	lmo0264	34.8963	-1.18269	0.0154623
LM6179_00569		ArgE/DapE family deacylase	lmo0265	17123.9	8.18229	2.34849e-160
LM6179_00570		MarR family transcriptional regulator	lmo0266	297.654	2.64373	1.37833e-20
LM6179_00571		ring-cleaving dioxygenase	lmo0267	1325.5	2.6234	3.23332e-27
LM6179_00572		histidine phosphatase family protein	lmo0268	659.464	0.0241554	0.927957
LM6179_00573		ABC transporter permease subunit	lmo0269	331.528	-1.27684	1.03182e-05
LM6179_00574		leucine-rich repeat domain-containing protein	#N/A	151.311	1.19464	8.51025e-05
LM6179_00575		SMI1/KNR4 family protein	#N/A	3807.83	1.35365	4.18952e-08
LM6179_00576		glycoside hydrolase family 1 protein	lmo0271	8117.82	1.13324	3.71682e-06
LM6179_00577	yidA	sugar-phosphatase	lmo0272	1362.85	-3.27788	4.1219e-35
LM6179_00578		GNAT family N-acetyltransferase	lmo0273	3226.77	0.611127	0.008762
LM6179_00579		Crp/Fnr family transcriptional regulator	lmo0274	2566.28	2.74204	9.42837e-25
LM6179_00580		ComEC/Rec2 family competence protein	lmo0275	2995.61	0.0404159	0.882073
LM6179_00581		Cof-type HAD-IIB family hydrolase	lmo0276	1299.37	0.349307	0.159318
LM6179_00582		Gfo/Idh/MocA family oxidoreductase	lmo0277	1212.9	-3.54104	3.49045e-36
LM6179_00583	ugpC	sn-glycerol-3-phosphate ABC transporter ATP-binding protein UgpC	lmo0278	4847.12	6.08691	1.07406e-117
LM6179_00584	nrdD	anaerobic ribonucleoside-triphosphate reductase	lmo0279	998.649	1.09341	1.51025e-06
LM6179_00585	nrdG	anaerobic ribonucleoside-triphosphate reductase activating protein	lmo0280	477.177	1.28938	7.561e-08
LM6179_00586		Crp/Fnr family transcriptional regulator	lmo0281	1097.08	1.0143	0.000172419
LM6179_00587		carbon-nitrogen family hydrolase	lmo0282	727.414	-0.787232	0.00968678
LM6179_00588		ABC transporter permease	lmo0283	880.747	-1.62316	1.55941e-06
LM6179_00589		methionine ABC transporter ATP-binding protein	lmo0284	1282.66	-1.64957	5.61887e-06
LM6179_00590		MetQ/NlpA family ABC transporter substrate-binding protein	lmo0285	918.389	-2.08898	1.63762e-09
LM6179_00591		pyridoxal phosphate-dependent aminotransferase	lmo0286	872.928	-2.34313	1.69158e-11
LM6179_00592	yycF	response regulator YycF	lmo0287	6052.77	-0.539769	0.023976
LM6179_00593	walK	cell wall metabolism sensor histidine kinase WalK	lmo0288	4787.53	0.259976	0.374032
LM6179_00594	yycH	two-component system activity regulator YycH	lmo0289	3897.43	-0.0245219	0.936978
LM6179_00595		two-component system regulatory protein YycI	lmo0290	3234.54	0.0778853	0.804719
LM6179_00596		MBL fold metallo-hydrolase	lmo0291	2060.38	1.37292	1.28049e-09
LM6179_00597	htrA	serine protease HtrA	lmo0292	43572.7	1.40531	4.13761e-09
LM6179_00599	rlmH	23S rRNA (pseudouridine(1915)-N(3))-methyltransferase RlmH	lmo0293	188.075	0.883861	0.00160322
LM6179_00600		LysR family transcriptional regulator	lmo0294	270.853	-2.44303	8.07212e-20
LM6179_00601		NADPH-dependent oxidoreductase	lmo0295	151.083	1.56018	1.35128e-07
LM6179_00602		DUF998 domain-containing protein	lmo0296	731.008	2.49695	1.19476e-20
LM6179_00603		BglG family transcription antiterminator	lmo0297	1532	2.48437	2.62739e-13
LM6179_00604		PTS sugar transporter subunit IIC	lmo0298	1298.1	1.12438	0.0108561
LM6179_00605		PTS sugar transporter subunit IIB	lmo0299	285.383	0.213426	0.652708
LM6179_00606		glycoside hydrolase family 1 protein	lmo0300	1489.16	0.413067	0.376617
LM6179_00607		PTS lactose/cellobiose transporter subunit IIA	lmo0301	197.476	0.201287	0.664234
LM6179_00609	dcm	DNA (cytosine-5-)-methyltransferase	#N/A	5145.8	-2.42278	3.28882e-28
LM6179_00610		AlwI family type II restriction endonuclease	#N/A	2050.1	0.0790258	0.753967
LM6179_00611		aminotransferase class I/II-fold pyridoxal phosphate-dependent enzyme	lmo0305	1688.71	-0.56853	0.0513315
LM6179_00612		DUF1433 domain-containing protein	#N/A	24.2098	-0.705697	0.235623
LM6179_00613		ChbG/HpnK family deacetylase	lmo0314	3047.65	-0.244232	0.431269
LM6179_00614	tenA	thiaminase II	lmo0315	63.9733	-1.60105	0.000321304
LM6179_00615	thiM	hydroxyethylthiazole kinase	lmo0316	261.443	-1.65876	2.28906e-09
LM6179_00616	thiD	bifunctional hydroxymethylpyrimidine kinase/phosphomethylpyrimidine kinase	lmo0317	372.742	-1.43937	5.212e-09
LM6179_00617	thiE	thiamine phosphate synthase	lmo0318	357.792	-1.39802	4.05412e-08
LM6179_00618		glycoside hydrolase family 1 protein	lmo0319	8805.57	-2.3804	5.403e-25
LM6179_00619	vip	cell invasion LPXTG protein Vip	lmo0320	40.0804	-1.68817	0.000366778
LM6179_00620		GAP family protein	lmo0321	3477.51	5.11134	1.98794e-91
LM6179_00621		PH domain-containing protein	lmo0322	8.40132	-0.18139	0.853549
LM6179_00622		endonuclease/exonuclease/phosphatase family protein	lmo0323	4534.14	4.80921	7.8304e-102
LM6179_00623		superoxide dismutase	lmo0324	116.104	3.15995	1.19721e-15
LM6179_00625		XRE/MutR family transcriptional regulator	lmo0325	1308.9	2.02143	6.12881e-16
LM6179_00626		XRE/MutR family transcriptional regulator	lmo0326	72.18	2.94828	1.43387e-12
LM6179_00627		MucBP domain-containing protein	#N/A	387.086	1.67162	4.18371e-09
LM6179_00628		hypothetical protein	lmo0328	15.7252	0.120233	0.877678
LM6179_00629		LPXTG cell wall anchor domain-containing protein	lmo0331	815.538	-1.87957	2.86148e-16
LM6179_00630		LapB repeat-containing protein	#N/A	5330.09	3.53322	1.14629e-45
LM6179_00631		leucine-rich repeat domain-containing protein	#N/A	228.346	0.92675	0.000723417
LM6179_00633	inlI	class 1 internalin InlI	lmo0333	869.099	0.300147	0.351821
LM6179_00634		flavodoxin domain-containing protein	lmo0334	104.412	1.40348	6.91216e-05
LM6179_00635		DUF3130 domain-containing protein	lmo0335	106.603	2.65266	4.39715e-15
LM6179_00636		ribonuclease P	#N/A	41.7363	2.23376	3.86936e-06
LM6179_00637		LXG domain-containing protein	lmo0337	177.955	0.810484	0.0227262
LM6179_00638		hypothetical protein	lmo0338	29.4212	0.302532	0.595583
LM6179_00639		inorganic diphosphatase	lmo0339	195.552	2.12655	1.36687e-12
LM6179_00640		DUF6440 family protein	lmo0340	63.1625	2.49327	1.21341e-09
LM6179_00641		bacteriocin immunity protein	lmo0341	1647.68	3.71608	3.83535e-34
LM6179_00642	tkt	transketolase	lmo0342	12097.4	5.04507	7.02469e-84
LM6179_00643	fsa	fructose-6-phosphate aldolase	lmo0343	1912.56	5.99742	7.71823e-103
LM6179_00644		D-threitol dehydrogenase	lmo0344	1383.8	5.6503	2.32847e-78
LM6179_00645	rpiB	ribose 5-phosphate isomerase B	lmo0345	629.697	5.82611	1.11514e-39
LM6179_00646		triose-phosphate isomerase	lmo0346	1169.01	5.59138	5.67959e-61
LM6179_00647	dhaL2	dihydroxyacetone kinase ADP-binding subunit DhaL2	lmo0347	1479.95	5.96878	5.01566e-97
LM6179_00648	dhaK2	dihydroxyacetone kinase subunit DhaK2	lmo0348	1228.78	5.62736	3.4681e-101
LM6179_00649		hypothetical protein	lmo0349	120.119	4.91565	3.71663e-30
LM6179_00650		hypothetical protein	lmo0350	183.563	5.17184	2.16174e-42
LM6179_00651	dhaM2	dihydroxyacetone kinase phosphoryl donor subunit DhaM2	lmo0351	34.7415	3.6057	1.7427e-09
LM6179_00652		DeoR/GlpR family DNA-binding transcription regulator	lmo0352	2272.82	2.45448	3.11431e-28
LM6179_00653		GNAT family N-acetyltransferase	lmo0353	659.54	2.47642	7.41256e-26
LM6179_00654		acyl-CoA synthetase	lmo0354	1250.27	-1.03658	3.64716e-06
LM6179_00655		flavocytochrome c	lmo0355	157.726	-0.581414	0.0581655
LM6179_00656		oxidoreductase	lmo0356	3337.03	0.818265	0.000215382
LM6179_00657		PTS sugar transporter subunit IIA	lmo0357	21.718	2.8128	1.80181e-05
LM6179_00658		fructose-specific PTS transporter subunit EIIC	lmo0358	228.566	2.15396	8.09405e-15
LM6179_00659		ketose-bisphosphate aldolase	lmo0359	2198.95	2.66304	1.05938e-31
LM6179_00660		DeoR/GlpR family DNA-binding transcription regulator	lmo0360	1076.98	2.78519	1.06676e-32
LM6179_00661		hypothetical protein	LISIN_0371	48.5093	-0.558574	0.224888
LM6179_00662	tatC	twin-arginine translocase subunit TatC	lmo0361	742.141	0.188451	0.531565
LM6179_00663	tatA	Sec-independent protein translocase subunit TatA	lmo0362	45.8031	0.385157	0.405384
LM6179_00664		Type 1 glutamine amidotransferase-like domain-containing protein	lmo0363	457.066	-0.417466	0.159318
LM6179_00665		YafY family protein	lmo0364	294.026	-1.27242	6.75395e-07
LM6179_00667		FTR1 family iron permease	lmo0365	22.4753	-1.53856	0.0134335
LM6179_00668		EfeM/EfeO family lipoprotein	lmo0366	29.7408	-0.856972	0.120761
LM6179_00669	efeB	iron uptake transporter deferrochelatase/peroxidase subunit	lmo0367	74.6388	0.295457	0.431269
LM6179_00670		NUDIX domain-containing protein	lmo0368	1911.14	2.43378	4.99261e-24
LM6179_00671		YebC/PmpR family DNA-binding transcriptional regulator	lmo0369	3544.75	0.46764	0.0427473
LM6179_00672		zinc ribbon domain-containing protein YjdM	lmo0370	2125.81	0.484824	0.0470626
LM6179_00673		GntR family transcriptional regulator	lmo0371	751.797	-1.04339	2.53884e-05
LM6179_00674		glycoside hydrolase family 1 protein	lmo0372	205.309	1.95459	1.12023e-12
LM6179_00675		PTS sugar transporter subunit IIC	lmo0373	336.665	1.93427	3.46838e-14
LM6179_00676		PTS sugar transporter subunit IIB	lmo0374	8.57111	1.6697	0.0650237
LM6179_00677		hypothetical protein	lmo0375	95.396	0.123557	0.744526
LM6179_00678		YafY family protein	lmo0376	1847.56	1.12099	5.67999e-07
LM6179_00679		effector binding domain-containing protein	lmo0377	6615.01	2.11873	1.92731e-13
LM6179_00680		hypothetical protein	lmo0378	15.8519	-0.648254	0.356533
LM6179_00681		hypothetical protein	lmo0379	10.8398	0.112705	0.894746
LM6179_00684		hypothetical protein	lmo0381	12.0441	-0.626008	0.437038
LM6179_00685		DeoR/GlpR family DNA-binding transcription regulator	lmo0382	429.707	0.143771	0.696511
LM6179_00686	iolA	methylmalonate-semialdehyde dehydrogenase	lmo0383	1667.37	4.80007	6.86094e-95
LM6179_00687	iolB	5-deoxy-glucuronate isomerase	lmo0384	654.579	5.37967	6.50294e-78
LM6179_00688	iolC	5-dehydro-2-deoxygluconokinase	lmo0385	1073.29	4.69659	7.49284e-84
LM6179_00689	iolD	3D-(3,5/4)-trihydroxycyclohexane-1,2-dione acylhydrolase (decyclizing)	lmo0386	5058.73	4.62891	8.04684e-67
LM6179_00690		iron chaperone	lmo0387	1730.29	1.11983	4.13619e-07
LM6179_00691		hypothetical protein	lmo0388	1941.11	-0.168768	0.494859
LM6179_00692		low temperature requirement protein A	lmo0389	709.571	1.15813	6.03989e-07
LM6179_00693		uracil-DNA glycosylase	lmo0390	798.91	0.265603	0.318999
LM6179_00694		hypothetical protein	lmo0391	618.394	0.415402	0.0854608
LM6179_00695	floA	flotillin-like protein FloA	lmo0392	13271.1	1.16876	5.94571e-08
LM6179_00696		hypothetical protein	lmo0393	11388.5	1.52524	1.16548e-11
LM6179_00697		NlpC/P60 family protein	lmo0394	14912.9	-9.47653	9.33706e-290
LM6179_00698		GNAT family N-acetyltransferase	lmo0395	296.312	-7.68856	8.29157e-41
LM6179_00699	proC	pyrroline-5-carboxylate reductase	lmo0396	3017.37	1.28203	4.11422e-08
LM6179_00700		SRPBCC family protein	lmo0397	2838.99	-0.227242	0.351945
LM6179_00701		PTS sugar transporter subunit IIA	lmo0398	88.8626	4.10409	1.10104e-17
LM6179_00702		PTS fructose transporter subunit IIB	lmo0399	40.4002	3.8933	2.29564e-09
LM6179_00703		PTS fructose transporter subunit IIC	lmo0400	876.326	5.10631	7.58676e-57
LM6179_00704	mngB	mannosylglycerate hydrolase	lmo0401	4103.41	3.57173	2.4192e-32
LM6179_00705		PRD domain-containing protein	lmo0402	750.176	0.287665	0.291894
LM6179_00706		DUF4064 domain-containing protein	lmo0403	1397.12	-0.513395	0.0311997
LM6179_00707		hypothetical protein	lmo0404	1185.93	-0.476563	0.043629
LM6179_00708		inorganic phosphate transporter	lmo0405	5440.09	2.51051	2.26911e-21
LM6179_00709		VOC family protein	lmo0406	88.0915	0.661251	0.134448
LM6179_00710		DUF1149 family protein	lmo0407	699.405	0.556006	0.0227001
LM6179_00711		NusG domain II-containing protein	lmo0408	296.376	0.277218	0.373086
LM6179_00712	ppsA	phosphoenolpyruvate synthase	lmo0411	11486.4	1.37279	1.32113e-05
LM6179_00713		hypothetical protein	lmo0412	105.14	-0.162082	0.644549
LM6179_00714		hypothetical protein	lmo0413	567.274	0.687123	0.00494834
LM6179_00715		ZIP family metal transporter	lmo0414	3493.66	0.299808	0.275558
LM6179_00716	pgdA	peptidoglycan N-acetylglucosamine deacetylase PgdA	lmo0415	32600.6	-0.410223	0.0854608
LM6179_00717		helix-turn-helix transcriptional regulator	lmo0416	145.06	0.46546	0.16371
LM6179_00718		2'-O-methyl transferase	lmo0417	292.677	0.572054	0.0475151
LM6179_00719		phage repressor protein	lmo0418	217.372	-2.78155	6.02846e-21
LM6179_00720		TMEM175 family protein	lmo0419	590.626	-1.94503	2.75449e-12
LM6179_00721		Cof-type HAD-IIB family hydrolase	lmo0420	432.499	0.707742	0.00462429
LM6179_00722		FtsW/RodA/SpoVE family cell cycle protein	lmo0421	379.557	-2.20468	4.42167e-17
LM6179_00723		PadR family transcriptional regulator	lmo0422	95.071	-1.78609	6.1476e-06
LM6179_00724		sigma-70 family RNA polymerase sigma factor	lmo0423	81.1426	-2.0212	9.86963e-07
LM6179_00725		GRP family sugar transporter	lmo0424	49.3238	0.439721	0.304159
LM6179_00726		BglG family transcription antiterminator	lmo0425	984.246	2.52638	1.16473e-17
LM6179_00727		PTS sugar transporter subunit IIA	lmo0426	195.266	2.41272	2.80686e-15
LM6179_00728		PTS fructose transporter subunit IIB	lmo0427	75.3209	1.77806	1.23181e-05
LM6179_00729		PTS fructose transporter subunit IIC	lmo0428	603.032	2.1242	5.35281e-14
LM6179_00730		alpha-mannosidase	lmo0429	1731.42	1.72974	7.7856e-11
LM6179_00731		LysR family transcriptional regulator	lmo0430	655.068	0.262742	0.352834
LM6179_00732		DapH/DapD/GlmU-related protein	lmo0431	128.813	1.2152	0.00034393
LM6179_00733		SDR family oxidoreductase	lmo0432	215.836	1.29378	1.69024e-05
LM6179_00736	inlB	GW domain-containing class 2 internalin InlB	lmo0434	1022.43	3.80972	1.29571e-59
LM6179_00739		uncharacterized gene	lmo0435	1362.72	2.21653	3.14493e-23
LM6179_00740		Rrf2 family transcriptional regulator	lmo0436	672.559	0.120276	0.697635
LM6179_00741		SDR family oxidoreductase	lmo0437	514.422	1.12472	3.96556e-06
LM6179_00742	lntA	nuclear targeted protein LntA	lmo0438	18.8259	0.235525	0.734954
LM6179_00743		condensation domain-containing protein	lmo0439	9550.7	7.63324	7.66347e-187
LM6179_00744		DUF2004 domain-containing protein	lmo0440	667.371	0.333182	0.23299
LM6179_00745		penicillin-binding transpeptidase domain-containing protein	lmo0441	10042.7	-0.990155	1.87487e-05
LM6179_00746		hypothetical protein	lmo0442	1.9811	-4.30646	0.0487005
LM6179_00747		LCP family protein	lmo0443	12484.8	0.0485063	0.850382
LM6179_00748		YafY family protein	#N/A	144.252	-1.4346	1.37449e-06
LM6179_00749		glutamine amidotransferase	#N/A	78.7217	-1.25878	0.00108933
LM6179_00750		hypothetical protein	lmo0449	768.5	-0.37633	0.15615
LM6179_00751		YoaK family protein	lmo0450	813.18	0.0135011	0.960134
LM6179_00752		DUF4866 family protein	lmo0451	1135.33	0.0164702	0.950265
LM6179_00753		transglutaminaseTgpA domain-containing protein	lmo0452	8583.36	-0.453841	0.064198
LM6179_00754		DUF58 domain-containing protein	lmo0453	3724.2	-0.133475	0.627929
LM6179_00755		MoxR family ATPase	lmo0454	4229.1	0.275309	0.293701
LM6179_00756		PucR family transcriptional regulator	lmo0455	709.292	-0.733368	0.00319963
LM6179_00757		cytosine permease	lmo0456	67.9813	-1.79686	4.48716e-06
LM6179_00758		DUF917 domain-containing protein	lmo0457	109.941	-0.871371	0.00773033
LM6179_00759		hydantoinase/oxoprolinase family protein	lmo0458	219.417	-0.656525	0.0347167
LM6179_00761		helix-turn-helix domain-containing protein	lmo0459	4071.12	2.38351	3.35867e-28
LM6179_00762		BspA family leucine-rich repeat surface protein	#N/A	1347.27	-3.33499	5.53779e-25
LM6179_00763		BspA family leucine-rich repeat surface protein	lmo0460	4218.71	-3.01844	2.42427e-26
LM6179_00764		tRNA (uracil-5-)-methyltransferase	lmo0461	496.256	-3.30256	9.50752e-32
LM6179_00765		hypothetical protein	lmo0462	764.025	-3.9111	3.47785e-43
LM6179_00766		LPXTG cell wall anchor domain-containing protein	lmo0463	273.371	-3.69733	1.73957e-36
LM6179_00767		helix-turn-helix domain-containing protein	lmo0464	123.567	-4.21687	4.05364e-21
LM6179_00768		"DUF3130 domain-containing protein"	#N/A	106.603	2.65266	4.39715e-15
LM6179_00769		"ribonuclease P"	lmo0336	72.5428	3.47692	4.39715e-15
LM6179_00770		"incomplete; partial on complete genome; missing C-terminis"	#N/A	842.055	2.78571	7.5499e-30
LM6179_00771		hypothetical protein	#N/A	8.96814	2.19321	0.0184802
LM6179_00772		hypothetical protein	lmo0474	59.6017	1.29926	0.000921663
LM6179_00773		hypothetical protein	lmo0475	9.95143	0.817382	0.351464
LM6179_00774		"HD domain-containing protein"	lmo0476	268.838	0.269035	0.348469
LM6179_00776		"DUF3139 domain-containing protein"	lmo0477	46.1988	-0.179437	0.739725
LM6179_00777		DUF3139 domain-containing protein	lmo0478	44.9546	-0.513376	0.256353
LM6179_00779		TetR/AcrR family transcriptional regulator C-terminal domain-containing protein	lmo0480	786.18	2.09774	1.14568e-16
LM6179_00780		oleate hydratase	lmo0481	6046.28	2.61501	1.61741e-35
LM6179_00781	rlmN	23S rRNA (adenine(2503)-C(2))-methyltransferase RlmN	lmo0482	4486.44	-1.73437	4.32669e-13
LM6179_00782		GyrI-like domain-containing protein	lmo0483	4109.2	1.78156	7.68277e-16
LM6179_00783	isdG	heme oxygenase IsdG	lmo0484	258.395	-0.122425	0.677608
LM6179_00784		nitroreductase family protein	lmo0485	696.478	2.12106	1.13155e-16
LM6179_00785	rpmF	"GW domain-containing class 2 internalin InlB"	lmo0486	975	-1.25583	0.00159731
LM6179_00786		NUDIX hydrolase	lmo0487	1253.77	0.116153	0.65947
LM6179_00787		LysR family transcriptional regulator	lmo0488	713.715	2.9912	5.6848e-32
LM6179_00788		NAD(P)/FAD-dependent oxidoreductase	lmo0489	156.658	-0.652082	0.0535983
LM6179_00789		shikimate dehydrogenase	lmo0490	336.825	-3.75667	6.1412e-26
LM6179_00790	aroD	type I 3-dehydroquinate dehydratase	lmo0491	1298.76	0.231456	0.416605
LM6179_00791		SGNH/GDSL hydrolase family protein	lmo0494	366.113	0.728359	0.0082976
LM6179_00792		DMT family transporter	lmo0495	749.589	-3.16128	1.42778e-26
LM6179_00793		DUF896 domain-containing protein	lmo0496	162.862	-1.82398	3.51371e-09
LM6179_00794		glycosyltransferase	lmo0497	2722.04	-0.881456	0.000107412
LM6179_00795	rpiB	ribose 5-phosphate isomerase B	lmo0498	31.0188	2.68894	4.59317e-07
LM6179_00796		ribulose-phosphate 3-epimerase	lmo0499	70.0931	3.25613	1.10322e-15
LM6179_00797		transaldolase family protein	lmo0500	60.6872	2.70952	1.12393e-09
LM6179_00798		BglG family transcription antiterminator	lmo0501	871.855	4.35509	8.58637e-58
LM6179_00799		SIS domain-containing protein	lmo0502	181.883	3.60871	8.77278e-22
LM6179_00800		PTS sugar transporter subunit IIA	lmo0503	100.393	3.42809	2.51197e-17
LM6179_00801		hypothetical protein	lmo0504	81.8085	3.68963	6.50356e-14
LM6179_00802	rpe	ribulose-phosphate 3-epimerase	lmo0505	164.278	4.19711	2.05167e-30
LM6179_00803		galactitol-1-phosphate 5-dehydrogenase	lmo0506	193.036	3.55273	1.17327e-27
LM6179_00804		PTS sugar transporter subunit IIB	lmo0507	84.4167	3.38299	2.84875e-16
LM6179_00805		PTS galactitol transporter subunit IIC	lmo0508	517.159	3.64075	1.37157e-41
LM6179_00806		ribose-phosphate pyrophosphokinase	lmo0509	10074.4	0.0338048	0.890907
LM6179_00807		hypothetical protein	lmo0510	157.233	0.788069	0.0109079
LM6179_00808		type 1 glutamine amidotransferase	lmo0511	1661.77	0.739443	0.0143644
LM6179_00809		Lin0512 family protein	lmo0512	2254.59	1.44324	2.9031e-09
LM6179_00810		helix-turn-helix domain-containing protein	lmo0513	2017.69	1.32719	4.31492e-08
LM6179_00811		uncharacterized gene	lmo0514	5677.04	-6.38226	2.67585e-89
LM6179_00813		universal stress protein	lmo0513	4036.53	1.68815	1.52187e-07
LM6179_00814		CapA family protein	lmo0514	2096.66	0.590708	0.00939
LM6179_00815		phosphoglycerate mutase family protein	lmo0513	51.3406	0.462553	0.278981
LM6179_00816	cas6	CRISPR-associated endoribonuclease Cas6	lmo0514	312.403	5.56761	1.46229e-57
LM6179_00817	cas8a1	type I-B CRISPR-associated protein Cas8b1/Cst1	lmo0513	10.2096	0.648475	0.431927
LM6179_00818	cas7i	type I-B CRISPR-associated protein Cas7/Cst2/DevR	lmo0514	15.461	1.04067	0.147493
LM6179_00819	cas5b	type I-B CRISPR-associated protein Cas5b	lmo0513	36.8008	0.337067	0.518362
LM6179_00820		CRISPR-associated helicase/endonuclease Cas3	lmo0514	73.9654	0.222624	0.560723
LM6179_00821		CRISPR-associated endonuclease Cas1	lmo0513	5.66967	0.53109	0.65947
LM6179_00822	cas2	CRISPR-associated endonuclease Cas2	lmo0514	1.66956	-2.08412	0.306093
LM6179_00823		DUF1304 domain-containing protein	lmo0513	249.334	0.533191	0.178956
LM6179_00824		DHA2 family efflux MFS transporter permease subunit	lmo0514	9033.22	-4.16434	1.91615e-41
LM6179_00825		ROK family transcriptional regulator	lmo0513	300.539	1.84549	5.06076e-12
LM6179_00826		6-phospho-beta-glucosidase	lmo0514	11004.5	2.66748	3.39308e-31
LM6179_00827		MurR/RpiR family transcriptional regulator	lmo0513	697.169	-0.822054	0.00125059
LM6179_00828		hypothetical protein	lmo0514	106.786	-5.30055	7.43556e-19
LM6179_00829		SulP family inorganic anion transporter	lmo0513	12660.2	2.71832	7.56845e-33
LM6179_00830		DUF1254 domain-containing protein	lmo0514	2161.96	-2.73067	1.12167e-22
LM6179_00831		MerR family transcriptional regulator	lmo0513	323.341	-0.17293	0.547778
LM6179_00832		hypothetical protein	lmo0514	1166.75	-2.40277	1.47245e-22
LM6179_00833		DUF2334 domain-containing protein	lmo0513	1191.8	-2.42322	1.77815e-27
LM6179_00834		glycosyltransferase family 2 protein	lmo0514	2432.02	-0.766022	0.00137024
LM6179_00835		cellulose biosynthesis cyclic di-GMP-binding regulatory protein BcsB	lmo0513	6464.43	-1.01015	9.30865e-06
LM6179_00836		diguanylate cyclase	lmo0514	2458.55	-0.682724	0.00457514
LM6179_00837		methyltransferase domain-containing protein	lmo0513	739.995	-2.19278	3.14586e-21
LM6179_00838		ACT domain-containing protein	lmo0514	251.579	-3.24889	1.99611e-18
LM6179_00839		PFL family protein	lmo0513	2589.1	-1.55694	4.67819e-09
LM6179_00840		LacI family DNA-binding transcriptional regulator	lmo0514	4111.12	1.77772	4.83073e-13
LM6179_00841		6-phospho-beta-glucosidase	lmo0513	1230.17	0.907585	0.00475055
LM6179_00842		Zn-dependent hydrolase	lmo0514	1634.86	-0.541201	0.0442058
LM6179_00843		M20 family metallopeptidase	lmo0513	2910.26	-0.474249	0.0788343
LM6179_00844		tagatose-bisphosphate aldolase	lmo0514	44423.6	4.71058	2.81292e-74
LM6179_00845		serine hydrolase	lmo0513	12703.7	-1.86501	2.21e-17
LM6179_00846		ABC transporter substrate-binding protein	lmo0514	154.407	1.76006	9.64422e-09
LM6179_00847		PTS glucitol/sorbitol transporter subunit IIA	lmo0513	42.2241	3.2515	4.39637e-11
LM6179_00848		PTS glucitol/sorbitol transporter subunit IIB	lmo0514	191.124	4.85503	3.64033e-42
LM6179_00849		PTS glucitol/sorbitol transporter subunit IIC	lmo0513	124.288	7.33392	1.73355e-23
LM6179_00850		transcriptional regulator GutM	lmo0514	74.7053	5.31486	2.1634e-19
LM6179_00851		SAF domain-containing protein	lmo0513	616.811	3.84784	3.06147e-50
LM6179_00852		sugar-binding transcriptional regulator	lmo0514	1161.89	0.707837	0.00582337
LM6179_00853		Crp/Fnr family transcriptional regulator	lmo0513	2.12576	-0.957476	0.58662
LM6179_00854		lmo0549 family WxL domain-containing class 2 internalin	lmo0514	19.9567	0.814639	0.175855
LM6179_00855		LPXTG cell wall anchor domain-containing protein	lmo0550	5.3636	0.0376034	0.975368
LM6179_00856		WxL domain-containing protein	lmo0551	139.678	-0.119417	0.731473
LM6179_00857		DUF916 and DUF3324 domain-containing protein	lmo0552	59.1475	-0.271418	0.532779
LM6179_00858	cbpA	cyclic di-AMP binding protein CbpA	lmo0553	8720.88	1.88824	2.50992e-16
LM6179_00859		iron-containing alcohol dehydrogenase	lmo0554	7568.28	3.26504	3.54198e-35
LM6179_00860		peptide MFS transporter	lmo0555	13836.6	2.28267	6.89538e-17
LM6179_00861		phosphoglycerate mutase family protein	lmo0556	2738.98	0.626517	0.00458935
LM6179_00862		phosphoglycerate mutase family protein	lmo0557	2357.82	0.329224	0.14735
LM6179_00863		lactonase family protein	lmo0558	9089.25	-0.411236	0.0759663
LM6179_00864		magnesium transporter CorA family protein	lmo0559	197.603	-1.74403	7.66762e-09
LM6179_00865	gdhA	NADP-specific glutamate dehydrogenase	lmo0560	9138.64	-0.928344	1.87361e-05
LM6179_00866	hisE	phosphoribosyl-ATP diphosphatase	lmo0561	619.501	0.199938	0.531857
LM6179_00867	hisI	phosphoribosyl-AMP cyclohydrolase	lmo0562	644.274	0.402435	0.12606
LM6179_00868	hisF	imidazole glycerol phosphate synthase subunit HisF	lmo0563	2394.79	0.434152	0.0812415
LM6179_00869	hisA	1-(5-phosphoribosyl)-5-[(5-phosphoribosylamino)methylideneamino]imidazole-4-carboxamide isomerase	lmo0564	1694.81	0.518787	0.05158
LM6179_00870	hisH	imidazole glycerol phosphate synthase subunit HisH	lmo0565	1056.23	0.627351	0.0225976
LM6179_00871	hisB	imidazoleglycerol-phosphate dehydratase HisB	lmo0566	834.815	0.418026	0.161894
LM6179_00872	hisD	histidinol dehydrogenase	lmo0567	1813.45	0.519324	0.0609249
LM6179_00873	hisG	ATP phosphoribosyltransferase	lmo0568	621.922	0.450099	0.142401
LM6179_00874		ATP phosphoribosyltransferase regulatory subunit	lmo0569	943.513	0.319202	0.293605
LM6179_00875	hisJ	histidinol-phosphatase HisJ	lmo0570	225.318	-1.04003	0.000141027
LM6179_00876		MGMT family protein	lmo0571	212.13	-0.717269	0.0314209
LM6179_00877		nucleoid-associated protein	lmo0572	505.338	-1.13232	4.12456e-06
LM6179_00878		NCS2 family permease	lmo0573	270.142	-3.12541	1.66229e-22
LM6179_00879		glycoside hydrolase family 1 protein	lmo0574	3645.29	1.366	1.24575e-07
LM6179_00880		GntR family transcriptional regulator	lmo0575	3735.98	0.687619	0.00172916
LM6179_00881		MucBP domain-containing protein	lmo0576	6885.46	0.254266	0.389908
LM6179_00882		threonine/serine exporter family protein	lmo0577	2179.63	1.51234	6.40246e-11
LM6179_00883		threonine/serine exporter ThrE family protein	lmo0578	1614.04	1.33422	4.04573e-09
LM6179_00884		PC4/YdbC family ssDNA-binding protein	lmo0579	535.066	1.4152	5.20463e-07
LM6179_00885		alpha/beta hydrolase	lmo0580	2483.76	2.03991	5.27244e-16
LM6179_00886		class I SAM-dependent rRNA methyltransferase	lmo0581	5282.7	-4.0725	1.49967e-38
LM6179_00887		invasion associated endopeptidase	lmo0582	98400.5	-2.37455	2.88738e-23
LM6179_00888	secA2	accessory Sec system translocase SecA2	lmo0583	6052.47	0.636504	0.00734521
LM6179_00889		AI-2E family transporter	lmo0584	37506.8	4.6322	2.56164e-102
LM6179_00890		WxL domain-containing protein	lmo0585	905.764	-2.73212	8.855e-18
LM6179_00891		DUF916 and DUF3324 domain-containing protein	lmo0586	498.772	-3.19059	4.47678e-16
LM6179_00892		hypothetical protein	lmo0587	1015.49	-1.86421	5.28807e-13
LM6179_00893		deoxyribodipyrimidine photo-lyase	lmo0588	1853.47	-0.143187	0.65615
LM6179_00894		DUF2177 family protein	lmo0589	108.055	2.62509	2.50796e-10
LM6179_00895		DegV family protein	lmo0590	5523.22	3.29818	6.40456e-42
LM6179_00896		DUF1295 domain-containing protein	lmo0591	2023.35	2.91424	1.99198e-31
LM6179_00897		DUF1269 domain-containing protein	lmo0592	6042.18	0.954751	8.51253e-05
LM6179_00898		formate/nitrite transporter family protein	lmo0593	11671.2	1.29202	2.16849e-09
LM6179_00899	metX	homoserine O-acetyltransferase	lmo0594	4780.5	0.739605	0.00197355
LM6179_00900		O-acetylhomoserine aminocarboxypropyltransferase/cysteine synthase	lmo0595	3160.58	0.493529	0.0878595
LM6179_00901		HdeD family acid-resistance protein	lmo0596	10007	5.64537	1.54716e-92
LM6179_00902		Crp/Fnr family transcriptional regulator	lmo0597	978.069	-1.31241	7.40716e-09
LM6179_00903		biotin transporter BioY	LISIN_0620	196.85	-5.48288	9.73103e-37
LM6179_00904		PadR family transcriptional regulator	lmo0599	81.2354	-2.73159	4.04277e-11
LM6179_00905		DUF1700 domain-containing protein	lmo0600	190.211	-1.82676	8.52712e-10
LM6179_00906		DUF4097 domain-containing protein	lmo0601	749.736	-1.03634	7.73142e-06
LM6179_00907		GNAT family N-acetyltransferase	lmo0602	4120.27	3.95641	8.71926e-36
LM6179_00908		hypothetical protein	lmo0603	2358.51	0.314521	0.197353
LM6179_00909		DUF4870 domain-containing protein	lmo0604	862.292	-4.87701	5.40996e-72
LM6179_00910		MATE family efflux transporter	lmo0605	2617.15	-4.37873	1.35794e-61
LM6179_00912		MarR family winged helix-turn-helix transcriptional regulator	lmo0606	1229.32	3.43814	6.11896e-37
LM6179_00913		ABC transporter ATP-binding protein	lmo0607	6481.51	3.53884	3.42646e-38
LM6179_00914		ABC transporter ATP-binding protein	lmo0608	10227.4	3.75473	3.66203e-53
LM6179_00915		rhodanese-like domain-containing protein	lmo0609	1016.87	0.54297	0.0260968
LM6179_00916		lmo0610 family class 1 internalin	lmo0610	17376.4	6.43002	3.49889e-138
LM6179_00918		FMN-dependent NADH-azoreductase	lmo0611	1783.49	-2.93719	2.15575e-31
LM6179_00919		MarR family winged helix-turn-helix transcriptional regulator	lmo0612	200.887	1.27429	6.98821e-05
LM6179_00920		NADP-dependent oxidoreductase	lmo0613	1025.68	1.19024	0.000100141
LM6179_00921		GNAT family N-acetyltransferase	lmo0614	366.599	-0.797755	0.0256601
LM6179_00922		hypothetical protein	lmo0615	95.5388	1.72025	3.56587e-07
LM6179_00923		glycerophosphodiester phosphodiesterase	lmo0616	2563.84	0.82726	0.00153804
LM6179_00924		DUF5067 domain-containing protein	lmo0617	234.769	-2.16369	8.17127e-14
LM6179_00925		serine/threonine-protein kinase	lmo0618	1418.61	0.557956	0.0427538
LM6179_00926		hypothetical protein	lmo0619	279.758	-1.00235	0.000135196
LM6179_00927		DUF1398 family protein	#N/A	183.689	-0.95878	0.000726802
LM6179_00928		sulfite exporter TauE/SafE family protein	lmo0621	273.732	-1.56283	1.91214e-09
LM6179_00929		hypothetical protein	lmo0622	26.7963	-2.45288	0.000163822
LM6179_00930		DUF3116 family protein	lmo0623	140.631	-0.924322	0.0141704
LM6179_00931		GNAT family N-acetyltransferase	lmo0624	3458.07	2.10361	2.59054e-20
LM6179_00932		SGNH/GDSL hydrolase family protein	lmo0625	6336.4	2.17154	2.88167e-24
LM6179_00933		DUF6044 family protein	lmo0626	5616.53	1.16401	8.75594e-06
LM6179_00934		Cna B-type domain-containing protein	lmo0627	623.346	-0.336014	0.177841
LM6179_00935		hypothetical protein	lmo0628	379.313	8.49496	6.38255e-42
LM6179_00936		cysteine hydrolase family protein	lmo0629	1060.12	3.59881	1.39169e-44
LM6179_00937		PTS sugar transporter subunit IIA	lmo0630	65.2173	1.97201	1.93824e-07
LM6179_00938		fructose PTS transporter subunit IIA	lmo0631	2.1731	1.15605	0.578932
LM6179_00939		PTS fructose transporter subunit EIIC	lmo0632	27.5229	1.51227	0.00647121
LM6179_00940		PTS fructose-like transporter subunit IIB	lmo0633	11.6026	2.49284	0.00370459
LM6179_00941		class II D-tagatose-bisphosphate aldolase, non-catalytic subunit	lmo0634	81.9551	2.27766	7.60243e-10
LM6179_00942		HAD family hydrolase	lmo0635	316.533	-3.59056	9.05294e-33
LM6179_00943		Rrf2 family transcriptional regulator	lmo0636	146.281	-3.76605	2.87539e-16
LM6179_00944		class I SAM-dependent methyltransferase	lmo0637	272.822	-3.10778	2.45758e-16
LM6179_00946		trypsin-like serine protease	#N/A	22.317	-0.814179	0.21247
LM6179_00947		lipoprotein	#N/A	3.57201	-0.95356	0.495287
LM6179_00949		DUF3267 domain-containing protein	lmo0639	573.752	0.609462	0.0199552
LM6179_00950		aldo/keto reductase family oxidoreductase	lmo0640	10467.9	2.09102	3.24824e-20
LM6179_00951		heavy metal translocating P-type ATPase	lmo0641	17809.6	-1.36818	1.26471e-06
LM6179_00952		hypothetical protein	lmo0642	2974.78	-0.800602	0.00102956
LM6179_00953		transaldolase	lmo0643	258.908	3.66691	2.24468e-35
LM6179_00954	ltaP	lipoteichoic acid primase LtaP	lmo0644	17629.4	0.195362	0.436939
LM6179_00955		amino acid permease	lmo0645	1291.96	-0.334237	0.158178
LM6179_00956		VOC family protein	lmo0646	750.18	0.386655	0.107478
LM6179_00957		hypothetical protein	lmo0647	8718.91	6.52795	4.36739e-133
LM6179_00958		magnesium transporter CorA family protein	lmo0648	914.294	2.69417	1.46726e-25
LM6179_00959		GntR family transcriptional regulator	lmo0649	1019.2	2.24096	1.66616e-20
LM6179_00960		YhgE/Pip domain-containing protein	lmo0650	14868.5	2.92149	5.33395e-42
LM6179_00961		GntR family transcriptional regulator	lmo0651	4493.84	2.39069	2.87496e-29
LM6179_00962		GNAT family N-acetyltransferase	lmo0652	1644.7	0.535052	0.0327208
LM6179_00963		DUF975 family protein	lmo0653	75638.3	2.85476	9.27292e-35
LM6179_00964		hypothetical protein	lmo0654	2210.21	3.33629	3.73585e-39
LM6179_00965		metallophosphoesterase family protein	lmo0655	1137.85	3.43047	6.9702e-33
LM6179_00966		DUF420 domain-containing protein	lmo0656	2621.26	-0.269207	0.25219
LM6179_00967		hypothetical protein	lmo0657	370.588	1.55518	7.69058e-08
LM6179_00968		endonuclease III domain-containing protein	lmo0658	839.1	1.41652	2.1221e-07
LM6179_00969		Rgg family transcriptional regulator	lmo0659	75.4886	-1.88544	2.05006e-06
LM6179_00971		transposase	lmo0660	40.9844	2.03991	1.60548e-05
LM6179_00972		carboxymuconolactone decarboxylase family protein	lmo0661	12.1193	-2.40855	0.00355881
LM6179_00973	pdxK	pyridoxine/pyridoxal/pyridoxamine kinase	lmo0662	10407.6	0.237506	0.314186
LM6179_00974		Cof-type HAD-IIB family hydrolase	lmo0663	4405.82	-0.381182	0.120608
LM6179_00975		maltose acetyltransferase domain-containing protein	lmo0664	1404.84	-1.69573	1.69162e-13
LM6179_00976		DUF5327 family protein	lmo0665	412.638	-1.75279	2.26604e-09
LM6179_00977		DUF423 domain-containing protein	lmo0666	221.113	-1.34381	5.32039e-06
LM6179_00978		ABC transporter ATP-binding protein	lmo0667	3434.74	0.405944	0.141815
LM6179_00979		ABC transporter permease	lmo0668	3423.23	0.259982	0.359553
LM6179_00980		SDR family oxidoreductase	lmo0669	4439.75	6.92649	6.10418e-120
LM6179_00981		hypothetical protein	lmo0670	897.394	6.08742	1.29633e-76
LM6179_00982		hypothetical protein	lmo0671	636.389	1.07912	3.64716e-06
LM6179_00983		DUF805 domain-containing protein	lmo0672	114.605	-3.91971	6.43516e-18
LM6179_00984		hypothetical protein	lmo0673	598.167	1.42844	4.18827e-09
LM6179_00985	mogR	motility genes transcriptional repressor MogR	lmo0674	9408.87	1.41509	4.03053e-11
LM6179_00986		flagellar motor switch protein FliN	lmo0675	270.354	-6.56365	1.2509e-29
LM6179_00987		flagellar type III secretion system pore protein FliP	lmo0676	794.973	-4.80058	2.91266e-34
LM6179_00988		flagellar biosynthetic protein FliQ	lmo0677	389.213	-4.34098	5.6848e-32
LM6179_00989		flagellar biosynthetic protein FliR	lmo0678	771.337	-7.47128	8.94366e-71
LM6179_00990		flagellar biosynthesis protein FlhB	lmo0679	1016.44	-6.77184	3.06352e-84
LM6179_00991		flagellar biosynthesis protein FlhA	lmo0680	1020.66	-4.58851	2.37121e-39
LM6179_00992	flhF	flagellar biosynthesis protein FlhF	lmo0681	742.868	-4.7575	7.01833e-46
LM6179_00993		flagellar basal-body rod protein FlgG	lmo0682	374.525	-5.56558	3.16732e-37
LM6179_00994		protein-glutamate O-methyltransferase CheR	lmo0683	239.921	-5.55212	9.20378e-27
LM6179_00995		DUF3964 family protein	lmo0684	75.2656	-4.95527	4.37894e-16
LM6179_00996	motA	flagellar motor stator protein MotA	lmo0685	313.25	-4.84159	1.30945e-46
LM6179_00997		flagellar motor protein MotB	lmo0686	167.047	-4.57724	2.85924e-33
LM6179_00998		hypothetical protein	lmo0687	278.225	-4.04888	2.58737e-35
LM6179_00999		glycosyltransferase	lmo0688	1223.72	-3.62325	3.51743e-35
LM6179_01000		chemotaxis protein	lmo0689	615.03	-2.92143	1.4697e-16
LM6179_01001		FliC/FljB family flagellin	lmo0690	1671.6	0.12255	0.768206
LM6179_01002		response regulator	lmo0691	136.339	-1.76365	1.47748e-08
LM6179_01003		chemotaxis protein CheA	lmo0692	1816.52	-0.909136	0.000860379
LM6179_01004		flagellar motor switch protein FliN	lmo0693	115.506	-0.38095	0.249903
LM6179_01005		hypothetical protein	lmo0694	98.4393	-1.77206	4.57046e-07
LM6179_01006		flagellar hook-length control protein FliK	lmo0695	373.074	-2.54805	4.3641e-21
LM6179_01007		flagellar hook capping FlgD N-terminal domain-containing protein	lmo0696	132.079	-1.83595	1.36313e-06
LM6179_01008	flgE	flagellar hook protein FlgE	lmo0697	613.436	-1.45217	3.67311e-09
LM6179_01009		flagellar motor switch protein FliN	lmo0698	68.8423	-1.23821	0.00128414
LM6179_01010	fliM	flagellar motor switch protein FliM	lmo0699	477.04	-1.0905	6.55706e-05
LM6179_01011		flagellar motor switch protein	lmo0700	526.725	-1.51458	1.02278e-07
LM6179_01012		hypothetical protein	lmo0701	321.966	-1.86248	2.97534e-11
LM6179_01013		hypothetical protein	lmo0702	223.81	-1.10385	0.00024458
LM6179_01014		YaaR family protein	lmo0703	112.696	-0.57357	0.0975664
LM6179_01015		Myocilin	lmo0704	123.472	-0.687977	0.0397369
LM6179_01016	flgK	flagellar hook-associated protein FlgK	lmo0705	763.605	-1.30923	3.0566e-07
LM6179_01017		flagellar hook-associated protein 3	lmo0706	458.973	-2.09351	1.32481e-14
LM6179_01018		flagellar hook-associated protein 2	lmo0707	565.338	-2.71707	1.46914e-23
LM6179_01019		flagellar protein FliS	lmo0708	103.148	-2.35596	5.99762e-09
LM6179_01020		hypothetical protein	lmo0709	74.8821	-2.38939	6.35216e-09
LM6179_01021	flgB	flagellar basal body rod protein FlgB	lmo0710	164.063	-2.09929	1.49582e-11
LM6179_01022	flgC	flagellar basal body rod protein FlgC	lmo0711	312.307	-1.99339	4.61859e-12
LM6179_01023	fliE	flagellar hook-basal body complex protein FliE	lmo0712	135.492	-2.12961	5.41905e-09
LM6179_01024	fliF	flagellar basal-body MS-ring/collar protein FliF	lmo0713	710.403	-3.14279	3.147e-27
LM6179_01025		flagellar motor switch protein FliG	lmo0714	469.536	-3.18561	3.87339e-23
LM6179_01026		FliH/SctL family protein	lmo0715	385.261	-2.94865	1.81856e-22
LM6179_01027	fliI	flagellar protein export ATPase FliI	lmo0716	754.941	-2.80481	3.45282e-18
LM6179_01028		lytic transglycosylase domain-containing protein	lmo0717	386.357	-3.04988	9.99845e-16
LM6179_01029		hypothetical protein	lmo0718	284.401	-2.76183	1.04782e-18
LM6179_01030	lftR	PadR family transcriptional regulator LftR	lmo0719	169.482	2.13878	1.04571e-12
LM6179_01031		DUF1048 domain-containing protein	lmo0720	851.774	2.66558	4.18752e-25
LM6179_01032		elongation factor G-binding protein	lmo0721	7946.81	1.17658	1.54498e-07
LM6179_01033		pyruvate oxidase	lmo0722	18906	6.51066	1.94642e-152
LM6179_01034		methyl-accepting chemotaxis protein	lmo0723	4876.98	3.43307	2.08737e-36
LM6179_01035		C39 family peptidase	lmo0724	1293.93	2.69065	2.9253e-25
LM6179_01036		LPXTG cell wall anchor domain-containing protein	lmo0725	446.535	0.697573	0.00820944
LM6179_01039	glmS	glutamine--fructose-6-phosphate transaminase (isomerizing)	lmo0727	175656	2.52294	1.37744e-27
LM6179_01040		hypothetical protein	lmo0728	904.688	0.390884	0.130926
LM6179_01041		DUF6530 family protein	lmo0729	641.793	0.464989	0.079259
LM6179_01042		GIY-YIG nuclease family protein	lmo0730	569.317	0.376687	0.169888
LM6179_01043		DUF4064 domain-containing protein	lmo0731	3478.54	-3.45067	1.75818e-40
LM6179_01044		MucBP domain-containing protein	lmo0732	695.321	0.219919	0.395625
LM6179_01045		helix-turn-helix transcriptional regulator	lmo0733	198.135	0.879004	0.00201149
LM6179_01046		LacI family DNA-binding transcriptional regulator	lmo0734	4917.49	4.09393	1.02058e-49
LM6179_01047	rpe	ribulose-phosphate 3-epimerase	lmo0735	2606.06	7.18578	1.11748e-09
LM6179_01048	rpiB	ribose 5-phosphate isomerase B	lmo0736	2045.39	7.97667	4.61269e-59
LM6179_01049		hypothetical protein	lmo0737	10954.3	7.85022	3.91977e-49
LM6179_01050		beta-glucoside-specific PTS transporter subunit IIABC	lmo0738	34030.3	6.85701	9.91656e-42
LM6179_01051		glycoside hydrolase family 1 protein	lmo0739	25480.8	5.59247	3.97212e-27
LM6179_01052		Crp/Fnr family transcriptional regulator	lmo0740	347.797	-0.485992	0.0590384
LM6179_01053		GntR family transcriptional regulator	lmo0741	4.48615	-0.489009	0.723571
LM6179_01054		ABC transporter ATP-binding protein	lmo0742	18.6173	0.196474	0.777094
LM6179_01055		ABC transporter permease	lmo0743	15.673	-0.153552	0.834778
LM6179_01056		ATP-binding cassette domain-containing protein	lmo0744	78.8379	0.115135	0.771762
LM6179_01057		hypothetical protein	lmo0745	32.4229	0.179785	0.732874
LM6179_01058		hypothetical protein	lmo0746	6.22123	0.0586931	0.962862
LM6179_01059		hypothetical protein	lmo0747	2.06782	-1.9481	0.294049
LM6179_01060		hypothetical protein	lmo0748	141.037	-1.09737	0.000365777
LM6179_01061		helix-turn-helix transcriptional regulator	lmo0749	13.4684	-1.02133	0.165932
LM6179_01062		hypothetical protein	lmo0750	473.803	-0.862847	0.000353449
LM6179_01063		hypothetical protein	lmo0751	98.3546	-1.13855	0.00120342
LM6179_01064		alpha/beta hydrolase	lmo0752	339.926	-0.913474	0.000917567
LM6179_01065		Crp/Fnr family transcriptional regulator	lmo0753	209.633	1.53686	1.28915e-08
LM6179_01066		nuclear transport factor 2 family protein	lmo0754	955.794	1.75739	2.60062e-12
LM6179_01067		SGNH/GDSL hydrolase family protein	lmo0755	948.96	-0.0395123	0.926311
LM6179_01068		ABC transporter ATP-binding protein	lmo0756	2652.88	0.590754	0.0928713
LM6179_01069		ABC transporter permease	lmo0757	4755.14	0.342374	0.302328
LM6179_01070		VOC family protein	lmo0758	518.62	1.26922	5.30269e-07
LM6179_01071		ring-cleaving dioxygenase	lmo0759	1425.65	2.77404	2.50228e-32
LM6179_01072		alpha/beta hydrolase	lmo0760	1302.96	2.93445	3.13128e-34
LM6179_01073		flavin reductase family protein	lmo0761	462.998	1.48123	7.86545e-09
LM6179_01074	hflX	GTPase HflX	lmo0762	1939.64	-1.06291	0.000499827
LM6179_01075		metallophosphoesterase	lmo0763	5594.23	0.0206711	0.938771
LM6179_01076	lplA2	lipoate protein ligase LplA2	lmo0764	5258.34	-0.274873	0.337282
LM6179_01077		glycoside hydrolase family 125 protein	lmo0765	47.3463	0.782856	0.105895
LM6179_01078		sugar ABC transporter permease	lmo0766	34.6485	0.0720559	0.89112
LM6179_01079		carbohydrate ABC transporter permease	lmo0767	49.728	0.668903	0.128087
LM6179_01080		ABC transporter substrate-binding protein	lmo0768	127.705	1.08616	0.000513903
LM6179_01081		glycoside hydrolase family 76 protein	lmo0769	71.4349	0.984548	0.00644865
LM6179_01082		substrate-binding domain-containing protein	lmo0770	3351.8	2.83175	1.38325e-32
LM6179_01083		hypothetical protein	lmo0771	754.412	-2.6306	4.48203e-19
LM6179_01084		GntR family transcriptional regulator	lmo0772	342.647	-2.93768	5.77285e-17
LM6179_01085		acryloyl-CoA reductase	lmo0773	1212.22	-0.908157	7.16891e-05
LM6179_01086		diacylglycerol kinase family lipid kinase	lmo0774	7772.4	3.00368	2.56392e-32
LM6179_01087		hypothetical protein	lmo0775	3891.58	2.8527	5.94699e-32
LM6179_01088		ROK family protein	lmo0776	366.626	3.3873	6.98587e-38
LM6179_01089		hypothetical protein	lmo0777	1631.65	-0.283094	0.272952
LM6179_01090		hypothetical protein	lmo0778	227.99	-2.47192	9.04558e-18
LM6179_01091		Lmo0779 family protein	lmo0779	2769.58	-0.438384	0.0629933
LM6179_01092		hypothetical protein	lmo0780	10.7821	-3.79643	0.000428254
LM6179_01093		PTS mannose transporter subunit IID	lmo0781	77739.7	5.1185	2.08053e-59
LM6179_01094		PTS mannose/fructose/sorbose transporter subunit IIC	lmo0782	31010.8	5.09929	2.45586e-66
LM6179_01095		mannose/fructose/sorbose PTS transporter subunit IIB	lmo0783	17121.4	6.49004	2.79191e-134
LM6179_01096		mannose/fructose/sorbose PTS transporter subunit IIA	lmo0784	12296.2	6.7443	1.85593e-152
LM6179_01097		sigma-54-dependent transcriptional regulator	lmo0785	1500.59	1.21121	0.000454432
LM6179_01098		FMN-dependent NADH-azoreductase	lmo0786	629.437	-2.73766	6.17146e-29
LM6179_01099		amino acid permease	lmo0787	8439.27	-0.88048	4.44523e-05
LM6179_01100		acyl-CoA dehydratase activase-related protein	lmo0788	709.691	-0.505754	0.155641
LM6179_01101		MucBP domain-containing protein	#N/A	194.286	-0.0746324	0.817765
LM6179_01102		PhzF family phenazine biosynthesis protein	lmo0789	801.834	-0.887316	0.000295235
LM6179_01103	ybaK	Cys-tRNA(Pro) deacylase	lmo0790	341.514	-0.775739	0.00299769
LM6179_01104		DUF5105 domain-containing protein	lmo0791	5111.21	-0.50594	0.0230532
LM6179_01105		carbon-nitrogen hydrolase family protein	lmo0792	532.737	0.474557	0.0560071
LM6179_01106		DUF554 domain-containing protein	lmo0793	843.633	-2.91258	5.26124e-29
LM6179_01107		NAD(P)-dependent oxidoreductase	lmo0794	21388.4	5.44619	1.28058e-91
LM6179_01108	rarD	EamA family transporter RarD	lmo0795	1927.71	-4.24051	2.25189e-34
LM6179_01109		YceI family protein	lmo0796	10178.3	3.24113	1.85945e-51
LM6179_01110		MarR family winged helix-turn-helix transcriptional regulator	lmo0797	1302.95	1.34126	1.17037e-08
LM6179_01111		amino acid permease	lmo0798	722.417	-0.174224	0.497109
LM6179_01112		blue-light photoreceptor	lmo0799	2168.23	0.365642	0.117288
LM6179_01113		iron-sulfur cluster biosynthesis family protein	lmo0800	59.2347	1.4668	0.000167927
LM6179_01114		lmo0801 family class 1 internalin	lmo0801	74.4789	0.555197	0.126709
LM6179_01115		GTP pyrophosphokinase family protein	lmo0802	1672.62	-4.72273	8.55127e-78
LM6179_01116		Na+/H+ antiporter	lmo0803	4240.97	-1.78346	4.2983e-16
LM6179_01117		isoleucine--tRNA ligase	lmo0804	1807.29	0.804674	0.000474393
LM6179_01118		hypothetical protein	lmo0805	803.215	0.933599	0.000113555
LM6179_01119		XRE family transcriptional regulator	lmo0806	777.497	-4.14399	1.90329e-54
LM6179_01120		ABC transporter ATP-binding protein	lmo0807	2700.71	-4.05845	2.38515e-69
LM6179_01121		ABC transporter permease	lmo0808	1432.62	-4.26483	1.5893e-58
LM6179_01122		ABC transporter permease	lmo0809	2507.27	-4.26607	6.99703e-55
LM6179_01123		ABC transporter substrate-binding protein	lmo0810	3240.9	-4.56062	2.48254e-48
LM6179_01124		epimerase	#N/A	690.477	-4.0682	3.25241e-50
LM6179_01125		carbonic anhydrase	lmo0811	3090.19	-3.95786	4.37553e-42
LM6179_01126		HD domain-containing protein	lmo0812	789.457	0.659321	0.00494276
LM6179_01127		ROK family protein	lmo0813	770.796	3.11449	3.12641e-41
LM6179_01128		nitronate monooxygenase	lmo0814	573.043	-0.238002	0.343354
LM6179_01129		MarR family winged helix-turn-helix transcriptional regulator	lmo0815	128.689	1.48221	2.27018e-05
LM6179_01130		GNAT family N-acetyltransferase	lmo0816	231.664	1.81062	6.80283e-09
LM6179_01131		glyoxalase/bleomycin resistance/extradiol dioxygenase family protein	lmo0817	289.593	1.05097	0.000163329
LM6179_01132		cation-translocating P-type ATPase	lmo0818	32771	-0.460641	0.0521008
LM6179_01133		hypothetical protein	lmo0819	15127.9	-0.00572431	0.983612
LM6179_01134		GNAT family N-acetyltransferase	lmo0820	4278.49	-0.634864	0.00744571
LM6179_01135		transmembrane domain-containing protein	lmo0821	7093.45	-0.761451	0.000889598
LM6179_01136		MerR family transcriptional regulator	lmo0822	805.896	1.8934	2.3631e-14
LM6179_01137		aldo/keto reductase	lmo0823	7895.68	-0.907887	4.67744e-05
LM6179_01138		winged helix DNA-binding domain-containing protein	lmo0824	910.581	0.228225	0.348843
LM6179_01139		hydroxymethylglutaryl-CoA reductase, degradative	lmo0825	2135.39	-0.0248149	0.92183
LM6179_01140		Na/Pi cotransporter family protein	lmo0826	5887.57	-1.41268	1.80238e-10
LM6179_01141	nifJ	pyruvate:ferredoxin (flavodoxin) oxidoreductase	lmo0829	8403.55	0.214956	0.490428
LM6179_01142		fructose-1,6-bisphosphatase	lmo0830	7725.34	1.67422	2.23267e-13
LM6179_01143		AEC family transporter	lmo0831	1165.13	-1.02077	6.83215e-06
LM6179_01144		transposase	lmo0832	39.6749	0.548257	0.235428
LM6179_01145		Rgg family transcriptional regulator	lmo0833	137.278	-5.67581	1.25046e-30
LM6179_01146		diguanylate phosphodiesterase	lmo0834	13.0193	-0.76278	0.306534
LM6179_01147		MucBP domain-containing protein	lmo0835	38.1366	-0.937097	0.0429288
LM6179_01148	psiE	phosphate-starvation-inducible protein PsiE	lmo0836	1279.28	1.19542	0.000132543
LM6179_01149		ABC transporter ATP-binding protein	lmo0837	2723.6	-6.86081	7.53996e-105
LM6179_01150	hpt	hexose phosphate transporter Hpt	lmo0838	16.6054	0.755038	0.265001
LM6179_01151		tetracycline resistance MFS efflux pump	lmo0839	30.893	-0.879505	0.0979392
LM6179_01152		MarR family transcriptional regulator	lmo0840	469.67	0.517362	0.040646
LM6179_01153		calcium-transporting ATPase	lmo0841	11363.9	0.300729	0.199281
LM6179_01154		bacterial Ig-like domain-containing protein	lmo0842	1450.99	0.538142	0.0347647
LM6179_01155		DUF1294 domain-containing protein	lmo0843	104.832	0.130111	0.773516
LM6179_01156		RidA family protein	lmo0844	302.664	-1.09449	2.66709e-05
LM6179_01157		5-methyltetrahydropteroyltriglutamate--homocysteine S-methyltransferase	lmo0845	793.537	-0.755808	0.00903863
LM6179_01158	uvrC	excinuclease ABC subunit UvrC	lmo0846	1092.67	-2.90458	6.1984e-20
LM6179_01159		amino acid ABC transporter substrate-binding protein/permease	lmo0847	5929.91	-5.48062	2.77097e-118
LM6179_01160		amino acid ABC transporter ATP-binding protein	lmo0848	3469.64	-4.7379	1.5175e-100
LM6179_01161		amidase family protein	lmo0849	99.8552	1.19448	0.000635955
LM6179_01162		Lmo0850 family protein	lmo0850	469.948	4.11459	3.11572e-36
LM6179_01163		hypothetical protein	lmo0851	1343.05	-1.03693	1.63385e-05
LM6179_01164	sugR	efflux SMR transporter transcriptional repressor SugR	lmo0852	164.898	-0.959425	0.0033066
LM6179_01165	sugE1	quaternary ammonium compound efflux SMR transporter SugE1	lmo0853	209.197	-1.17584	0.000109764
LM6179_01166	sugE2	quaternary ammonium compound efflux SMR transporter SugE2	lmo0854	176.513	-1.63666	4.05992e-08
LM6179_01167		D-alanine--D-alanine ligase	lmo0855	3144.99	-2.87825	6.35023e-28
LM6179_01168		UDP-N-acetylmuramoyl-tripeptide--D-alanyl-D-alanine ligase	lmo0856	3134.16	-3.22663	2.79254e-39
LM6179_01169		alpha/beta fold hydrolase	lmo0857	8396.23	-1.24827	2.21138e-08
LM6179_01170		LacI family DNA-binding transcriptional regulator	lmo0858	1377.5	2.28486	7.98851e-22
LM6179_01171		ABC transporter substrate-binding protein	lmo0859	438.89	4.843	5.12827e-53
LM6179_01172		sugar ABC transporter permease	lmo0860	202.229	4.65736	1.214e-29
LM6179_01173		carbohydrate ABC transporter permease	lmo0861	211.767	4.0022	4.33901e-31
LM6179_01174		alpha-amylase family glycosyl hydrolase	lmo0862	243.517	3.59246	3.9516e-32
LM6179_01175		DUF1861 family protein	lmo0863	66.3768	1.97543	7.1819e-07
LM6179_01176		glycoside hydrolase family 130 protein	lmo0864	47.6397	0.474595	0.279535
LM6179_01177		phospho-sugar mutase	lmo0865	153.938	0.793432	0.00792383
LM6179_01178	cshA	ATP-dependent RNA helicase CshA	lmo0866	44831.3	-4.45481	2.80278e-87
LM6179_01180		hypothetical protein	LISIN_0894	2.25684	-1.90895	0.298962
LM6179_01181		QueT transporter family protein	lmo0867	3208.65	-6.93143	3.43297e-149
LM6179_01182		TetR/AcrR family transcriptional regulator	lmo0868	134.7	-0.761837	0.162131
LM6179_01183		amidohydrolase family protein	lmo0869	1591.4	1.05555	2.25752e-05
LM6179_01184		DUF2316 family protein	lmo0870	425.006	1.27193	9.89438e-07
LM6179_01185		helix-turn-helix domain-containing protein	lmo0871	172.101	0.492098	0.0900619
LM6179_01186		MFS transporter	lmo0872	287.576	-0.420736	0.124618
LM6179_01187		BglG family transcription antiterminator	lmo0873	171.339	0.709371	0.0221862
LM6179_01188		PTS lactose/cellobiose transporter subunit IIA	lmo0874	1.67823	2.14585	0.304159
LM6179_01189		PTS sugar transporter subunit IIB	lmo0875	9.57952	2.20399	0.0109706
LM6179_01190		PTS sugar transporter subunit IIC	lmo0876	110.092	1.40559	2.97676e-05
LM6179_01191		glucosamine-6-phosphate deaminase	lmo0877	84.3533	0.858012	0.0227001
LM6179_01192		aldo/keto reductase	lmo0878	385.458	1.05618	1.67342e-05
LM6179_01193		sugar phosphate isomerase/epimerase	lmo0879	250.595	0.918207	0.000467711
LM6179_01194		collagen binding domain-containing protein	lmo0880	22966.1	8.15908	4.90372e-242
LM6179_01195		hypothetical protein	#N/A	81.714	1.17978	0.00207816
LM6179_01196		PH domain-containing protein	lmo0882	894.781	-0.986893	3.47333e-05
LM6179_01197		PH domain-containing protein	lmo0883	2682.42	-0.980687	6.39735e-06
LM6179_01198	hemG	protoporphyrinogen oxidase	lmo0884	3329.29	-0.438054	0.173004
LM6179_01199	acpS	holo-ACP synthase	lmo0885	640.472	-0.661598	0.0365719
LM6179_01200	alr	alanine racemase	lmo0886	2993.39	-0.826288	0.00422484
LM6179_01201		CopG family ribbon-helix-helix protein	lmo0887	1270.08	0.34149	0.257203
LM6179_01202		type II toxin-antitoxin system PemK/MazF family toxin	lmo0888	2481.75	-1.62304	2.06629e-13
LM6179_01203		RsbT co-antagonist protein RsbRA	lmo0889	8822.01	-1.29017	1.36187e-09
LM6179_01204		STAS domain-containing protein	lmo0890	4080.03	-0.742642	0.000611161
LM6179_01205		anti-sigma regulatory factor	lmo0891	6482.02	-0.434495	0.053865
LM6179_01206		PP2C family protein-serine/threonine phosphatase	lmo0892	10772.9	-0.819844	0.000155965
LM6179_01207	rsbV	anti sigma b factor antagonist RsbV	lmo0893	3786.93	1.61641	4.04017e-12
LM6179_01208	rsbW	anti-sigma B factor RsbW	lmo0894	8119.01	1.65716	1.59068e-13
LM6179_01209	sigB	RNA polymerase sigma factor SigB	lmo0895	23880.5	1.93005	1.20407e-18
LM6179_01210		PP2C family serine/threonine-protein phosphatase	lmo0896	10757.2	1.84613	4.74555e-17
LM6179_01211		SulP family inorganic anion transporter	lmo0897	448.539	0.253283	0.337635
LM6179_01212		Tex family protein	lmo0898	8941.75	-0.526	0.0289079
LM6179_01213		SprT family protein	lmo0899	1107.63	-1.15907	3.47932e-05
LM6179_01214		uncharacterized gene	LISIN_0928	66.0292	1.18103	0.00163187
LM6179_01215		iron chaperone	lmo0900	2811.58	1.55176	4.79945e-13
LM6179_01216	celB	PTS cellobiose transporter subunit IIC	lmo0901	89.308	-0.0450757	0.903212
LM6179_01217		GntR family transcriptional regulator	lmo0902	6050.92	2.42717	5.05997e-26
LM6179_01218		OsmC family protein	lmo0903	2230.14	-3.44433	3.13873e-22
LM6179_01219		YdeI/OmpD-associated family protein	lmo0904	3007.4	1.21288	8.1969e-08
LM6179_01220		tyrosine phosphatase family protein	lmo0905	509.42	0.00165825	0.995025
LM6179_01221	gorA	glutathione-disulfide reductase	lmo0906	6263.72	-0.0416588	0.873684
LM6179_01222		phosphoglycerate mutase family protein	lmo0907	4741.17	0.211619	0.399732
LM6179_01223		AI-2E family transporter	lmo0908	2259.07	-0.0831011	0.754867
LM6179_01225		GntR family transcriptional regulator	lmo0909	70.1672	-0.228055	0.558515
LM6179_01226		DUF1648 domain-containing protein	lmo0910	1665.27	0.206597	0.433713
LM6179_01227		GyrI-like domain-containing protein	lmo0911	7315.79	3.79129	4.21363e-43
LM6179_01228		formate/nitrite transporter family protein	lmo0912	452.83	-0.433947	0.122647
LM6179_01229		NAD-dependent succinate-semialdehyde dehydrogenase	lmo0913	60598.4	6.51707	1.75887e-148
LM6179_01230		PTS sugar transporter subunit IIB	lmo0914	190.907	6.60942	2.51769e-26
LM6179_01231		PTS transporter subunit EIIC	lmo0915	1788.42	6.10893	4.63332e-52
LM6179_01232		PTS lactose/cellobiose transporter subunit IIA	lmo0916	375.255	5.16309	2.20702e-42
LM6179_01233		glycoside hydrolase family 1 protein	lmo0917	1497.7	4.98108	9.71917e-40
LM6179_01234		BglG family transcription antiterminator	lmo0918	1444.38	3.62115	3.66433e-36
LM6179_01235		ABC-F type ribosomal protection protein Vga(G)	lmo0919	662.299	-0.266174	0.394604
LM6179_01236		permease	lmo0920	2783.9	-3.34276	4.51559e-41
LM6179_01237		TIGR03943 family protein	lmo0921	1698.83	-3.38979	2.35029e-49
LM6179_01238	coaA	type I pantothenate kinase	lmo0922	7117.06	-0.833137	0.000183401
LM6179_01239		ABC transporter ATP-binding protein	lmo0923	2147.96	1.94096	4.01924e-13
LM6179_01240		ABC transporter permease	lmo0925	3371.18	1.7914	7.02648e-14
LM6179_01241		TetR/AcrR family transcriptional regulator	lmo0926	816.021	1.69047	2.78592e-11
LM6179_01242	ltaS	lipoteichoic acid synthase LtaS	lmo0927	69465	-0.251556	0.273318
LM6179_01243		DNA-3-methyladenine glycosylase	lmo0928	618.514	0.250516	0.423235
LM6179_01244		class A sortase	lmo0929	8016.75	1.47609	2.39228e-11
LM6179_01245		MBL fold metallo-hydrolase	lmo0930	3475.53	-0.242961	0.290414
LM6179_01246	lplA1	lipoate protein ligase LplA1	lmo0931	5434.37	-0.00634867	0.980413
LM6179_01247		TVP38/TMEM64 family protein	lmo0932	2208.89	0.507972	0.0269158
LM6179_01248		glycosyltransferase family 2 protein	lmo0933	2254.34	0.670039	0.00361165
LM6179_01249	queG	tRNA epoxyqueuosine(34) reductase QueG	lmo0934	4837.51	-2.69973	2.41964e-33
LM6179_01250	trmL	tRNA (uridine(34)/cytosine(34)/5-carboxymethylaminomethyluridine(34)-2'-O)-methyltransferase TrmL	lmo0935	1806.08	-2.75805	3.50132e-29
LM6179_01251	nfsA	oxygen-insensitive NADPH nitroreductase	lmo0936	6099.93	-2.25827	2.10462e-21
LM6179_01252		lmo0937 family membrane protein	lmo0937	671.738	4.06483	1.93169e-54
LM6179_01253		low molecular weight phosphotyrosine protein phosphatase	lmo0938	772.223	0.878573	0.000895414
LM6179_01254		SMI1/KNR4 family protein	#N/A	1201.06	1.08433	8.31124e-05
LM6179_01255		hypothetical protein	#N/A	2578.01	-0.835521	0.000480682
LM6179_01256		HSP90 family protein	lmo0942	3280.6	-0.704495	0.00674704
LM6179_01257	fri	non-heme iron-binding ferritin Fri	lmo0943	17739.6	2.90499	3.47652e-36
LM6179_01258		HesB/YadR/YfhF family protein	lmo0944	16006	4.4766	4.85289e-70
LM6179_01259		MBL fold metallo-hydrolase	lmo0945	3032.72	-0.41272	0.110436
LM6179_01260		DUF3006 domain-containing protein	lmo0946	417.694	-0.270499	0.302126
LM6179_01261		CynX/NimT family MFS transporter	lmo0947	1435.41	-2.38256	1.76529e-13
LM6179_01262		FadR/GntR family transcriptional regulator	lmo0948	831.632	-1.9974	4.11316e-13
LM6179_01263		AI-2E family transporter	lmo0949	2295.28	-0.414719	0.0815002
LM6179_01264		alpha/beta hydrolase	lmo0950	5045.53	1.14359	3.42982e-06
LM6179_01265		alpha/beta hydrolase	lmo0951	1385.42	0.789934	0.0138035
LM6179_01266		DUF4064 domain-containing protein	lmo0952	930.671	-3.21672	6.32295e-26
LM6179_01268		hypothetical protein	lmo0953	1755.16	4.67022	2.1385e-47
LM6179_01269		hypothetical protein	lmo0954	11414.5	2.8674	1.09197e-22
LM6179_01270		PspA/IM30 family protein	lmo0955	58722.5	3.10623	8.96339e-28
LM6179_01271	nagA	N-acetylglucosamine-6-phosphate deacetylase	lmo0956	19566	4.41874	1.04001e-53
LM6179_01272	nagB	glucosamine-6-phosphate deaminase	lmo0957	7379.59	3.44119	3.57802e-49
LM6179_01273		GntR family transcriptional regulator	lmo0958	17628.2	3.08726	1.5751e-34
LM6179_01275		MraY family glycosyltransferase	lmo0959	9292.25	0.479856	0.0313222
LM6179_01276		U32 family peptidase	lmo0960	261.999	-3.31505	2.30147e-26
LM6179_01277		U32 family peptidase	lmo0961	244.76	-1.23235	0.000195478
LM6179_01278		LemA family protein	lmo0962	4701.69	0.600174	0.0147597
LM6179_01279	htpX	zinc metalloprotease HtpX	lmo0963	13369.3	1.07558	5.75364e-06
LM6179_01280	yjbH	protease adaptor protein YjbH	lmo0964	26336.7	2.06954	1.88848e-14
LM6179_01281		CYTH domain-containing protein	lmo0965	1957.82	0.779047	0.000388369
LM6179_01282		tetratricopeptide repeat protein	lmo0966	1463.02	0.422862	0.0707821
LM6179_01283		GTP pyrophosphokinase family protein	lmo0967	2824.13	0.125646	0.607543
LM6179_01284		NAD kinase	lmo0968	2390.72	-0.278034	0.23299
LM6179_01285		RluA family pseudouridine synthase	lmo0969	2227.24	-1.30298	5.10746e-09
LM6179_01286	fabI	enoyl-ACP reductase FabI	lmo0970	3482.06	-2.02516	2.17929e-16
LM6179_01287	dltD	D-alanyl-lipoteichoic acid biosynthesis protein DltD	lmo0971	22187	-0.0973158	0.691277
LM6179_01288	dltC	D-alanine--poly(phosphoribitol) ligase subunit DltC	lmo0972	1437.98	-0.131245	0.619078
LM6179_01289	dltB	D-alanyl-lipoteichoic acid biosynthesis protein DltB	lmo0973	11239.6	0.292035	0.190938
LM6179_01290	dltA	D-alanine--poly(phosphoribitol) ligase subunit DltA	lmo0974	17378.1	0.268267	0.236689
LM6179_01291		teichoic acid D-Ala incorporation-associated protein DltX	LISIN_1008	42.4395	-0.310223	0.512615
LM6179_01292	rpiA	ribose-5-phosphate isomerase RpiA	lmo0975	318.59	0.399131	0.198825
LM6179_01293		GNAT family N-acetyltransferase	lmo0976	3444.74	0.97833	0.000252574
LM6179_01294		esterase family protein	lmo0977	4137.21	0.856899	0.00249773
LM6179_01295		branched-chain amino acid aminotransferase	lmo0978	8671.32	-1.20976	1.66684e-05
LM6179_01296	lieA	multidrug efflux ABC transporter ATP-binding protein LieA	lmo0979	189.564	0.443996	0.145152
LM6179_01297	lieB	multidrug efflux ABC transporter permease LieB	lmo0980	470.078	0.906899	0.000940263
LM6179_01298		LM6179_01298 family efflux MFS transporter	lmo0981	7974.74	-2.01776	6.47453e-17
LM6179_01299		M42 family metallopeptidase	lmo0982	5288.62	0.0480021	0.871219
LM6179_01300		glutathione peroxidase	lmo0983	2152.29	0.206661	0.471362
LM6179_01301		LytTR family DNA-binding domain-containing protein	lmo0984	132.604	-0.367289	0.243
LM6179_01302		DUF3021 family protein	lmo0985	75.5766	-0.23522	0.538279
LM6179_01303		ABC transporter ATP-binding protein	lmo0986	205.106	-0.39991	0.156127
LM6179_01304		ABC transporter permease	lmo0987	197.204	-0.125399	0.680174
LM6179_01305		peptide chain release factor 3	lmo0988	7725.33	-2.97605	5.77181e-33
LM6179_01306		MarR family transcriptional regulator	lmo0989	339.979	-2.02796	9.45622e-14
LM6179_01307		MATE family efflux transporter	lmo0990	100.838	-0.89248	0.0138493
LM6179_01308		TerC family protein	lmo0991	9356.55	-8.06375	3.46448e-196
LM6179_01309		TerC family protein	lmo0992	5833.3	-2.30281	1.28684e-17
LM6179_01310		TrkH family potassium uptake protein	lmo0993	14984	-1.95205	9.88137e-15
LM6179_01311		DUF4064 domain-containing protein	lmo0994	18594.8	6.81431	3.90065e-155
LM6179_01312		acyltransferase family protein	lmo0995	492.221	0.903658	0.00331437
LM6179_01313		methylated-DNA--[protein]-cysteine S-methyltransferase	lmo0996	345.853	0.569771	0.056674
LM6179_01314		AAA family ATPase	lmo0997	1195.71	1.87654	8.15543e-12
LM6179_01315		lysostaphin resistance A-like protein	lmo0998	1805.45	-0.769965	0.000984778
LM6179_01316		carotenoid biosynthesis protein	lmo0999	986.105	-1.53166	1.70972e-06
LM6179_01317		NAD(P)/FAD-dependent oxidoreductase	lmo1000	2436.95	-3.05581	1.11122e-42
LM6179_01318		YkvS family protein	lmo1001	811.156	-0.246958	0.333896
LM6179_01319		phosphocarrier protein HPr	lmo1002	9691.19	-2.0823	2.33239e-23
LM6179_01320	ptsP	phosphoenolpyruvate--protein phosphotransferase	lmo1003	88100.3	-1.84064	3.17577e-17
LM6179_01321		YdcF family protein	lmo1004	699.178	-1.81074	6.48067e-12
LM6179_01322		NAD(P)-dependent oxidoreductase	lmo1005	533.65	-0.431249	0.20332
LM6179_01323		aminotransferase class I/II-fold pyridoxal phosphate-dependent enzyme	lmo1006	3674	-0.13697	0.674923
LM6179_01324		hypothetical protein	lmo1007	59.3661	1.12364	0.0498678
LM6179_01325		YkuJ family protein	lmo1008	2977.03	-1.08873	1.36764e-06
LM6179_01326		CBS domain-containing protein	lmo1009	1941.42	1.04671	4.0722e-05
LM6179_01327		LysR family transcriptional regulator	lmo1010	6416.09	1.18914	2.721e-06
LM6179_01328	dapD	2,3,4,5-tetrahydropyridine-2,6-dicarboxylate N-acetyltransferase	lmo1011	6204.44	-0.0390544	0.87318
LM6179_01329		N-acetyldiaminopimelate deacetylase	lmo1012	2423.5	-1.12508	1.41976e-05
LM6179_01330		mechanosensitive ion channel family protein	lmo1013	6671.84	0.502604	0.0659094
LM6179_01331		glycine betaine/L-proline ABC transporter ATP-binding protein	lmo1014	11753.6	-6.30926	5.01153e-120
LM6179_01332		proline/glycine betaine ABC transporter permease	lmo1015	11078.5	-6.17907	3.0725e-98
LM6179_01333		glycine/betaine ABC transporter substrate-binding protein	lmo1016	15125.4	-6.07751	1.17423e-88
LM6179_01334		PTS glucose transporter subunit IIA	lmo1017	1800.18	-3.47598	4.47743e-38
LM6179_01335		copper homeostasis protein CutC	lmo1018	588.149	0.948416	0.000200081
LM6179_01336		S1 RNA-binding domain-containing protein	lmo1019	1776.3	-0.30026	0.210579
LM6179_01337	liaF	cell wall-active antibiotics response protein LiaF	lmo1020	6787.41	1.20252	3.64281e-06
LM6179_01338		sensor histidine kinase	lmo1021	11791.2	0.889702	0.000652148
LM6179_01339		response regulator transcription factor	lmo1022	4157.71	0.432629	0.103072
LM6179_01340		TrkA family potassium uptake protein	lmo1023	7877.29	0.650932	0.00686487
LM6179_01341		hypothetical protein	lmo1024	1831.96	-1.2393	1.0168e-07
LM6179_01342		FUSC family protein	lmo1025	1407.78	-0.549972	0.0598371
LM6179_01343		LCP family protein	lmo1026	10380.4	0.864716	4.89241e-05
LM6179_01344	rnjA	ribonuclease J1	lmo1027	29269	0.524231	0.0229889
LM6179_01345		DNA-dependent RNA polymerase subunit epsilon	lmo1028	629.543	0.872642	0.00210517
LM6179_01347		Cof-type HAD-IIB family hydrolase	lmo1029	2733.14	0.316635	0.173708
LM6179_01348		LacI family DNA-binding transcriptional regulator	lmo1030	389.268	-1.3562	1.23341e-06
LM6179_01349		L-fucose/L-arabinose isomerase family protein	lmo1031	64.3121	-0.242368	0.545483
LM6179_01350		transketolase	lmo1032	30.3837	-0.43166	0.423235
LM6179_01351		transketolase C-terminal domain-containing protein	lmo1033	41.7919	-0.562485	0.216479
LM6179_01352		FGGY family carbohydrate kinase	lmo1034	29.8856	-0.0738384	0.894887
LM6179_01353		PTS beta-glucoside transporter subunit IIBCA	lmo1035	246.557	0.334873	0.293995
LM6179_01354		DUF4038 domain-containing protein	lmo1036	726.926	0.900235	0.00246514
LM6179_01355		DUF817 domain-containing protein	lmo1037	266.346	-3.43314	2.9924e-29
LM6179_01356		molybdenum cofactor guanylyltransferase	lmo1038	1059.92	0.353182	0.140931
LM6179_01357		ATP-binding cassette domain-containing protein	lmo1039	956.353	0.383343	0.137581
LM6179_01358		molybdenum ABC transporter permease	lmo1040	877.499	0.475984	0.0449889
LM6179_01359	modA	molybdate ABC transporter substrate-binding protein	lmo1041	795.789	1.34456	6.29078e-08
LM6179_01360		molybdopterin molybdotransferase MoeA	lmo1042	6050.65	4.77037	2.25181e-104
LM6179_01361	mobB	molybdopterin-guanine dinucleotide biosynthesis protein B	lmo1043	2385.51	4.22121	5.00993e-73
LM6179_01362		molybdenum cofactor biosynthesis protein MoaE	lmo1044	1090.37	4.06704	2.43026e-55
LM6179_01363	moaD	molybdopterin converting factor subunit 1	lmo1045	351.192	3.63858	1.58714e-37
LM6179_01364	moaC	cyclic pyranopterin monophosphate synthase MoaC	lmo1046	1185.56	3.39195	7.06829e-39
LM6179_01365	moaA	GTP 3',8-cyclase MoaA	lmo1047	2545.06	3.37556	9.99792e-42
LM6179_01366		molybdenum cofactor biosynthesis protein MoaB	lmo1048	832.626	2.41075	4.27936e-17
LM6179_01367		ThiF family adenylyltransferase	lmo1049	1326.04	1.94638	2.86856e-15
LM6179_01368		flavin reductase	lmo1050	1069.84	1.00396	0.000807133
LM6179_01369	def	peptide deformylase	lmo1051	6402.42	1.58916	3.86199e-08
LM6179_01371	pdhA	pyruvate dehydrogenase (acetyl-transferring) E1 component subunit alpha	lmo1052	16331.3	-1.41538	2.76697e-11
LM6179_01372		alpha-ketoacid dehydrogenase subunit beta	lmo1053	20062.9	-1.21029	3.91852e-08
LM6179_01373		dihydrolipoyllysine-residue acetyltransferase	lmo1054	38836	-1.47153	1.05462e-09
LM6179_01374	lpdA	dihydrolipoyl dehydrogenase	lmo1055	48882.7	-1.25403	2.1804e-06
LM6179_01375		hypothetical protein	lmo1056	108.526	-4.99767	1.3488e-25
LM6179_01376		malate dehydrogenase	lmo1057	11341.8	2.1034	7.05471e-18
LM6179_01377		UPF0223 family protein	lmo1058	2737.39	2.24852	3.09844e-21
LM6179_01378		DsbA family protein	lmo1059	5491.39	1.50046	4.58571e-10
LM6179_01379		response regulator transcription factor	lmo1060	151.691	0.49384	0.0993176
LM6179_01380		HAMP domain-containing sensor histidine kinase	lmo1061	824.346	0.783143	0.000891389
LM6179_01381		FtsX-like permease family protein	lmo1062	63.1297	2.70445	4.21276e-09
LM6179_01382		ABC transporter ATP-binding protein	lmo1063	29.083	2.28187	2.43074e-05
LM6179_01383		magnesium transporter CorA family protein	lmo1064	3838.27	-1.61497	2.59648e-07
LM6179_01385		YktB family protein	lmo1065	603.055	-1.14459	3.02793e-05
LM6179_01386		inositol monophosphatase family protein	lmo1066	794.965	0.0646366	0.815476
LM6179_01387	typA	translational GTPase TypA	lmo1067	72692.1	-6.33928	1.18313e-161
LM6179_01388		DUF5068 domain-containing protein	lmo1068	22242.3	3.79748	2.03294e-48
LM6179_01389		YlaI family protein	lmo1069	512.566	0.657587	0.0174548
LM6179_01390		YlaN family protein	lmo1070	2097.26	0.449095	0.0767058
LM6179_01391		FtsW/RodA/SpoVE family cell cycle protein	lmo1071	6641.34	-0.552493	0.032686
LM6179_01392		pyruvate carboxylase	lmo1072	34933	-2.11327	1.01496e-10
LM6179_01393		ABC transporter substrate-binding protein	lmo1073	423.384	-2.77612	3.53036e-24
LM6179_01394		ABC transporter permease	lmo1074	5162.96	-3.3482	6.13999e-37
LM6179_01395	tagH	teichoic acids export ABC transporter ATP-binding subunit TagH	lmo1075	10147.9	-2.9306	1.9445e-35
LM6179_01396	aut	peptidoglycan hydrolase Auto	lmo1076	20534.9	-2.13165	4.62757e-19
LM6179_01397		CDP-glycerol glycerophosphotransferase family protein	lmo1077	7178.14	-2.13027	5.22339e-17
LM6179_01398	galU	UTP--glucose-1-phosphate uridylyltransferase GalU	lmo1078	3638.63	0.268811	0.377762
LM6179_01399		YfhO family protein	lmo1079	5002.67	-3.39751	3.10152e-49
LM6179_01400		glycosyltransferase	lmo1080	6292.89	-2.28238	2.25149e-27
LM6179_01401	rfbA	glucose-1-phosphate thymidylyltransferase RfbA	lmo1081	4311.93	-3.62477	6.46372e-63
LM6179_01402	rfbC	dTDP-4-dehydrorhamnose 3,5-epimerase	lmo1082	2798.55	-4.93317	1.76488e-78
LM6179_01403	rfbB	dTDP-glucose 4,6-dehydratase	lmo1083	5066.32	-4.65678	1.46096e-98
LM6179_01404	rfbD	dTDP-4-dehydrorhamnose reductase	lmo1084	3751.63	-4.4914	4.81191e-73
LM6179_01405		CDP-glycerol glycerophosphotransferase family protein	lmo1085	3449.88	-0.233115	0.320421
LM6179_01406		2-C-methyl-D-erythritol 4-phosphate cytidylyltransferase	lmo1086	5648.6	-1.06095	5.95461e-06
LM6179_01407		ribitol-5-phosphate dehydrogenase	lmo1087	10300	-1.45237	8.78322e-12
LM6179_01408		CDP-glycerol--glycerophosphate glycerophosphotransferase	lmo1088	1542.53	-2.34471	1.11227e-26
LM6179_01409	tagD	glycerol-3-phosphate cytidylyltransferase	lmo1089	95.7047	-4.52623	1.93487e-22
LM6179_01410		glycosyltransferase	lmo1090	1065.75	-3.16388	8.23713e-43
LM6179_01411		glycosyltransferase	lmo1091	1291.03	-2.73116	5.68755e-32
LM6179_01412		nicotinate phosphoribosyltransferase	lmo1092	3274.19	-0.811731	0.000176829
LM6179_01413	nadE	ammonia-dependent NAD(+) synthetase	lmo1093	1832.52	-1.08609	8.49065e-07
LM6179_01414		putative quinol monooxygenase	#N/A	399.609	-1.35838	9.91122e-07
LM6179_01415		PTS sugar transporter subunit IIB	lmo1095	535.312	-0.751352	0.00192397
LM6179_01416	guaA	glutamine-hydrolyzing GMP synthase	lmo1096	25956	-2.52558	4.60761e-33
LM6179_01417		helix-turn-helix transcriptional regulator	#N/A	140.328	0.661191	0.0282382
LM6179_01418		helix-turn-helix transcriptional regulator	#N/A	117.198	0.535661	0.105064
LM6179_01419		hypothetical protein	#N/A	144.823	-0.406113	0.195948
LM6179_01420		DUF3130 family protein	#N/A	32.4924	-0.839915	0.0942392
LM6179_01421		DUF3958 family protein	#N/A	43.96	-0.305113	0.506395
LM6179_01423		hypothetical protein	lmo1121	44.3425	-0.224185	0.63323
LM6179_01424		hypothetical protein	#N/A	41.1342	-0.995474	0.0941616
LM6179_01425		uncharacterized gene	lmo1123	76.5831	-0.924387	0.0106274
LM6179_01426		hypothetical protein	lmo1124	14.6307	-0.301567	0.679565
LM6179_01428		hypothetical protein	lmo1125	192.15	0.322144	0.277072
LM6179_01429		GNAT family N-acetyltransferase	lmo1126	98.5681	0.389829	0.270517
LM6179_01430		MepB family protein	lmo1127	379.667	0.874778	0.000482818
LM6179_01431		alpha/beta hydrolase	lmo1128	887.697	1.12296	2.42869e-06
LM6179_01432		N-acetyltransferase	lmo1129	328.494	1.10086	1.31665e-05
LM6179_01433		MerR family transcriptional regulator	lmo1130	418.129	1.18195	1.26579e-06
LM6179_01436		hypothetical protein	#N/A	98.3823	-0.659321	0.0792995
LM6179_01438		ABC transporter ATP-binding protein/permease	lmo1131	41.6691	-1.81362	0.000100295
LM6179_01439		ABC transporter ATP-binding protein	lmo1132	105.259	-1.82977	4.97988e-08
LM6179_01440		antibiotic biosynthesis monooxygenase	lmo1133	16.7976	-1.77908	0.00735343
LM6179_01441		MerR family transcriptional regulator	lmo1134	27.6483	-1.30256	0.0201436
LM6179_01442		immunity 26/phosphotriesterase HocA family protein	lmo1135	560.772	-0.852542	0.000617203
LM6179_01443		lmo1136 family class 1 internalin	lmo1136	823.152	-1.26019	5.82794e-08
LM6179_01444		hypothetical protein	lmo1137	184.617	-0.307609	0.314827
LM6179_01445		ATP-dependent Clp protease proteolytic subunit	lmo1138	1828.03	0.842124	0.00017322
LM6179_01446		hypothetical protein	lmo1139	87.8619	-0.263789	0.507932
LM6179_01447		VOC family protein	lmo1140	4115.6	3.05124	3.54157e-31
LM6179_01448		bifunctional precorrin-2 dehydrogenase/sirohydrochlorin ferrochelatase	lmo1141	240.381	-0.393864	0.208878
LM6179_01449		4Fe-4S dicluster domain-containing protein	lmo1142	448.088	2.32179	1.43251e-21
LM6179_01450		BMC domain-containing protein	lmo1143	211.746	2.12908	1.18016e-14
LM6179_01451	eutS	ethanolamine utilization microcompartment protein EutS	lmo1144	28.3681	0.458467	0.40255
LM6179_01452		EutP/PduV family microcompartment system protein	lmo1145	89.7977	0.713157	0.0406828
LM6179_01453		alpha-L-fucosidase	lmo1146	243.955	0.869983	0.00100635
LM6179_01454	cobU	bifunctional adenosylcobinamide kinase/adenosylcobinamide-phosphate guanylyltransferase	lmo1147	91.8471	0.762928	0.0232716
LM6179_01455	cobS	adenosylcobinamide-GDP ribazoletransferase	lmo1148	70.7971	-0.331539	0.420278
LM6179_01456	cobC	alpha-ribazole phosphatase	lmo1149	18.3417	-1.62722	0.0125233
LM6179_01457		PocR ligand-binding domain-containing protein	lmo1150	3456.78	5.27086	1.79952e-102
LM6179_01458	pduA	propanediol utilization microcompartment protein PduA	lmo1151	3.30157	1.90933	0.222133
LM6179_01459	pduB	propanediol utilization microcompartment protein PduB	lmo1152	28.8508	1.5613	0.00227756
LM6179_01460		propanediol/glycerol family dehydratase large subunit	lmo1153	75.6917	1.59357	7.28301e-06
LM6179_01461		propanediol/glycerol family dehydratase medium subunit	lmo1154	48.3251	1.41881	0.000721693
LM6179_01462		diol dehydratase small subunit	lmo1155	35.0294	1.68936	0.000461176
LM6179_01463		diol dehydratase reactivase subunit alpha	lmo1156	197.374	1.32403	3.32221e-06
LM6179_01464		glycerol dehydratase reactivase beta/small subunit family protein	lmo1157	28.2361	1.07655	0.0642464
LM6179_01465		BMC domain-containing protein	lmo1158	35.2086	1.4197	0.00273569
LM6179_01466	pduA	propanediol utilization microcompartment protein PduA	lmo1159	32.1333	1.20964	0.0125846
LM6179_01467	pduL	phosphate propanoyltransferase	lmo1160	54.9168	0.93981	0.0229651
LM6179_01468	eutJ	ethanolamine utilization protein EutJ	lmo1161	94.3642	1.26944	0.000233446
LM6179_01469	pduM	PduM family microcompartment protein	lmo1162	43.1315	1.21059	0.00965117
LM6179_01470		EutN/CcmL family microcompartment protein	lmo1163	10.841	0.88611	0.286796
LM6179_01471		cob(I)yrinic acid a,c-diamide adenosyltransferase	lmo1164	80.3554	0.488577	0.217686
LM6179_01472		aldehyde dehydrogenase EutE	lmo1165	108.91	0.463995	0.208495
LM6179_01473		iron-containing alcohol dehydrogenase	lmo1166	86.935	-0.185471	0.638466
LM6179_01474		aquaporin family protein	lmo1167	52.3646	0.502138	0.255126
LM6179_01475		acetate kinase	lmo1168	608.269	-0.950485	0.000385484
LM6179_01476	cobD	threonine-phosphate decarboxylase CobD	lmo1169	1529.24	-1.22999	3.80689e-07
LM6179_01477		propanediol utilization protein	lmo1170	188.104	-3.34716	1.45713e-25
LM6179_01478		iron-containing alcohol dehydrogenase	lmo1171	64.1687	-4.3807	2.92584e-17
LM6179_01479		ANTAR domain-containing response regulator	lmo1172	1920.78	1.73488	1.36868e-06
LM6179_01480		sensor histidine kinase	lmo1173	2881	1.4619	3.38974e-05
LM6179_01481	eutA	ethanolamine ammonia-lyase reactivating factor EutA	lmo1174	6.10105	-0.470192	0.681803
LM6179_01482		ethanolamine ammonia-lyase subunit EutB	lmo1175	14.1344	0.961186	0.189311
LM6179_01483	eutC	ethanolamine ammonia-lyase subunit EutC	lmo1176	16.5765	1.28454	0.0853778
LM6179_01484	eutL	ethanolamine utilization microcompartment protein EutL	lmo1177	25.4509	0.379138	0.509335
LM6179_01485		BMC domain-containing protein	lmo1178	21.2751	0.451443	0.462378
LM6179_01486		acetaldehyde dehydrogenase (acetylating)	lmo1179	101.37	-0.25522	0.463681
LM6179_01487		BMC domain-containing protein	lmo1180	4.40082	0.759137	0.564794
LM6179_01488		cobalamin adenosyltransferase	lmo1181	27.0372	-0.618818	0.266355
LM6179_01489	eutD	ethanolamine utilization phosphate acetyltransferase EutD	lmo1182	23.5158	-0.64857	0.259897
LM6179_01490		TIGR02536 family ethanolamine utilization protein	lmo1183	33.5206	0.627123	0.229978
LM6179_01491		EutN/CcmL family microcompartment protein	lmo1184	3.87058	0.498633	0.730728
LM6179_01492		ethanolamine utilization microcompartment shell protein	lmo1185	31.5289	0.495083	0.33071
LM6179_01493	eutH	ethanolamine utilization protein EutH	lmo1186	80.3834	-0.318633	0.410388
LM6179_01494		cupin domain-containing protein	lmo1187	36.9581	-0.428448	0.3773
LM6179_01495		DUF6270 domain-containing protein	lmo1188	3841.43	-0.739306	0.00339584
LM6179_01496		AraC family transcriptional regulator	lmo1189	1988.74	2.48877	1.2169e-26
LM6179_01497		ECF transporter S component	lmo1190	55.2117	2.43665	1.43091e-07
LM6179_01498		cobyrinate a,c-diamide synthase	lmo1191	35.016	0.744102	0.12071
LM6179_01499	cbiB	adenosylcobinamide-phosphate synthase CbiB	lmo1192	15.5717	0.343559	0.635911
LM6179_01500		cobalt-precorrin-8 methylmutase	lmo1193	10.0468	-0.125046	0.89112
LM6179_01501	cbiD	cobalt-precorrin-5B (C(1))-methyltransferase CbiD	lmo1194	31.7501	-0.133045	0.808641
LM6179_01502		cobalt-precorrin-7 (C(5))-methyltransferase	lmo1195	15.9897	-1.25975	0.115242
LM6179_01503		decarboxylating cobalt-precorrin-6B (C(15))-methyltransferase	lmo1196	25.9421	-1.08288	0.0666102
LM6179_01504		cobalt-precorrin-4 methyltransferase	lmo1197	42.1637	-0.84437	0.0614588
LM6179_01505	cbiG	cobalt-precorrin 5A hydrolase	lmo1198	38.4915	-1.56354	0.000735494
LM6179_01506	cobJ	precorrin-3B C(17)-methyltransferase	lmo1199	18.857	-1.67237	0.0080125
LM6179_01507	cobK	precorrin-6A reductase	lmo1200	16.8291	-0.938927	0.155901
LM6179_01508	cobA	uroporphyrinogen-III C-methyltransferase	lmo1201	24.5103	-1.06409	0.0551525
LM6179_01509		sirohydrochlorin cobaltochelatase	lmo1202	8.14436	-1.97969	0.0426077
LM6179_01510		cobalt-factor II C(20)-methyltransferase	lmo1203	8.62976	-0.783408	0.405735
LM6179_01511		energy-coupling factor ABC transporter permease	lmo1204	22.5047	-0.854369	0.151695
LM6179_01512		energy-coupling factor ABC transporter substrate-binding protein	lmo1205	4.84547	-1.39547	0.273656
LM6179_01513		energy-coupling factor ABC transporter transmembrane protein	lmo1206	41.4181	-0.259109	0.590695
LM6179_01514		ATP-binding cassette domain-containing protein	lmo1207	210.506	0.835305	0.00224388
LM6179_01515		cobyric acid synthase	lmo1208	1429.26	0.373507	0.109822
LM6179_01516		cob(I)yrinic acid a,c-diamide adenosyltransferase	lmo1209	893.391	0.716068	0.00257027
LM6179_01517		DMT family transporter	lmo1210	969.424	-4.82469	1.22844e-63
LM6179_01518		DMT family transporter	lmo1211	353.381	-6.14135	5.51689e-59
LM6179_01519		AAA family ATPase	lmo1212	85.9069	0.184207	0.62089
LM6179_01520		PadR family transcriptional regulator	lmo1213	260.765	-1.49486	2.23021e-08
LM6179_01521		DUF2812 domain-containing protein	lmo1214	486.683	-0.822886	0.00143325
LM6179_01522		glucosaminidase domain-containing protein	lmo1215	3473.69	-0.0389627	0.89112
LM6179_01523		glucosaminidase domain-containing protein	lmo1216	30123.1	-6.70629	2.69391e-130
LM6179_01524		M42 family metallopeptidase	lmo1217	5864.2	-1.91913	1.54192e-18
LM6179_01525		RNA methyltransferase	lmo1218	5521.27	-1.68381	2.69362e-15
LM6179_01526		DUF6054 family protein	lmo1219	769.377	2.2015	3.44413e-14
LM6179_01527		helix-turn-helix domain-containing protein	lmo1220	5666.74	1.0912	7.17345e-06
LM6179_01529	pheS	phenylalanine--tRNA ligase subunit alpha	lmo1221	3552.04	-3.63504	2.52861e-37
LM6179_01530	pheT	phenylalanine--tRNA ligase subunit beta	lmo1222	10318	-3.20246	7.02799e-28
LM6179_01531		ABC transporter ATP-binding protein	lmo1223	938.953	0.441604	0.0665683
LM6179_01532		FtsX-like permease family protein	lmo1224	5794.17	0.263643	0.264717
LM6179_01533		MarR family winged helix-turn-helix transcriptional regulator	lmo1225	422.514	-3.54417	1.1249e-35
LM6179_01534		MMPL family transporter	lmo1226	14902	0.917251	0.00507345
LM6179_01535		uracil-DNA glycosylase	lmo1227	981.157	2.03554	1.41958e-19
LM6179_01536	rnhC	ribonuclease HIII	lmo1228	1333.46	-4.54411	4.47848e-69
LM6179_01537	zapA	cell division protein ZapA	lmo1229	5460.54	2.15924	1.88033e-20
LM6179_01538		CvpA family protein	lmo1230	7845.34	2.31071	5.53345e-20
LM6179_01539	polX	DNA polymerase/3'-5' exonuclease PolX	lmo1231	9175.32	1.53825	5.00128e-07
LM6179_01540		endonuclease MutS2	lmo1232	16220	0.996124	0.000268796
LM6179_01541	trxA	thioredoxin	lmo1233	6467.38	0.154634	0.521115
LM6179_01542	uvrC	excinuclease ABC subunit UvrC	lmo1234	5287.61	-1.24254	7.9728e-09
LM6179_01543		aspartate kinase	lmo1235	1163.38	-3.7767	1.86382e-57
LM6179_01544		YslB family protein	lmo1236	2796.83	0.474394	0.039909
LM6179_01545	racE	glutamate racemase	lmo1237	3148.27	-1.62562	1.11337e-09
LM6179_01546	rph	ribonuclease PH	lmo1238	3654.98	-2.06351	2.34827e-17
LM6179_01547		XTP/dITP diphosphatase	lmo1239	2300.76	-2.30529	7.5219e-20
LM6179_01548		metallophosphoesterase	lmo1240	2365.26	-2.12168	5.55658e-17
LM6179_01549		tyrosine-type recombinase/integrase	#N/A	1557.38	0.892494	5.43629e-05
LM6179_01550		hypothetical protein	#N/A	654.911	0.505758	0.0519738
LM6179_01551		ImmA/IrrE family metallo-endopeptidase	#N/A	709.51	0.740838	0.00292454
LM6179_01552		helix-turn-helix transcriptional regulator	#N/A	891.162	0.461387	0.0606677
LM6179_01554		YozE family protein	#N/A	201.167	-0.302464	0.383506
LM6179_01555		helix-turn-helix transcriptional regulator	#N/A	25.3293	-0.108252	0.856861
LM6179_01556		hypothetical protein	#N/A	31.236	0.697145	0.252992
LM6179_01558		hypothetical protein	#N/A	32.7088	-0.690763	0.189574
LM6179_01560		DUF1642 domain-containing protein	#N/A	113.859	-0.951388	0.00514964
LM6179_01561		hypothetical protein	#N/A	11.9381	-1.60048	0.0390279
LM6179_01562		DUF3850 domain-containing protein	#N/A	36.8855	-1.45878	0.00295634
LM6179_01563		hypothetical protein	#N/A	2.16383	-0.799769	0.660892
LM6179_01564		pentapeptide repeat-containing protein	#N/A	94.3149	-0.851046	0.050201
LM6179_01565		DUF1642 domain-containing protein	#N/A	107.361	-0.72549	0.0575719
LM6179_01566		hypothetical protein	#N/A	167.124	-0.761866	0.0350242
LM6179_01567		DUF1642 domain-containing protein	#N/A	140.769	-0.716076	0.0641988
LM6179_01568		hypothetical protein	#N/A	48.7755	-1.05217	0.0262943
LM6179_01569		hypothetical protein	#N/A	40.3271	-0.723261	0.190129
LM6179_01570		hypothetical protein	#N/A	112.623	-0.604018	0.115411
LM6179_01571		siphovirus Gp157 family protein	#N/A	124.925	-0.623278	0.107478
LM6179_01572		AAA family ATPase	#N/A	104.878	-0.300162	0.413001
LM6179_01573		helicase-related protein	#N/A	330.71	-0.0229276	0.950265
LM6179_01574		DUF669 domain-containing protein	#N/A	124.263	0.0422949	0.906138
LM6179_01575		phage/plasmid primase, P4 family	#N/A	565.613	0.152499	0.674923
LM6179_01576		VRR-NUC domain-containing protein	#N/A	31.9114	-0.208904	0.697927
LM6179_01577		DUF3310 domain-containing protein	#N/A	97.1323	-0.164034	0.691741
LM6179_01578		hypothetical protein	#N/A	3.9409	-0.510341	0.71721
LM6179_01579		hypothetical protein	#N/A	6.81725	-0.177027	0.868816
LM6179_01580		DUF722 domain-containing protein	#N/A	7.91682	0.387308	0.69263
LM6179_01581		endonuclease domain-containing protein	#N/A	398.4	0.504683	0.135202
LM6179_01582		hypothetical protein	#N/A	13.5773	1.10406	0.196276
LM6179_01583		HNH endonuclease	#N/A	31.2549	0.504675	0.363046
LM6179_01584		P27 family phage terminase small subunit	#N/A	17.3728	0.427405	0.523295
LM6179_01585		terminase large subunit	#N/A	345.034	1.49406	9.35982e-05
LM6179_01586		phage portal protein	#N/A	354.21	1.31296	0.000527865
LM6179_01587		Clp protease ClpP	#N/A	234.995	1.51047	2.37613e-05
LM6179_01588		phage major capsid protein	#N/A	804.063	1.47134	0.000204428
LM6179_01589		hypothetical protein	#N/A	45.2277	1.46702	0.00163741
LM6179_01590		phage gp6-like head-tail connector protein	#N/A	105.212	1.57797	7.99955e-05
LM6179_01591		phage head-tail adapter protein	#N/A	154.697	1.38227	0.000601469
LM6179_01592		hypothetical protein	#N/A	128.812	1.13697	0.00426551
LM6179_01593		DUF3168 domain-containing protein	#N/A	139.587	1.18289	0.000940334
LM6179_01594		phage tail protein	#N/A	330.615	1.23006	0.000753925
LM6179_01595		hypothetical protein	#N/A	31.2309	1.0972	0.0401871
LM6179_01596		hypothetical protein	#N/A	11.2791	1.33283	0.099457
LM6179_01597		phage tail tape measure protein	#N/A	2331.65	2.06136	1.14958e-10
LM6179_01598		phage tail family protein	#N/A	265.179	1.68154	3.47544e-06
LM6179_01599		phage tail spike protein	#N/A	350.328	1.57259	5.70003e-06
LM6179_01600		carbohydrate-binding protein CenC	#N/A	251.419	1.79102	3.86548e-06
LM6179_01601		hypothetical protein	lmo2280	7.30359	1.84045	0.0682315
LM6179_01602		holin	lmo2279	31.7216	1.60861	0.00366044
LM6179_01603		DUF5776 domain-containing protein	#N/A	82.108	1.44749	0.0019896
LM6179_01604		DUF3825 domain-containing protein	#N/A	1871.75	-0.15205	0.593643
LM6179_01606	acrIIA1	anti-CRISPR protein AcrIIA1	#N/A	888.887	0.598749	0.0679872
LM6179_01607		hypothetical protein	#N/A	297.282	0.58807	0.0514289
LM6179_01608		hypothetical protein	#N/A	57.297	0.212129	0.639721
LM6179_01609	brtA	bile-regulated transcriptional regulator BrtA	lmo2589	353.11	1.78776	1.36761e-11
LM6179_01610	mdrT	cholic acid efflux MFS transporter MdrT	lmo2588	924.9	-1.25464	0.000103181
LM6179_01611		S-adenosyl-l-methionine hydroxide adenosyltransferase family protein	lmo2587	1149.55	-1.2968	1.05413e-06
LM6179_01612	fdhF	formate dehydrogenase subunit alpha	lmo2586	68119.3	6.32514	1.36953e-117
LM6179_01613		DUF1641 domain-containing protein	lmo2585	7573.39	5.91483	5.22814e-120
LM6179_01614	fdhD	formate dehydrogenase accessory sulfurtransferase FdhD	lmo2584	2526.42	5.49301	7.35929e-107
LM6179_01615		response regulator transcription factor	lmo2583	1046.12	1.44545	1.36549e-10
LM6179_01616		HAMP domain-containing sensor histidine kinase	lmo2582	2213.01	0.0639259	0.797386
LM6179_01617		ABC transporter permease	lmo2581	228.024	0.496668	0.0732688
LM6179_01618		ABC transporter ATP-binding protein	lmo2580	264.953	1.09467	0.00110822
LM6179_01619		hypothetical protein	LISIN_2662	1.09305	1.24502	0.7058
LM6179_01620		putative quinol monooxygenase	lmo2579	1105.59	2.31194	8.74106e-22
LM6179_01621		alpha/beta hydrolase	lmo2578	2735.19	2.18922	7.92285e-25
LM6179_01622		Cof-type HAD-IIB family hydrolase	lmo2577	1031.62	-1.31442	1.62906e-07
LM6179_01623		SpaA isopeptide-forming pilin-related protein	lmo2576	513.449	-0.979575	4.50837e-05
LM6179_01624		cation diffusion facilitator family transporter	lmo2575	1366.51	2.46755	9.97613e-12
LM6179_01625		hypothetical protein	lmo2574	2098.45	1.30126	2.17152e-07
LM6179_01626		zinc-binding alcohol dehydrogenase family protein	lmo2573	21351.3	5.85947	1.32923e-82
LM6179_01627		dihydrofolate reductase family protein	lmo2572	11313.5	5.65388	2.95938e-77
LM6179_01628		nicotinamidase	lmo2571	9569.09	5.36665	5.42293e-75
LM6179_01629		SdpI family protein	lmo2570	10806	5.48466	2.07029e-77
LM6179_01630		peptide ABC transporter substrate-binding protein	lmo2569	2706.57	-0.375952	0.182226
LM6179_01631		YxeA family protein	lmo2568	1611.11	2.44244	5.43945e-14
LM6179_01632		hypothetical protein	lmo2567	1933.71	2.86958	3.0869e-17
LM6179_01634		lipoyl-[GcvH]:protein N-lipoyltransferase	lmo2566	1237.57	0.400968	0.0922656
LM6179_01635		HD domain-containing protein	lmo2565	4207.98	0.87589	5.32626e-05
LM6179_01636		4-oxalocrotonate tautomerase	lmo2564	180.588	-0.218718	0.484927
LM6179_01637		site-2 protease family protein	lmo2563	443.569	-1.63065	7.32899e-11
LM6179_01638		DUF1934 domain-containing protein	lmo2562	1329.85	-2.8599	1.07713e-37
LM6179_01639	argS	arginine--tRNA ligase	lmo2561	13552.3	-2.87103	4.21363e-43
LM6179_01640	rpoE	DNA-directed RNA polymerase subunit delta	lmo2560	9473.71	-2.04508	6.70373e-19
LM6179_01641		CTP synthase	lmo2559	16649	-4.44787	1.10203e-80
LM6179_01642		IS3-like element ISLmo1 family transposase	#N/A	192.711	-0.614593	0.0288669
LM6179_01644	ami	autolysin Ami	lmo2558	22513.1	-0.837859	0.000139565
LM6179_01645		diacylglycerol kinase family lipid kinase	lmo2557	4936.68	2.6798	4.21818e-34
LM6179_01646	fba	class II fructose-1,6-bisphosphate aldolase	lmo2556	52989.5	-1.61182	5.13417e-13
LM6179_01647		glycosyltransferase family 4 protein	lmo2555	9871.9	0.0919769	0.725335
LM6179_01648		glycosyltransferase family 4 protein	lmo2554	2954.71	-0.501898	0.030474
LM6179_01649		YbhN family protein	lmo2553	3184.9	-0.959672	3.01704e-05
LM6179_01650		UDP-N-acetylglucosamine 1-carboxyvinyltransferase	lmo2552	5859.83	-1.39648	3.6051e-09
LM6179_01651	rho	transcription termination factor Rho	lmo2551	2296.08	-3.28652	5.87723e-51
LM6179_01652		glycosyltransferase family 2 protein	lmo2550	2929.43	-3.29863	1.00827e-39
LM6179_01653	gtcA	cell wall teichoic acid glycosylation protein GtcA	lmo2549	1472.27	-3.39066	4.8863e-38
LM6179_01654		type B 50S ribosomal protein L31	lmo2548	13749.2	-3.90948	2.17739e-73
LM6179_01655		homoserine dehydrogenase	lmo2547	5490.97	-2.02902	1.36665e-11
LM6179_01656	thrC	threonine synthase	lmo2546	5205.78	-1.93745	4.26988e-10
LM6179_01657	thrB	homoserine kinase	lmo2545	4981.02	-2.08524	5.03825e-13
LM6179_01658		thymidine kinase	lmo2544	1042.79	-1.45881	3.0709e-07
LM6179_01659	prfA	peptide chain release factor 1	lmo2543	5171.63	-1.25509	7.67058e-09
LM6179_01660	prmC	peptide chain release factor N(5)-glutamine methyltransferase	lmo2542	3555.67	-1.47149	4.09798e-11
LM6179_01662		L-threonylcarbamoyladenylate synthase	lmo2541	5053.33	1.06023	1.97365e-05
LM6179_01663		low molecular weight protein arginine phosphatase	lmo2540	828.662	0.702644	0.00383931
LM6179_01664		serine hydroxymethyltransferase	lmo2539	10094.6	1.04551	7.57207e-07
LM6179_01665	upp	uracil phosphoribosyltransferase	lmo2538	12003.2	-2.59009	3.78829e-32
LM6179_01666	wecB	UDP-N-acetylglucosamine 2-epimerase (non-hydrolyzing)	lmo2537	11953	-1.7999	4.25467e-17
LM6179_01667		ATP synthase subunit I	lmo2536	6355.27	-2.02126	9.36596e-16
LM6179_01668	atpB	F0F1 ATP synthase subunit A	lmo2535	15897.9	-0.164326	0.485303
LM6179_01669	atpE	F0F1 ATP synthase subunit C	lmo2534	3897.76	-0.03558	0.885608
LM6179_01670	atpF	F0F1 ATP synthase subunit B	lmo2533	12384.2	-0.217931	0.339669
LM6179_01671		F0F1 ATP synthase subunit delta	lmo2532	12746.3	-0.355357	0.115431
LM6179_01672	atpA	F0F1 ATP synthase subunit alpha	lmo2531	41906.9	-0.579023	0.00996787
LM6179_01673		F0F1 ATP synthase subunit gamma	lmo2530	21183.7	-0.785126	0.00734613
LM6179_01674	atpD	F0F1 ATP synthase subunit beta	lmo2529	38732.5	-0.445928	0.0977759
LM6179_01675		F0F1 ATP synthase subunit epsilon	lmo2528	14725.7	-0.286122	0.262107
LM6179_01676		DUF1146 family protein	lmo2527	37.8455	1.35777	0.00612796
LM6179_01677	murA	UDP-N-acetylglucosamine 1-carboxyvinyltransferase	lmo2526	33445.8	-0.37352	0.0961503
LM6179_01678	mreB	rod shape-determining protein MreB	lmo2525	5187.41	-1.84578	1.88971e-14
LM6179_01679	fabZ	3-hydroxyacyl-ACP dehydratase FabZ	lmo2524	2286.3	-1.87323	4.58334e-15
LM6179_01680	ssb	single-stranded DNA-binding protein	lmo2523	5.51676	-2.27637	0.0953355
LM6179_01681		resuscitation-promoting factor	lmo2522	168886	-10.1392	0
LM6179_01682		WecB/TagA/CpsF family glycosyltransferase	lmo2521	677.214	-0.346781	0.150907
LM6179_01683	menC	o-succinylbenzoate synthase	lmo2520	1943.29	-0.219436	0.345456
LM6179_01684		MraY family glycosyltransferase	lmo2519	945.394	-0.289788	0.268899
LM6179_01685		LCP family protein	lmo2518	7232.5	-1.21127	1.49863e-05
LM6179_01686		GNAT family protein	lmo2517	704.751	-1.16917	1.74326e-06
LM6179_01687		YigZ family protein	lmo2516	536.547	-1.72455	8.2269e-11
LM6179_01688	degU	two-component system response regulator DegU	lmo2515	5090.53	-0.209401	0.363556
LM6179_01689		DegV family protein	lmo2514	8496.26	-0.0844989	0.723571
LM6179_01691		DEAD/DEAH box helicase	lmo2513	351.813	-1.28978	6.40874e-07
LM6179_01692		ComF family protein	lmo2512	87.9285	-1.11939	0.00262754
LM6179_01693	raiA	ribosome-associated translation inhibitor RaiA	lmo2511	30970.8	3.33542	1.42359e-41
LM6179_01694	secA	preprotein translocase subunit SecA	lmo2510	21489.1	0.371843	0.0956433
LM6179_01695	prfB	peptide chain release factor 2	lmo2509	4008.33	-1.52152	7.11525e-13
LM6179_01696		YitT family protein	lmo2508	3717.28	-1.58598	1.76529e-13
LM6179_01697	ftsE	cell division ATP-binding protein FtsE	lmo2507	40684.4	-7.73748	2.02438e-231
LM6179_01698	ftsX	permease-like cell division protein FtsX	lmo2506	45657.8	-7.81094	3.43875e-228
LM6179_01699		NlpC/P60 family protein	lmo2505	97114.2	-7.18316	2.68229e-168
LM6179_016s_rRNA_1		16S ribosomal RNA	#N/A	2345.16	-0.425827	0.144175
LM6179_016s_rRNA_2		16S ribosomal RNA	#N/A	2345.16	-0.425827	0.144175
LM6179_016s_rRNA_3		16S ribosomal RNA	#N/A	2345.16	-0.425827	0.144175
LM6179_016s_rRNA_4		16S ribosomal RNA	#N/A	2345.16	-0.425827	0.144175
LM6179_01700		peptidoglycan DD-metalloendopeptidase family protein	lmo2504	25799	-7.53387	1.82475e-208
LM6179_01701	cls	cardiolipin synthase	lmo2503	4456.88	0.288447	0.291116
LM6179_01702		S1C family serine protease	lmo2502	6818.53	0.5605	0.0181106
LM6179_01703		response regulator transcription factor	lmo2501	927.221	0.0138179	0.958846
LM6179_01704		ATP-binding protein	lmo2500	3249.91	-0.0658755	0.793834
LM6179_01705		phosphate ABC transporter substrate-binding protein PstS family protein	lmo2499	169.015	0.845257	0.0191544
LM6179_01706	pstC	phosphate ABC transporter permease subunit PstC	lmo2498	110.709	1.01247	0.00808394
LM6179_01707	pstA	phosphate ABC transporter permease PstA	lmo2497	123.892	0.958654	0.0109014
LM6179_01708	pstB	phosphate ABC transporter ATP-binding protein PstB	lmo2496	117.192	1.04693	0.00688206
LM6179_01709	pstB	phosphate ABC transporter ATP-binding protein PstB	lmo2495	1302.97	4.52938	1.93408e-41
LM6179_01710	phoU	phosphate signaling complex protein PhoU	lmo2494	1759.62	4.24857	6.62855e-50
LM6179_01711		metalloregulator ArsR/SmtB family transcription factor	lmo2493	215.139	0.817326	0.00370426
LM6179_01712		hypothetical protein	lmo2492	1107.76	0.46716	0.0598794
LM6179_01713		HD domain-containing protein	lmo2491	2261.86	0.234015	0.405384
LM6179_01714		CsbA family protein	lmo2490	819.45	-0.65311	0.00739482
LM6179_01715	uvrB	excinuclease ABC subunit UvrB	lmo2489	13231.1	1.23935	3.68745e-09
LM6179_01716	uvrA	excinuclease ABC subunit UvrA	lmo2488	16828	0.147383	0.526644
LM6179_01717		DUF4097 family beta strand repeat-containing protein	lmo2487	35321.3	2.92166	1.4179e-20
LM6179_01718		DUF4097 family beta strand repeat-containing protein	lmo2486	20488.2	2.3643	1.5576e-13
LM6179_01719		PspC domain-containing protein	lmo2485	3682.39	3.36968	1.12357e-43
LM6179_01720		phage holin family protein	lmo2484	15909.8	3.77255	3.7124e-49
LM6179_01721	hprK	HPr(Ser) kinase/phosphatase	lmo2483	7320.02	-0.577282	0.00892588
LM6179_01722	lgt	prolipoprotein diacylglyceryl transferase	lmo2482	3423.51	-1.18228	4.18952e-08
LM6179_01723	ppaX	pyrophosphatase PpaX	lmo2481	2327.64	-1.32738	7.23272e-10
LM6179_01724		acyltransferase	lmo2480	1749.03	-1.49877	4.82467e-12
LM6179_01725		hypothetical protein	lmo2479	3340.39	0.21387	0.463254
LM6179_01726	trxB	thioredoxin-disulfide reductase	lmo2478	9881.91	1.08358	2.92358e-07
LM6179_01727	galE	UDP-glucose 4-epimerase GalE	lmo2477	4456.15	0.647121	0.00590481
LM6179_01728		galactose mutarotase	lmo2476	2105.27	-0.118574	0.627929
LM6179_01729		phospho-sugar mutase	lmo2475	3175.49	-1.63651	1.58008e-12
LM6179_01730	rapZ	RNase adapter RapZ	lmo2474	3903.5	0.369103	0.108123
LM6179_01731		YvcK family protein	lmo2473	5640.72	0.562321	0.0126404
LM6179_01732	whiA	DNA-binding protein WhiA	lmo2472	8754.2	1.28379	1.34544e-09
LM6179_01733	namA	NADPH dehydrogenase NamA	lmo2471	12068	1.85533	1.11207e-18
LM6179_01734		leucine-rich repeat domain-containing protein	lmo2470	45.8504	-0.212756	0.65683
LM6179_01735		amino acid permease	lmo2469	1547.58	-2.96304	4.08714e-40
LM6179_01736	clpP	ATP-dependent Clp endopeptidase proteolytic subunit ClpP	lmo2468	5554.12	1.43364	1.05354e-11
LM6179_01737		polysaccharide monooxygenase	lmo2467	189.813	0.953978	0.000763536
LM6179_01738		site-specific integrase	#N/A	288.355	1.75876	7.27691e-12
LM6179_01739		hypothetical protein	#N/A	1945.66	1.79077	2.227e-13
LM6179_01740		hypothetical protein	#N/A	2861.7	2.16519	2.34552e-20
LM6179_01742		zinc ribbon domain-containing protein	#N/A	65.1584	1.61063	3.55075e-05
LM6179_01743		hypothetical protein	#N/A	36.6413	1.05922	0.0256716
LM6179_01744		helix-turn-helix transcriptional regulator	#N/A	416.093	0.773658	0.00196763
LM6179_01745		helix-turn-helix transcriptional regulator	#N/A	16.7052	0.447745	0.52633
LM6179_01746		hypothetical protein	#N/A	278.075	-1.5594	1.23034e-07
LM6179_01747		hypothetical protein	#N/A	72.431	1.02923	0.0216176
LM6179_01749		hypothetical protein	#N/A	36.4579	0.781383	0.111481
LM6179_01750		hypothetical protein	#N/A	63.8346	0.519402	0.202549
LM6179_01751		hypothetical protein	#N/A	39.7961	0.821862	0.0911265
LM6179_01752		adenylate kinase	#N/A	167.113	-0.96241	0.00126407
LM6179_01753		phage antirepressor KilAC domain-containing protein	#N/A	354.876	0.757447	0.0231528
LM6179_01754		hypothetical protein	#N/A	291.45	0.891447	0.00600347
LM6179_01755		DUF771 domain-containing protein	#N/A	50.6168	0.778605	0.121127
LM6179_01756		gp45 family putative tail fiber system protein	lmo2321	21.3995	0.697773	0.249526
LM6179_01757		YqaJ viral recombinase family protein	#N/A	228.49	0.64659	0.0505663
LM6179_01758		recombinase RecT	#N/A	215.826	0.624279	0.0557274
LM6179_01759		DnaD domain-containing protein	#N/A	141.068	0.523687	0.126255
LM6179_01760		hypothetical protein	#N/A	1.1024	1.51026	0.622608
LM6179_01761		hypothetical protein	#N/A	0.609923	-0.284799	0.947857
LM6179_01762		pentapeptide repeat-containing protein	#N/A	168.448	0.781939	0.0206626
LM6179_01763		YopX family protein	#N/A	191.788	1.0291	0.00201316
LM6179_01766	ssb	single-stranded DNA-binding protein	#N/A	132.385	0.609997	0.0601788
LM6179_01767		hypothetical protein	lmo2307	3.9116	0.0258397	0.98518
LM6179_01768		DUF1064 domain-containing protein	#N/A	156.511	0.749644	0.0296984
LM6179_01769		DUF2481 family protein	#N/A	12.6618	0.568995	0.448965
LM6179_01771		ArpU family phage packaging/lysis transcriptional regulator	#N/A	233.398	0.962503	0.00161623
LM6179_01773		hypothetical protein	#N/A	184.965	0.666095	0.0347167
LM6179_01774		ArpU family phage packaging/lysis transcriptional regulator	#N/A	16.6812	-0.975514	0.155795
LM6179_01775		terminase small subunit	#N/A	44.7679	-0.0399557	0.933864
LM6179_01776		PBSX family phage terminase large subunit	lmo2300	284.066	0.177493	0.622608
LM6179_01777		phage portal protein	lmo2299	385.18	0.965317	0.00502025
LM6179_01778		phage minor capsid protein	lmo2298	226.928	1.07327	0.00468932
LM6179_01779		phage scaffolding protein	#N/A	90.4551	0.960031	0.0101746
LM6179_01780		phage major capsid protein	#N/A	415.545	1.72685	1.49746e-07
LM6179_01781		HeH/LEM domain-containing protein	#N/A	46.7084	1.98374	1.81284e-05
LM6179_01782		hypothetical protein	lmo2295	255.071	1.88167	5.59605e-07
LM6179_01783		putative minor capsid protein	lmo2294	175.079	1.89958	2.81371e-07
LM6179_01784		minor capsid protein	lmo2293	193.922	1.59796	2.82462e-05
LM6179_01785		minor capsid protein	lmo2292	189.377	2.00201	7.73792e-06
LM6179_01786		phage tail protein	lmo2291	192.354	1.8869	7.79258e-08
LM6179_01787		Ig-like domain-containing protein	lmo2290	151.307	2.04384	2.50883e-09
LM6179_01788		phage tail assembly chaperone	lmo2289	42.5806	1.07838	0.014375
LM6179_01789		Gp15 family bacteriophage protein	#N/A	57.8671	0.984663	0.0120176
LM6179_01790		tape measure protein	lmo2287	1416.11	1.79973	6.30203e-07
LM6179_01791		phage tail family protein	lmo2286	215.198	1.83064	1.03983e-06
LM6179_01792		phage tail protein	lmo2285	253.627	1.53449	0.000573848
LM6179_01793		hypothetical protein	lmo2284	214.177	1.3126	7.69339e-05
LM6179_01794		phage baseplate upper protein	lmo2283	269.548	1.43798	1.35462e-05
LM6179_01795		hypothetical protein	lmo2282	67.4229	1.52926	0.000713648
LM6179_01796		CD1375 family protein	lmo2281	16.1319	2.42653	0.000850613
LM6179_01797		hypothetical protein	#N/A	7.30359	1.84045	0.0682315
LM6179_01798		holin	#N/A	69.4873	1.5948	0.00179696
LM6179_01799		DUF5776 domain-containing protein	lmo2278	133.501	1.85404	1.31973e-07
LM6179_01800		hypothetical protein	lmo2277	1101.78	-3.81709	1.4238e-60
LM6179_01801		AP2 domain-containing protein	lmo2276	839.344	1.18277	3.04106e-05
LM6179_01802	acrIIA1	anti-CRISPR protein AcrIIA1	lmo2275	971.992	1.29776	2.56034e-05
LM6179_01803	acrIIA2	anti-CRISPR protein AcrIIA2	#N/A	272.09	1.21419	4.53194e-05
LM6179_01804		hypothetical protein	#N/A	29.044	0.996657	0.0714859
LM6179_01805		hypothetical protein	#N/A	4.46621	1.10358	0.368635
LM6179_01806		hypothetical protein	lmo2466	0.468144	-1.91011	0.681191
LM6179_01807		hypothetical protein	lmo2465	164.071	-1.31619	3.45413e-05
LM6179_01808		TetR/AcrR family transcriptional regulator	lmo2464	755.565	-1.22342	1.31339e-07
LM6179_01809		MMPL family transporter	lmo2463	13330.7	5.27402	4.23692e-86
LM6179_01810		dipeptidase	lmo2462	11049.3	1.38779	1.14856e-10
LM6179_01811	rpoN	RNA polymerase factor sigma-54	lmo2461	8301.68	1.95745	1.35926e-14
LM6179_01812		sugar-binding transcriptional regulator	lmo2460	75556.6	2.07227	5.12072e-13
LM6179_01813	gap	type I glyceraldehyde-3-phosphate dehydrogenase	lmo2459	178053	0.975621	0.000366307
LM6179_01814		phosphoglycerate kinase	lmo2458	92223.9	0.37491	0.232582
LM6179_01815	tpiA	triose-phosphate isomerase	lmo2457	55350.4	0.169181	0.615108
LM6179_01816	gpmI	2,3-bisphosphoglycerate-independent phosphoglycerate mutase	lmo2456	139190	0.0609155	0.861194
LM6179_01817	eno	phosphopyruvate hydratase	lmo2455	133509	-0.00653306	0.983755
LM6179_01818		hypothetical protein	lmo2454	3339.09	3.03948	2.86999e-31
LM6179_01819		alpha/beta hydrolase	lmo2453	2582.32	1.91942	1.99583e-16
LM6179_01820		carboxylesterase	lmo2452	17883.8	-1.57131	7.88088e-14
LM6179_01821	secG	preprotein translocase subunit SecG	lmo2451	8189.06	-2.01421	3.26674e-20
LM6179_01823		carboxylesterase	lmo2450	5700.61	-2.69489	1.90844e-33
LM6179_01824	rnr	ribonuclease R	lmo2449	29937.6	-0.76959	0.000650009
LM6179_01825	smpB	SsrA-binding protein SmpB	lmo2448	4110.46	-2.50337	2.64595e-24
LM6179_01826		helix-turn-helix domain-containing protein	lmo2447	32.6406	-0.164531	0.769406
LM6179_01829		lmo2445 family class 3 internalin	lmo2445	22.0596	1.74751	0.00248942
LM6179_01830		glycoside hydrolase family 31 protein	lmo2444	379.297	1.19161	2.58256e-06
LM6179_01831		internalin N-terminal domain-containing protein	#N/A	117.88	0.573812	0.0788098
LM6179_01832		hypothetical protein	lmo2443	66.4732	-2.75715	1.2231e-10
LM6179_01833		YdcF family protein	lmo2442	46.7068	-3.31669	1.51568e-09
LM6179_01834		YafY family protein	lmo2441	763.873	-0.79215	0.00296264
LM6179_01835		effector binding domain-containing protein	lmo2440	125.964	-0.83518	0.0155076
LM6179_01836		YxeA family protein	lmo2439	311.901	-1.59794	3.56881e-07
LM6179_01837		ClbS/DfsB family four-helix bundle protein	lmo2438	73.894	-1.64445	2.06195e-05
LM6179_01838		VOC family protein	lmo2437	8948.26	1.08314	5.24966e-06
LM6179_01839		PRD domain-containing protein	lmo2436	870.635	1.35815	1.29095e-05
LM6179_01840		SdpI family protein	lmo2435	38.6876	-4.64948	5.53395e-12
LM6179_01841		glutamate decarboxylase	lmo2434	7080.85	6.16218	5.95654e-118
LM6179_01842		alpha/beta hydrolase family protein	lmo2433	9946.26	0.774802	0.00448967
LM6179_01843		hypothetical protein	lmo2432	239.584	3.89703	2.12254e-28
LM6179_01844		ABC transporter substrate-binding protein	lmo2431	682.178	-0.743363	0.00195945
LM6179_01845		iron ABC transporter permease	lmo2430	848.91	-1.76433	1.16656e-14
LM6179_01846		ABC transporter ATP-binding protein	lmo2429	700.138	-2.06998	6.34265e-19
LM6179_01847	rodA	rod shape-determining protein RodA	lmo2428	3789.27	-3.34708	5.20147e-26
LM6179_01848	rodA	rod shape-determining protein RodA	lmo2427	5956.92	-1.63664	2.58669e-07
LM6179_01849		arsenate reductase family protein	lmo2426	3340.18	1.49745	1.84779e-12
LM6179_01850	gcvH	glycine cleavage system protein GcvH	lmo2425	10480.7	1.65487	2.6402e-12
LM6179_01851		thioredoxin family protein	lmo2424	198.804	-1.08145	0.000101182
LM6179_01852		cation diffusion facilitator family transporter	lmo2423	9460.47	-10.4338	4.10612e-219
LM6179_01853	cesR	response regulator CesR	lmo2422	8236.06	-4.08973	9.76617e-59
LM6179_01854	cesK	histidine kinase CesK	lmo2421	12394	-3.7797	3.3057e-42
LM6179_01855		hypothetical protein	lmo2420	477.19	-8.23438	6.35581e-45
LM6179_01856		methionine ABC transporter ATP-binding protein	lmo2419	5553.08	1.11628	4.02702e-07
LM6179_01857		ABC transporter permease	lmo2418	3569.13	0.918592	4.97213e-05
LM6179_01858		MetQ/NlpA family ABC transporter substrate-binding protein	lmo2417	5551.99	0.142031	0.567229
LM6179_01859		hypothetical protein	lmo2416	5690.59	0.767857	0.00237975
LM6179_01860	sufC	Fe-S cluster assembly ATPase SufC	lmo2415	16410.6	1.79603	8.18193e-14
LM6179_01861	sufD	Fe-S cluster assembly protein SufD	lmo2414	40917.9	2.14128	5.35286e-20
LM6179_01862		cysteine desulfurase	lmo2413	49849.7	2.12626	7.54927e-20
LM6179_01863		SUF system NifU family Fe-S cluster assembly protein	lmo2412	12487.8	1.98417	1.06249e-15
LM6179_01864	sufB	Fe-S cluster assembly protein SufB	lmo2411	73147.3	2.11237	3.10359e-20
LM6179_01865		peptide ABC transporter permease	#N/A	90.0762	1.02263	0.00809933
LM6179_01866		DUF72 domain-containing protein	lmo2406	2691.1	2.21043	1.78611e-22
LM6179_01867		DUF1634 domain-containing protein	lmo2405	2522.81	-0.855889	0.000878417
LM6179_01868		sulfite exporter TauE/SafE family protein	lmo2404	6699.81	-0.963863	7.37712e-05
LM6179_01869		bifunctional UDP-sugar hydrolase/5'-nucleotidase	lmo2403	5783.79	1.70565	2.77907e-12
LM6179_01870		YutD family protein	lmo2402	519.122	0.876299	0.000268796
LM6179_01871		TIGR01457 family HAD-type hydrolase	lmo2401	3586.31	0.540715	0.014097
LM6179_01872		GNAT family N-acetyltransferase	lmo2400	236.237	-0.455448	0.177875
LM6179_01873		hemolysin family protein	lmo2399	2017.3	1.19192	8.59281e-05
LM6179_01874		phosphatidylglycerophosphatase A	lmo2398	3488.96	3.41505	3.06147e-50
LM6179_01875		NifU family protein	lmo2397	506.05	-0.378619	0.131368
LM6179_01876		MucBP domain-containing protein	#N/A	175.474	-0.667155	0.0216564
LM6179_01877		hypothetical protein	lmo2394	0	#N/A	#N/A
LM6179_01878		YuzD family protein	lmo2393	112.401	0.679076	0.051748
LM6179_01879		YuzB family protein	lmo2392	71.7075	0.86239	0.0222226
LM6179_01880		SDR family oxidoreductase	lmo2391	22214.1	5.36866	3.48662e-62
LM6179_01881		NAD(P)/FAD-dependent oxidoreductase	lmo2390	9976.05	0.064797	0.862706
LM6179_01882		NAD(P)/FAD-dependent oxidoreductase	lmo2389	4165.34	-0.490137	0.0692543
LM6179_01883		YwqG family protein	lmo2388	782.125	-0.251195	0.304279
LM6179_01884		chloride channel protein	lmo2387	8001.94	5.88001	1.96772e-100
LM6179_01885		divergent PAP2 family protein	lmo2386	9791.19	3.0184	9.89194e-31
LM6179_01886	menI	1,4-dihydroxy-2-naphthoyl-CoA thioesterase MenI	lmo2385	539.911	0.909572	0.000599445
LM6179_01887	mnhG	monovalent cation/H(+) antiporter subunit G	lmo2384	5604.79	-0.78933	0.000390957
LM6179_01888		Na(+)/H(+) antiporter subunit F1	lmo2383	2627.92	-0.92713	3.1328e-05
LM6179_01889		Na+/H+ antiporter subunit E	lmo2382	5735.31	-0.919168	1.72137e-05
LM6179_01890		Na+/H+ antiporter subunit D	lmo2381	13802.2	-1.26882	4.7238e-09
LM6179_01891		Na(+)/H(+) antiporter subunit C	lmo2380	2859.58	-1.28978	1.40526e-08
LM6179_01892		Na(+)/H(+) antiporter subunit B	lmo2379	2715.4	-1.30408	1.50253e-09
LM6179_01893		Na+/H+ antiporter subunit A	lmo2378	20540.3	-0.493626	0.0417525
LM6179_01894		lmo2377 family MFS transporter	lmo2377	2982.59	0.616929	0.0190849
LM6179_01895		peptidylprolyl isomerase	lmo2376	5167.7	-1.71717	3.84833e-13
LM6179_01896		hypothetical protein	lmo2375	367.989	-4.86439	1.13244e-47
LM6179_01897		aspartate kinase	lmo2374	1546.8	-2.69584	8.95617e-21
LM6179_01898		PTS sugar transporter subunit IIB	lmo2373	17063.9	1.63823	3.97022e-11
LM6179_01899		ABC transporter ATP-binding protein	lmo2372	2455.11	-0.395483	0.0788068
LM6179_01900		ABC transporter permease	lmo2371	1812.53	-1.51068	2.88042e-11
LM6179_01901		pyridoxal phosphate-dependent aminotransferase	lmo2370	4781.31	1.34445	7.44915e-06
LM6179_01902	yugI	S1 domain-containing post-transcriptional regulator GSP13	lmo2369	350.519	-1.1982	0.00038637
LM6179_01903		NUDIX hydrolase	lmo2368	405.522	0.346739	0.250451
LM6179_01904		glucose-6-phosphate isomerase	lmo2367	25435	-0.778916	0.00100151
LM6179_01905		DeoR/GlpR family DNA-binding transcription regulator	lmo2366	3208.41	0.265783	0.259897
LM6179_01912		tyrosine-type recombinase/integrase	#N/A	204.456	1.31719	1.8332e-06
LM6179_01913		hypothetical protein	#N/A	363.617	0.359142	0.176002
LM6179_01914		hypothetical protein	#N/A	530.008	0.0506774	0.851006
LM6179_01915		ImmA/IrrE family metallo-endopeptidase	#N/A	315.715	0.757424	0.0033647
LM6179_01916		helix-turn-helix transcriptional regulator	#N/A	103.51	0.175767	0.622608
LM6179_01917		helix-turn-helix domain-containing protein	#N/A	21.3914	0.398272	0.517455
LM6179_01918		hypothetical protein	LISIN_2398	93.2998	0.946136	0.00788482
LM6179_01919		hypothetical protein	lmo2327	255.443	0.779096	0.00820944
LM6179_01920		hypothetical protein	lmo2326	82.3223	0.620635	0.0767812
LM6179_01921		adenylate kinase	LISIN_2395	49.5368	0.116827	0.804719
LM6179_01922		uncharacterized gene	#N/A	826.269	0.919902	0.00157814
LM6179_01924		hypothetical protein	#N/A	651.66	1.01024	0.000364432
LM6179_01925		helix-turn-helix domain-containing protein	#N/A	82.1242	1.31503	0.000169643
LM6179_01926		gp45 family putative tail fiber system protein	#N/A	71.3217	1.06597	0.00417148
LM6179_01927		hypothetical protein	lmo2320	11.8173	-0.518245	0.534726
LM6179_01928		siphovirus Gp157 family protein	lmo2319	230.833	0.119983	0.746896
LM6179_01929		ERF family protein	#N/A	416.549	0.0523897	0.875429
LM6179_01930		DnaD domain-containing protein	#N/A	510.586	0.0450015	0.892158
LM6179_01931	dcm	DNA (cytosine-5-)-methyltransferase	#N/A	920.728	-0.049003	0.88284
LM6179_01932		DUF1642 domain-containing protein	#N/A	358.483	-0.106169	0.761804
LM6179_01933		hypothetical protein	#N/A	106.412	-0.609466	0.064977
LM6179_01934		YopX family protein	#N/A	78.6569	-0.477896	0.261784
LM6179_01935		SAM--benzoic acid carboxyl methyltransferase	#N/A	13.1301	-0.916389	0.214396
LM6179_01936		hypothetical protein	#N/A	277.495	-0.351882	0.273705
LM6179_01937		hypothetical protein	#N/A	15.8622	-0.338403	0.645168
LM6179_01938		hypothetical protein	#N/A	86.3726	-0.172273	0.664808
LM6179_01939		hypothetical protein	#N/A	191.45	-0.159676	0.616295
LM6179_01940		hypothetical protein	#N/A	3.89686	-2.41261	0.147789
LM6179_01941		hypothetical protein	#N/A	81.7885	-0.04552	0.905149
LM6179_01942	ssb	single-stranded DNA-binding protein	#N/A	208.735	-0.150351	0.635911
LM6179_01943		hypothetical protein	#N/A	18.4086	-0.188329	0.801191
LM6179_01944		DUF1064 domain-containing protein	lmo2306	145.833	0.184138	0.666005
LM6179_01945		DUF2481 family protein	#N/A	11.2291	0.578146	0.476689
LM6179_01946		DUF3954 domain-containing protein	#N/A	49.3686	0.305926	0.525919
LM6179_01947		sigma-70 family RNA polymerase sigma factor	#N/A	129.195	-0.989339	0.00268493
LM6179_01948		hypothetical protein	#N/A	317.492	-0.65485	0.0181205
LM6179_01949		hypothetical protein	#N/A	47.8402	0.471091	0.3494
LM6179_01950	terS	phage terminase small subunit	#N/A	509.283	0.868479	0.0229889
LM6179_01951		PBSX family phage terminase large subunit	#N/A	526.861	0.946431	0.00544724
LM6179_01952		hypothetical protein	#N/A	463.287	1.21762	0.00015705
LM6179_01953		minor capsid protein	#N/A	447.553	1.54249	5.11594e-06
LM6179_01954		hypothetical protein	#N/A	214.858	1.76393	4.13566e-06
LM6179_01955		hypothetical protein	#N/A	1306.16	2.20403	1.22261e-09
[truncated: 1,126 more rows]

## Sheet: Stat. phase H2O2 genes
Feature	Gene	Product	EGDe Locus_tag	Base Mean	Log2Fold Change	Q-value
CRISPR_repeat_CP098509.1:2245204..2246690			#N/A	52.7205	-0.0126136	0.981052
CRISPR_repeat_CP098509.1:31815..32165			#N/A	200.031	-0.638505	0.0207697
CRISPR_repeat_CP098509.1:47358..49654			#N/A	1143.1	-0.671053	0.000167929
LM6179_00001	csn2	type II-A CRISPR-associated protein Csn2	#N/A	653.11	0.125804	0.548332
LM6179_00002	cas2	CRISPR-associated endonuclease Cas2	#N/A	92.7224	-0.352818	0.223903
LM6179_00003	cas1	type II CRISPR-associated endonuclease Cas1	#N/A	185.906	-0.852516	1.62012e-05
LM6179_00004	cas9	type II CRISPR RNA-guided endonuclease Cas9	#N/A	682.266	-0.53053	0.00028589
LM6179_00005		hypothetical protein	#N/A	33.7968	0.145904	0.816948
LM6179_00006		T7SS effector LXG polymorphic toxin	#N/A	277.835	0.17729	0.386678
LM6179_00008	rpsI	30S ribosomal protein S9	lmo2596	75797	-0.732735	1.27496e-10
LM6179_00009	rplM	50S ribosomal protein L13	lmo2597	93761	-0.701099	1.97029e-07
LM6179_00010	truA	tRNA pseudouridine(38-40) synthase TruA	lmo2598	3826.7	0.264586	0.0256477
LM6179_00011		energy-coupling factor transporter transmembrane protein EcfT	lmo2599	2643.78	0.327728	0.0143607
LM6179_00012		energy-coupling factor ABC transporter ATP-binding protein	lmo2600	4496.53	0.167949	0.199838
LM6179_00013		energy-coupling factor ABC transporter ATP-binding protein	lmo2601	2186.36	0.0523068	0.777609
LM6179_00014		MgtC/SapB family protein	lmo2602	72.1255	1.17169	0.00202545
LM6179_00015		acetamidase/formamidase family protein	lmo2603	255.585	0.482314	0.00790242
LM6179_00016		crosslink repair DNA glycosylase YcaQ family protein	lmo2604	3148.33	0.108493	0.357673
LM6179_00017	rplQ	50S ribosomal protein L17	lmo2605	80900.5	-0.79882	2.60393e-09
LM6179_00018		DNA-directed RNA polymerase subunit alpha	lmo2606	157853	-0.802233	1.50565e-10
LM6179_00019	rpsK	30S ribosomal protein S11	lmo2607	79908.7	-0.801575	2.45949e-10
LM6179_00020	rpsM	30S ribosomal protein S13	lmo2608	70575.5	-0.772667	3.6181e-11
LM6179_00021	infA	translation initiation factor IF-1	lmo2610	24803	-0.786447	9.50775e-10
LM6179_00022		adenylate kinase	lmo2611	79881.2	-1.07477	3.96981e-16
LM6179_00023	secY	preprotein translocase subunit SecY	lmo2612	195418	-1.04093	3.77993e-15
LM6179_00024	rplO	50S ribosomal protein L15	lmo2613	82670.2	-0.864103	2.28553e-12
LM6179_00025	rpmD	50S ribosomal protein L30	lmo2614	17966.8	-0.852153	2.25746e-11
LM6179_00026	rpsE	30S ribosomal protein S5	lmo2615	72331.4	-0.914875	3.78264e-17
LM6179_00027	rplR	50S ribosomal protein L18	lmo2616	38398.9	-0.916776	4.82895e-10
LM6179_00028	rplF	50S ribosomal protein L6	lmo2617	102490	-0.739841	3.85666e-09
LM6179_00029	rpsH	30S ribosomal protein S8	lmo2618	78526.5	-0.698909	9.13658e-09
LM6179_00030		type Z 30S ribosomal protein S14	lmo2619	29741.2	-0.678046	6.87273e-08
LM6179_00031	rplE	50S ribosomal protein L5	lmo2620	85288.9	-0.632581	2.10215e-06
LM6179_00032	rplX	50S ribosomal protein L24	lmo2621	29799.9	-0.657582	1.21029e-09
LM6179_00033	rplN	50S ribosomal protein L14	lmo2622	21836	-0.689289	1.0744e-05
LM6179_00034	rpsQ	30S ribosomal protein S17	lmo2623	41946.2	-0.532864	8.16881e-05
LM6179_00035	rpmC	50S ribosomal protein L29	lmo2624	39865.7	-0.411905	0.00467996
LM6179_00036	rplP	50S ribosomal protein L16	lmo2625	78933.9	-0.494899	7.51721e-05
LM6179_00037	rpsC	30S ribosomal protein S3	lmo2626	171922	-0.448854	0.00046747
LM6179_00038	rplV	50S ribosomal protein L22	lmo2627	61790.5	-0.485017	0.000174386
LM6179_00039	rpsS	30S ribosomal protein S19	lmo2628	29653.5	-0.54215	0.000143562
LM6179_00040	rplB	50S ribosomal protein L2	lmo2629	202784	-0.353602	0.00521238
LM6179_00041	rplW	50S ribosomal protein L23	lmo2630	49439.4	-0.288004	0.0419987
LM6179_00042	rplD	50S ribosomal protein L4	lmo2631	116244	-0.283508	0.054231
LM6179_00043	rplC	50S ribosomal protein L3	lmo2632	149855	-0.302447	0.0237263
LM6179_00044	rpsJ	30S ribosomal protein S10	lmo2633	62019.3	-0.314376	0.00822299
LM6179_00045		energy-coupling factor transporter transmembrane protein EcfT	lmo2634	3812.17	-0.175433	0.0794333
LM6179_00046	menA	1,4-dihydroxy-2-naphthoate polyprenyltransferase	lmo2635	3985.18	-0.348912	0.0057573
LM6179_00047		FAD:protein FMN transferase	lmo2636	5318.25	-0.29324	0.0269681
LM6179_00048		FMN-binding protein	lmo2637	29318.8	-0.146499	0.332958
LM6179_00049		FAD-dependent oxidoreductase	lmo2638	78729.5	-0.458233	2.89644e-05
LM6179_00050	eetA	flavin-based extracellular electron transfer system protein EetA	lmo2639	1641.07	-0.427096	0.000201461
LM6179_00051	eetB	flavin-based extracellular electron transfer system protein EetB	lmo2640	2531.83	-0.342242	0.000643983
LM6179_00052		polyprenyl synthetase family protein	lmo2641	5336.51	-0.264213	0.0116745
LM6179_00053		cyclic nucleotide phosphodiesterase	lmo2642	384.496	-0.175838	0.389001
LM6179_00054		DUF4003 domain-containing protein	lmo2643	1546.58	0.407431	4.7145e-05
LM6179_00055		SMI1/KNR4 family protein	lmo2644	875.917	0.191611	0.12279
LM6179_00056		sugar isomerase domain-containing protein	LISIN_2731	27.1493	0.139467	0.820476
LM6179_00057		KDGP aldolase family protein	lmo2646	20.6131	0.49692	0.444717
LM6179_00058		creatininase family protein	lmo2647	13.3507	0.164154	0.853939
LM6179_00059		phosphotriesterase	lmo2648	25.4493	-0.775768	0.145466
LM6179_00060		PTS ascorbate transporter subunit IIC	lmo2649	51.9681	-0.73519	0.0381657
LM6179_00061		PTS sugar transporter subunit IIB	lmo2650	2.90547	0.231231	#N/A
LM6179_00062		PTS sugar transporter subunit IIA	lmo2651	8.32594	-0.519994	0.62153
LM6179_00063		BglG family transcription antiterminator	lmo2652	2228.66	-0.134612	0.263015
LM6179_00064	tuf	elongation factor Tu	lmo2653	476252	-0.542542	4.69155e-05
LM6179_00065	fusA	elongation factor G	lmo2654	700563	-0.511279	2.59973e-05
LM6179_00066	rpsG	30S ribosomal protein S7	lmo2655	127255	-0.439976	0.000753393
LM6179_00067	rpsL	30S ribosomal protein S12	lmo2656	95441.9	-0.465836	0.000269841
LM6179_00068		deoxyguanosinetriphosphate triphosphohydrolase	#N/A	130.846	0.727144	0.00612764
LM6179_00069		deoxyguanosinetriphosphate triphosphohydrolase	lmo2657	3067.25	0.149263	0.181144
LM6179_00070		GNAT family N-acetyltransferase	lmo2658	420.371	0.12236	0.501448
LM6179_00071	rpe	ribulose-phosphate 3-epimerase	lmo2659	44.8554	0.131026	0.811486
LM6179_00072	tkt	transketolase	lmo2660	130.214	-0.294382	0.242668
LM6179_00073		ribulose-phosphate 3-epimerase	lmo2661	30.4417	-0.259249	0.650684
LM6179_00074	rpiB	ribose 5-phosphate isomerase B	lmo2662	18.8751	-0.192099	0.814407
LM6179_00076		zinc-binding dehydrogenase	lmo2663	130.514	-0.285732	0.261573
LM6179_00077		galactitol-1-phosphate 5-dehydrogenase	lmo2664	196.529	-0.409409	0.0493654
LM6179_00078		PTS galactitol transporter subunit IIC	lmo2665	226.614	-0.506748	0.0104252
LM6179_00079		PTS sugar transporter subunit IIB	lmo2666	27.6834	-0.832974	0.170998
LM6179_00080		PTS sugar transporter subunit IIA	lmo2667	83.8698	-0.601332	0.0351121
LM6179_00081		BglG family transcription antiterminator	lmo2668	620.851	-0.433341	0.0174809
LM6179_00082		hypothetical protein	lmo2669	113.801	0.202901	0.49904
LM6179_00083		MmcQ/YjbR family DNA-binding protein	lmo2670	547.918	0.133742	0.503074
LM6179_00084		VOC family protein	lmo2671	61.1561	-0.687003	0.0688955
LM6179_00085		helix-turn-helix domain-containing protein	lmo2672	517.655	-0.0549431	0.779735
LM6179_00086		universal stress protein	lmo2673	328.652	1.51286	5.35705e-14
LM6179_00087	rpiB	ribose 5-phosphate isomerase B	lmo2674	2049.1	0.453435	0.00135661
LM6179_00088		hypothetical protein	lmo2675	351.462	0.210784	0.278139
LM6179_00089		Y-family DNA polymerase	lmo2676	2793.93	0.236354	0.0849788
LM6179_00090		alpha/beta hydrolase	lmo2677	3554.2	0.234535	0.0588475
LM6179_00091		response regulator transcription factor	lmo2678	823.458	-0.101193	0.553324
LM6179_00092		sensor histidine kinase KdpD	lmo2679	2217.44	-0.306886	0.00779792
LM6179_00093	kdpC	K(+)-transporting ATPase subunit C	lmo2680	395.954	-0.47923	0.00231603
LM6179_00094	kdpB	potassium-transporting ATPase subunit KdpB	lmo2681	622.521	-1.31207	5.07044e-14
LM6179_00095	kdpA	potassium-transporting ATPase subunit KdpA	lmo2682	275.481	-1.16211	1.82959e-11
LM6179_00097		PTS sugar transporter subunit IIB	lmo2683	41.1262	-1.32721	0.00154533
LM6179_00098		PTS sugar transporter subunit IIC	lmo2684	1450.57	-0.495529	0.00170793
LM6179_00099		PTS lactose/cellobiose transporter subunit IIA	lmo2685	478.952	-0.320449	0.13873
LM6179_00100		DUF5626 family protein	lmo2686	97.1212	0.404439	0.204037
LM6179_00101		FtsW/RodA/SpoVE family cell cycle protein	lmo2687	537.631	0.299005	0.0970698
LM6179_00102		FtsW/RodA/SpoVE family cell cycle protein	lmo2688	646.761	0.247492	0.347786
LM6179_00104	mgtA	magnesium-translocating P-type ATPase	lmo2689	1318.33	0.0584609	0.846933
LM6179_00105		TetR/AcrR family transcriptional regulator	lmo2690	5488.4	0.501194	0.00104971
LM6179_00106		1,4-beta-N-acetylmuramoylhydrolase	lmo2691	27117.1	-1.40979	8.11304e-25
LM6179_00107		cyclic-di-AMP receptor	lmo2692	5986.9	0.375516	0.000484853
LM6179_00108	tmk	dTMP kinase	lmo2693	3969.74	0.0267484	0.863019
LM6179_00109		aminotransferase class I/II-fold pyridoxal phosphate-dependent enzyme	lmo2694	863.366	0.235101	0.0523979
LM6179_00110	dhaK1	dihydroxyacetone kinase subunit DhaK1	lmo2695	10751.7	0.929346	3.38557e-17
LM6179_00111	dhaL1	dihydroxyacetone kinase ADP-binding subunit DhaL1	lmo2696	7701.22	0.878855	1.83342e-20
LM6179_00112	dhaM1	dihydroxyacetone kinase phosphoryl donor subunit DhaM1	lmo2697	4668.71	0.819426	1.58609e-11
LM6179_00113		MurR/RpiR family transcriptional regulator	lmo2698	385.947	0.25794	0.154428
LM6179_00114		Cof-type HAD-IIB family hydrolase	lmo2699	516.204	0.0712098	0.673856
LM6179_00115		aldo/keto reductase	lmo2700	2177.97	0.374884	0.000119206
LM6179_00116		YaaL family protein	lmo2701	2866.15	0.254641	0.107543
LM6179_00117	recR	recombination mediator RecR	lmo2702	5882.81	0.249952	0.00813621
LM6179_00118		YbaB/EbfC family nucleoid-associated protein	lmo2703	3814.26	0.294206	0.0178242
LM6179_00119	dnaX	DNA polymerase III subunit gamma/tau	lmo2704	17574.4	0.378334	0.000680071
LM6179_00120		DUF3284 domain-containing protein	lmo2705	4128.41	0.643252	9.10439e-10
LM6179_00121		DUF3188 domain-containing protein	lmo2706	489.189	0.610623	2.25895e-05
LM6179_00122		hypothetical protein	lmo2707	285.389	0.302841	0.306568
LM6179_00123		PTS sugar transporter subunit IIC	lmo2708	54.712	-0.0888319	0.841874
LM6179_00124		hypothetical protein	lmo2709	24.0692	0.246545	0.707311
LM6179_00125		hypothetical protein	lmo2710	2213.28	0.127548	0.513563
LM6179_00126		gluconokinase	lmo2712	1159.19	0.387287	0.0676361
LM6179_00127		GW domain-containing glycosaminoglycan-binding protein	lmo2713	24211.7	0.641831	6.16835e-12
LM6179_00128		LPXTG cell wall anchor domain-containing protein	lmo2714	4544.42	2.16396	3.61906e-83
LM6179_00129	cydC	thiol reductant ABC exporter subunit CydC	lmo2715	3921.17	-1.22735	5.05991e-13
LM6179_00130	cydD	thiol reductant ABC exporter subunit CydD	lmo2716	3101.44	-1.10932	6.23702e-14
LM6179_00131	cydB	cytochrome d ubiquinol oxidase subunit II	lmo2717	4213.89	-0.821681	4.98433e-07
LM6179_00132		cytochrome ubiquinol oxidase subunit I	lmo2718	3288.12	-0.741974	1.18623e-05
LM6179_00133	tadA	tRNA adenosine(34) deaminase TadA	lmo2719	354.098	0.353632	0.125497
LM6179_00134		acyl--CoA ligase	lmo2720	2610.97	1.50686	4.34308e-27
LM6179_00135		glucosamine-6-phosphate deaminase	lmo2721	245.666	0.411425	0.0295358
LM6179_00136		helix-turn-helix domain-containing protein	lmo2722	477.396	0.385326	0.0115348
LM6179_00137		GNAT family N-acetyltransferase	lmo2723	1231.59	0.453204	0.00117654
LM6179_00138		glyoxalase/bleomycin resistance/extradiol dioxygenase family protein	lmo2724	1448.14	0.482749	0.000620095
LM6179_00139		MATE family efflux transporter	lmo2725	2959.98	0.262586	0.0626128
LM6179_00140		MarR family transcriptional regulator	lmo2726	260.707	-0.0940431	0.697652
LM6179_00141		PucR family transcriptional regulator	lmo2727	2055.87	0.672272	7.9307e-10
LM6179_00142		MerR family transcriptional regulator	lmo2728	534.078	0.617634	1.08611e-05
LM6179_00143		cupin domain-containing protein	lmo2729	700.58	0.559718	9.3348e-06
LM6179_00144		HAD family hydrolase	lmo2730	674.046	0.138215	0.427601
LM6179_00145		RpiR family transcriptional regulator	lmo2731	209.744	0.150813	0.544014
LM6179_00146		MurR/RpiR family transcriptional regulator	lmo2732	346.274	-0.0549824	0.78911
LM6179_00147		fructose-specific PTS transporter subunit EIIC	lmo2733	87.8212	0.441094	0.139984
LM6179_00148		glycoside hydrolase family 38 C-terminal domain-containing protein	lmo2734	103.313	0.28382	0.316157
LM6179_00149		sugar phosphorylase	lmo2735	111.74	0.215319	0.456809
LM6179_00150		glycerate kinase	lmo2736	86.4757	0.285783	0.464264
LM6179_00151		LacI family DNA-binding transcriptional regulator	lmo2737	1122.06	0.215843	0.123448
LM6179_00152		hemolysin family protein	lmo2738	11253.3	-0.178449	0.144337
LM6179_00153		NAD-dependent protein deacylase	lmo2739	614.87	0.842235	1.52142e-08
LM6179_00154		helix-hairpin-helix domain-containing protein	lmo2740	73.8977	0.584124	0.0607782
LM6179_00155	lde	multidrug efflux MFS transporter Lde	lmo2741	800.71	0.829413	1.31046e-07
LM6179_00156		SH3 domain-containing protein	lmo2742	669.635	1.59031	6.98138e-10
LM6179_00157	fsa	fructose-6-phosphate aldolase	lmo2743	3215.23	1.52396	1.50161e-05
LM6179_00158		Crp/Fnr family transcriptional regulator	lmo2744	667.206	-0.12562	0.540071
LM6179_00159		ABC transporter ATP-binding protein	lmo2745	3098.02	0.179322	0.181837
LM6179_00160		TfoX/Sxy family protein	lmo2746	517.87	-0.746796	1.96507e-07
LM6179_00161	serS	serine--tRNA ligase	lmo2747	3637.66	-0.397174	0.00274405
LM6179_00162		pyridoxamine 5'-phosphate oxidase family protein	lmo2748	509.364	1.62521	3.36207e-18
LM6179_00163		aminodeoxychorismate/anthranilate synthase component II	lmo2749	332.025	0.0268257	0.904789
LM6179_00164	pabB	aminodeoxychorismate synthase component I	lmo2750	1155.66	0.0295325	0.856172
LM6179_00165		ABC transporter ATP-binding protein	lmo2751	8202.06	0.269343	0.0446862
LM6179_00166		ABC transporter ATP-binding protein	lmo2752	8213.4	0.172651	0.222152
LM6179_00167		hypothetical protein	#N/A	25.1424	-0.392824	0.496253
LM6179_00169		RNA 2'-phosphotransferase	#N/A	225.37	-0.054223	0.820476
LM6179_00170		hypothetical protein	#N/A	63.3746	0.00339344	0.993779
LM6179_00171		hypothetical protein	#N/A	364.11	-0.0648365	0.742646
LM6179_00172		hypothetical protein	#N/A	69.1277	-0.311737	0.452389
LM6179_00173		RHS repeat-associated core domain-containing protein	#N/A	3019.41	-0.0432666	0.757099
LM6179_00174		hypothetical protein	#N/A	30.4836	-0.796021	0.102837
LM6179_00175	pbpD1	D-alanyl-D-alanine carboxypeptidase PBPD1	lmo2754	11913.6	-0.808002	1.08639e-13
LM6179_00176		CocE/NonD family hydrolase	lmo2755	2143.32	0.124164	0.348278
LM6179_00177		DNA topoisomerase III	lmo2756	7492.58	-0.0808187	0.484054
LM6179_00178	recQ	DNA helicase RecQ	lmo2757	3761.07	-0.0955062	0.402681
LM6179_00179	guaB	IMP dehydrogenase	lmo2758	50005.1	0.245286	0.0211088
LM6179_00180		ADP-ribose-binding protein	lmo2759	1133.6	0.62056	0.00013496
LM6179_00181		ABC-F family ATP-binding cassette domain-containing protein	lmo2760	313.637	-0.204233	0.256707
LM6179_00183		glycoside hydrolase family 1 protein	lmo2761	933.234	-1.20835	4.82934e-15
LM6179_00184		PTS sugar transporter subunit IIB	lmo2762	7.5949	-1.57637	0.113157
LM6179_00185		PTS sugar transporter subunit IIC	lmo2763	433.801	0.344271	0.0248183
LM6179_00186	bglK	beta-glucoside kinase	lmo2764	338.999	0.462726	0.00642158
LM6179_00187		PTS lactose/cellobiose transporter subunit IIA	lmo2765	42.9621	0.583089	0.181752
LM6179_00188		MurR/RpiR family transcriptional regulator	lmo2766	451.392	-0.971264	2.75862e-13
LM6179_00189		DUF1129 family protein	lmo2767	5686.28	-0.524904	0.000113075
LM6179_00190		permease	lmo2768	1325.6	-0.123832	0.442524
LM6179_00191		ABC transporter ATP-binding protein	lmo2769	455.154	-0.304974	0.0380987
LM6179_00192	gshAB	bifunctional glutamate--cysteine ligase GshA/glutathione synthetase GshB	lmo2770	7892.42	0.417773	2.05956e-05
LM6179_00193		family 1 glycosylhydrolase	lmo2771	287.779	-0.296844	0.101777
LM6179_00194		beta-glucoside-specific PTS transporter subunit IIABC	lmo2772	285.386	-0.381893	0.0341402
LM6179_00195		PRD domain-containing protein	lmo2773	1977.5	-0.628138	1.69352e-07
LM6179_00196		bacteriocin-like WGxF protein	LISIN_2865	1.13246	-0.245602	#N/A
LM6179_00197		multidrug effflux MFS transporter	lmo2777	5454.42	-0.606906	2.36805e-07
LM6179_00198		hypothetical protein	lmo2778	133.567	-0.376537	0.117407
LM6179_00200	ychF	redox-regulated ATPase YchF	lmo2779	12052.5	-0.143332	0.289278
LM6179_00201		PTS lactose/cellobiose transporter subunit IIA	lmo2780	7.68264	-0.860638	0.406196
LM6179_00202		glycoside hydrolase family 3 N-terminal domain-containing protein	lmo2781	245.47	-0.0320025	0.910442
LM6179_00203		uncharacterized gene	lmo2782	12.7219	0.275174	0.751424
LM6179_00204		PTS transporter subunit EIIC	lmo2783	69.7044	-0.216681	0.582504
LM6179_00205		BglG family transcription antiterminator	lmo2784	834.021	-0.136459	0.353618
LM6179_00206		catalase	lmo2785	7983.83	1.00472	1.04974e-10
LM6179_00207		ADP-ribosylglycohydrolase family protein	lmo2786	182.963	0.469541	0.0183263
LM6179_00208		PTS beta-glucoside transporter subunit IIBCA	lmo2787	179.654	0.126773	0.64916
LM6179_00209		PRD domain-containing protein	lmo2788	1927.03	-0.575069	7.49372e-07
LM6179_00210		DUF951 domain-containing protein	lmo2789	348.004	0.357211	0.111068
LM6179_00211		ParB/RepB/Spo0J family partition protein	lmo2790	4749.77	0.386657	4.11301e-05
LM6179_00212		AAA family ATPase	lmo2791	2875.88	0.359888	0.000264311
LM6179_00213		helix-turn-helix transcriptional regulator	lmo2792	3355.25	0.620772	5.58497e-09
LM6179_00214		hypothetical protein	lmo2793	202.954	-0.434938	0.182409
LM6179_00215	noc	nucleoid occlusion protein	lmo2794	4095.32	-0.112167	0.345871
LM6179_00216		MurR/RpiR family transcriptional regulator	lmo2795	904.622	0.286027	0.0142227
LM6179_00217		ROK family protein	lmo2796	133.363	-0.0227792	0.939218
LM6179_00218		PTS sugar transporter subunit IIA	lmo2797	24.7211	-0.265888	0.69411
LM6179_00219		HAD family hydrolase	lmo2798	45.9123	-0.0434896	0.928185
LM6179_00220		PTS mannitol transporter subunit IICB	lmo2799	156.315	-0.43976	0.0494888
LM6179_00221		Gfo/Idh/MocA family oxidoreductase	lmo2800	132.438	-0.584034	0.0302038
LM6179_00222		N-acetylmannosamine-6-phosphate 2-epimerase	lmo2801	108.875	-0.559576	0.0360284
LM6179_00223	rsmG	16S rRNA (guanine(527)-N(7))-methyltransferase RsmG	lmo2802	3075.08	-0.0525937	0.748087
LM6179_00224		hypothetical protein	LISIN_2895	7.76641	-0.443646	0.681152
LM6179_00225		hypothetical protein	lmo2803	20.2552	-0.718872	0.259573
LM6179_00226		DUF2974 domain-containing protein	lmo2804	281.893	-0.309555	0.133845
LM6179_00227		DUF1310 domain-containing protein	#N/A	0.511286	-2.36334	#N/A
LM6179_00228		DUF1310 domain-containing protein	#N/A	6.69354	-0.613896	0.595069
LM6179_00229		DUF1310 domain-containing protein	#N/A	6.52713	-0.424414	0.726828
LM6179_00230	mnmG	tRNA uridine-5-carboxymethylaminomethyl(34) synthesis enzyme MnmG	lmo2810	19727.8	0.15722	0.125331
LM6179_00231	mnmE	tRNA uridine-5-carboxymethylaminomethyl(34) synthesis GTPase MnmE	lmo2811	8193.67	0.0661541	0.588694
LM6179_00232		D-alanyl-D-alanine carboxypeptidase PBPD2	lmo2812	292.072	-3.33877	4.85971e-74
LM6179_00233		SMUG2 DNA glycosylase family protein	lmo2813	158.861	0.108314	0.707346
LM6179_00234		TetR/AcrR family transcriptional regulator	lmo2814	129.96	-0.0632177	0.851199
LM6179_00235		SDR family oxidoreductase	lmo2815	244.785	-0.169875	0.456809
LM6179_00236		MFS transporter	lmo2816	60.5927	0.24805	0.549958
LM6179_00237		amidohydrolase	lmo2817	47.3013	-0.154111	0.750891
LM6179_00238		multidrug efflux MFS transporter NorB	lmo2818	15.011	-0.503012	0.495098
LM6179_00239		M20 family metallopeptidase	lmo2819	8.77455	-0.815798	0.392468
LM6179_00240		helix-turn-helix domain-containing protein	lmo2820	1607.8	-0.383478	0.00109801
LM6179_00241		MucBP domain-containing protein	#N/A	184.162	-0.0794438	0.76856
LM6179_00242		arsenic metallochaperone ArsD family protein	lmo2822	781.778	0.409875	0.0258643
LM6179_00243		DUF1015 domain-containing protein	lmo2823	4425.68	0.484299	2.96272e-05
LM6179_00244		phosphoglycerate dehydrogenase	lmo2824	12038.3	0.610273	1.2322e-07
LM6179_00245	serC	3-phosphoserine/phosphohydroxythreonine transaminase	lmo2825	11700.4	0.512461	1.68221e-06
LM6179_00246		lmo2826 family MFS transporter	lmo2826	718.497	-0.106727	0.563022
LM6179_00247		MarR family winged helix-turn-helix transcriptional regulator	lmo2827	165.738	0.0921201	0.760397
LM6179_00248		hypothetical protein	lmo2828	212.58	1.16319	2.51893e-05
LM6179_00249		nitroreductase family protein	lmo2829	9681.59	-0.0873821	0.395366
LM6179_00250		thioredoxin family protein	lmo2830	374.339	0.310572	0.186204
LM6179_00251	pgmB	beta-phosphoglucomutase	lmo2831	418.08	-0.145707	0.431
LM6179_00252		glycerate kinase	lmo2832	1403.72	0.00888635	0.954964
LM6179_00253		glycoside hydrolase family 65 protein	lmo2833	81.4872	-0.190093	0.579978
LM6179_00254		Gfo/Idh/MocA family oxidoreductase	lmo2834	26.907	-0.418402	0.450946
LM6179_00255		sugar phosphate isomerase/epimerase	lmo2835	50.6829	-0.417805	0.376491
LM6179_00256		zinc-binding alcohol dehydrogenase	lmo2836	45.8659	-0.507147	0.200398
LM6179_00257		carbohydrate ABC transporter permease	lmo2837	22.1024	-1.02858	0.0793802
LM6179_00258		sugar ABC transporter permease	lmo2838	11.5188	-1.4352	0.0756623
LM6179_00259		sugar ABC transporter substrate-binding protein	lmo2839	37.4507	-1.05328	0.0078722
LM6179_00260		sugar phosphorylase	lmo2841	49.9202	-0.908169	0.0124982
LM6179_00262		LacI family DNA-binding transcriptional regulator	lmo2842	1212.08	0.383072	0.00117262
LM6179_00263		transglutaminase family protein	lmo2843	3542.9	0.332481	0.00118606
LM6179_00264		GNAT family protein	lmo2844	674.95	0.321761	0.0249329
LM6179_00265		MFS transporter	lmo2845	4076.06	0.455623	8.25959e-07
LM6179_00266	rhaM	L-rhamnose mutarotase	lmo2846	7.09612	0.252646	0.837043
LM6179_00267	rhaD	rhamnulose-1-phosphate aldolase	lmo2847	19.2555	-0.208474	0.775609
LM6179_00268	rhaA	L-rhamnose isomerase	lmo2848	18.1264	-0.307559	0.682138
LM6179_00269	rhaB	rhamnulokinase	lmo2849	8.76534	-0.250694	0.815766
LM6179_00270		MFS transporter	lmo2850	1.00307	1.02837	#N/A
LM6179_00271		helix-turn-helix domain-containing protein	lmo2851	9.32878	-0.125903	0.911349
LM6179_00272		ASCH domain-containing protein	lmo2852	372.711	-0.343857	0.0757149
LM6179_00273	jag	RNA-binding cell elongation regulator Jag/EloR	lmo2853	13911.9	-0.199635	0.0977774
LM6179_00274	yidC	membrane protein insertase YidC	lmo2854	14670.2	-0.23292	0.0601775
LM6179_00275	rnpA	ribonuclease P protein component	lmo2855	2281.35	-0.458751	0.00119326
LM6179_00276	rpmH	50S ribosomal protein L34	lmo2856	8896.27	-0.622513	0.000489796
LM6179_00277		hypothetical protein	lmo2857	352.487	0.417896	0.0216487
LM6179_00279	dnaA	chromosomal replication initiator protein DnaA	lmo0001	15882.7	0.0827528	0.480742
LM6179_00281	dnaN	DNA polymerase III subunit beta	lmo0002	11165.3	0.385277	0.00269372
LM6179_00282		MATE family efflux transporter	lmo0003	1963.89	0.330327	0.00920858
LM6179_00283	yaaA	S4 domain-containing protein YaaA	lmo0004	505.166	-0.213844	0.269446
LM6179_00284	recF	DNA replication/repair protein RecF	lmo0005	10411.3	-0.00895407	0.946503
LM6179_00285	gyrB	DNA topoisomerase (ATP-hydrolyzing) subunit B	lmo0006	22170.6	0.0703732	0.527447
LM6179_00286	gyrA	DNA gyrase subunit A	lmo0007	41966.3	0.209143	0.0277259
LM6179_00287	cls	cardiolipin synthase	lmo0008	9772.78	0.493818	1.23383e-07
LM6179_00288	speG	spermidine N1-acetyltransferase	lmo0009	1303.12	0.419353	0.00120088
LM6179_00289	mvk	mevalonate kinase	lmo0010	5085.92	0.229192	0.0825751
LM6179_00290	mvaD	diphosphomevalonate decarboxylase	lmo0011	6463.21	0.155239	0.127058
LM6179_00291		phosphomevalonate kinase	lmo0012	7833.09	0.110744	0.307971
LM6179_00292	qoxA	cytochrome aa3 quinol oxidase subunit II	lmo0013	11769.3	0.3625	0.00297736
LM6179_00293	qoxB	cytochrome aa3 quinol oxidase subunit I	lmo0014	39627.8	0.599318	1.71574e-06
LM6179_00294	qoxC	cytochrome aa3 quinol oxidase subunit III	lmo0015	12934.6	0.663492	9.77843e-07
LM6179_00295	qoxD	cytochrome aa3 quinol oxidase subunit IV	lmo0016	7754.58	0.672788	4.45963e-05
LM6179_00296		CapA family protein	lmo0017	34.7146	-0.222033	0.689549
LM6179_00297		6-phospho-beta-glucosidase	lmo0018	1506.26	-0.621916	3.56902e-10
LM6179_00298		C39 family peptidase	lmo0019	829.624	1.44427	6.2675e-18
LM6179_00299		GntR family transcriptional regulator	lmo0020	310.535	-0.221426	0.36563
LM6179_00300		PTS sugar transporter subunit IIA	lmo0021	27.3704	-0.46731	0.423578
LM6179_00301		PTS sugar transporter subunit IIB	lmo0022	5.50399	-1.84405	#N/A
LM6179_00302		PTS mannose/fructose/sorbose/N-acetylgalactosamine transporter subunit IIC	lmo0023	19.6958	-1.38511	0.0213664
LM6179_00303		PTS system mannose/fructose/sorbose family transporter subunit IID	lmo0024	6.4148	-2.18824	0.0371013
LM6179_00304		sugar isomerase domain-containing protein	lmo0025	23.0001	-0.415174	0.53994
LM6179_00305		copper homeostasis protein CutC	lmo0026	5.68599	-1.27267	0.279366
LM6179_00306		beta-glucoside-specific PTS transporter subunit IIABC	lmo0027	1098.15	-1.01523	2.08208e-07
LM6179_00307		LD-carboxypeptidase	lmo0028	493.592	-0.123997	0.584724
LM6179_00308		DUF4064 domain-containing protein	lmo0029	369.897	-0.1095	0.777049
LM6179_003085		Hypothetical protein	#N/A	1.53682	-1.19397	#N/A
LM6179_00309		Cof-type HAD-IIB family hydrolase	lmo0030	871.542	-0.827815	4.51483e-05
LM6179_003090		tRNA-Ser	#N/A	0.334753	1.68048	#N/A
LM6179_003095		tRNA-Asn	#N/A	0.173942	-0.957386	#N/A
LM6179_00310		LacI family DNA-binding transcriptional regulator	lmo0031	1195.94	-0.720633	6.87143e-05
LM6179_003100		tRNA-Ser	#N/A	0.831389	3.14074	#N/A
LM6179_003105		tRNA-Glu	#N/A	0	#N/A	#N/A
LM6179_00311		ROK family protein	lmo0032	50.1761	-1.14247	0.00117573
LM6179_003110		tRNA-Asp	#N/A	0.332688	-1.75793	#N/A
LM6179_003115		tRNA-Gly	#N/A	0	#N/A	#N/A
LM6179_00312		glycoside hydrolase family 9 protein	lmo0033	88.2861	-0.465103	0.0923286
LM6179_003120		uncharacterized gene	#N/A	101.546	0.223728	0.435085
LM6179_003125		hypothetical protein	#N/A	42.334	0.385161	0.4451
LM6179_00313		PTS sugar transporter subunit IIC	lmo0034	75.4632	-0.25804	0.464281
LM6179_003130		tRNA-Arg	#N/A	0	#N/A	#N/A
LM6179_003135		hypothetical protein	#N/A	37.727	0.150724	0.777049
LM6179_00314		SIS domain-containing protein	lmo0035	109.599	-0.0255	0.945173
LM6179_003140		uncharacterized gene	#N/A	0	#N/A	#N/A
LM6179_003145		hypothetical protein	#N/A	13.7905	-0.216421	0.808619
LM6179_00315	ptcA	putrescine carbamoyltransferase	lmo0036	29.8007	-0.257659	0.653043
LM6179_003150	prli42	stressosome-associated protein Prli42	#N/A	0.178558	-0.993962	#N/A
LM6179_003155	ssrS	6S RNA	#N/A	7367.82	0.20159	0.158497
LM6179_00316		amino acid permease	lmo0037	74.2626	-0.471932	0.152106
LM6179_003160		uncharacterized gene	#N/A	1.61144	0.294442	#N/A
LM6179_003165		DUF6262 family protein	#N/A	49.2238	0.0223155	0.96681
LM6179_00317	aguA	agmatine deiminase	lmo0038	74.2309	-0.0196319	0.962012
LM6179_003170		tRNA-Glu	#N/A	0	#N/A	#N/A
LM6179_003175		tRNA-Ser	#N/A	4.7254	0.316616	#N/A
LM6179_00318	arcC	carbamate kinase	lmo0039	111.29	0.0303902	0.924754
LM6179_003180		tRNA-Asn	#N/A	0.173942	-0.957386	#N/A
LM6179_003185		tRNA-Ile	#N/A	0	#N/A	#N/A
LM6179_00319	aguA	agmatine deiminase	lmo0040	365.861	-0.382939	0.0147745
LM6179_003190		tRNA-Gly	#N/A	0	#N/A	#N/A
LM6179_003195		tRNA-His	#N/A	0.677426	-1.57747	#N/A
LM6179_00320		MurR/RpiR family transcriptional regulator	lmo0041	171.888	-0.478323	0.0307186
LM6179_003200		tRNA-Phe	#N/A	0	#N/A	#N/A
LM6179_003205		tRNA-Asp	#N/A	0.511011	2.37142	#N/A
LM6179_00321		DedA family protein	lmo0042	1263.25	-0.470191	0.000153473
LM6179_003210		tRNA-Met	#N/A	0	#N/A	#N/A
LM6179_003215		tRNA-Ser	#N/A	2.95675	-0.00905989	#N/A
LM6179_00322	arcA	arginine deiminase	lmo0043	191.96	-0.538568	0.00685807
LM6179_003220		tRNA-Ile	#N/A	0.160189	0.878831	#N/A
LM6179_003225		tRNA-Met	#N/A	0.807793	0.244773	#N/A
LM6179_00323	rpsF	30S ribosomal protein S6	lmo0044	38312.9	-0.501888	4.53485e-07
LM6179_003230		tRNA-Ala	#N/A	0	#N/A	#N/A
LM6179_003235		tRNA-Pro	#N/A	0	#N/A	#N/A
LM6179_00324	ssb	single-stranded DNA-binding protein	lmo0045	112767	-0.450248	0.000325288
LM6179_003240		tRNA-Arg	#N/A	0	#N/A	#N/A
LM6179_003245		tRNA-Leu	#N/A	13.1756	-0.274431	0.777179
LM6179_00325	rpsR	30S ribosomal protein S18	lmo0046	11977.4	-0.880546	8.24515e-11
LM6179_003250		tRNA-Gly	#N/A	0	#N/A	#N/A
LM6179_003255		tRNA-Leu	#N/A	4.04148	-0.460604	#N/A
LM6179_00326		PepSY domain-containing protein	lmo0047	5979.44	0.245903	0.101632
LM6179_003260		tRNA-Lys	#N/A	0	#N/A	#N/A
LM6179_003265		tRNA-Thr	#N/A	0.173942	-0.957386	#N/A
LM6179_00327		accessory gene regulator ArgB-like protein	lmo0048	1775.28	-0.581673	0.255593
LM6179_003270		tRNA-Val	#N/A	0.175411	0.904336	#N/A
LM6179_003275		tRNA-Arg	#N/A	0	#N/A	#N/A
LM6179_00328		cyclic lactone autoinducer peptide	lmo0049	101.871	-0.52373	0.0796107
LM6179_003280	rnpB	RNase P RNA component class B	#N/A	263851	0.0251783	0.890416
LM6179_003285		hypothetical protein	#N/A	267.6	0.169159	0.413022
LM6179_00329		sensor histidine kinase	lmo0050	1333.36	-0.356045	0.0215108
LM6179_003290		DUF3397 domain-containing protein	#N/A	444.831	-0.208553	0.230153
LM6179_003295	rpmF	50S ribosomal protein L32	#N/A	6891.78	-0.846126	4.32539e-12
LM6179_00330		LytTR family DNA-binding domain-containing protein	lmo0051	599.136	-0.281794	0.132561
LM6179_003300		tRNA-Leu	#N/A	0.173942	-0.957386	#N/A
LM6179_003305		hypothetical protein	#N/A	17.5322	-0.521155	0.510718
LM6179_00331	pdeA	cyclic-di-AMP phosphodiesterase PdeA	lmo0052	15121.4	-0.0610671	0.683705
LM6179_003310		tRNA-Glu	#N/A	0	#N/A	#N/A
LM6179_003315		tRNA-Thr	#N/A	0	#N/A	#N/A
LM6179_00332	rplI	50S ribosomal protein L9	lmo0053	655.932	-0.383705	0.045749
LM6179_003320		tRNA-Tyr	#N/A	11.647	-0.0910804	0.928277
LM6179_003325		tRNA-Gln	#N/A	0.159342	0.929591	#N/A
LM6179_00333	dnaB	replicative DNA helicase	lmo0054	15896.7	0.0964903	0.467465
LM6179_003330		tRNA-Lys	#N/A	0	#N/A	#N/A
LM6179_003335		hypothetical protein	#N/A	7103.89	-0.10008	0.880459
LM6179_00334		adenylosuccinate synthase	lmo0055	11304.5	0.209577	0.0506018
LM6179_003340		tRNA-Cys	#N/A	0.838237	0.2869	#N/A
LM6179_003345		trna-Cys	#N/A	0.347884	-1.40152	#N/A
LM6179_003350		tRNA-Gly	#N/A	0	#N/A	#N/A
LM6179_003355		tRNA-Gln	#N/A	0.798405	2.88849	#N/A
LM6179_00336		WXG100 family type VII secretion target	lmo0056	18.9612	-0.521146	0.467557
LM6179_003360		tRNA-His	#N/A	0.357115	-1.96305	#N/A
LM6179_003365		tRNA-Trp	#N/A	0	#N/A	#N/A
LM6179_00337	esaA	type VII secretion protein EsaA	lmo0057	32.5927	-0.493376	0.312555
LM6179_003370		tRNA-Tyr	#N/A	11.647	-0.0910804	0.928277
LM6179_003375		tRNA-Phe	#N/A	0	#N/A	#N/A
LM6179_00338	essA	type VII secretion protein EssA	lmo0058	6.14013	-0.0275032	0.98319
LM6179_003380		tRNA-Asp	#N/A	0.511011	2.37142	#N/A
LM6179_003385		tRNA-Met	#N/A	0	#N/A	#N/A
LM6179_00339		EsaB/YukD family protein	lmo0059	1.52539	-0.233574	#N/A
LM6179_003390		tRNA-Val	#N/A	0.474509	0.577808	#N/A
LM6179_003395		tRNA-Glu	#N/A	0	#N/A	#N/A
LM6179_00340	essB	type VII secretion protein EssB	lmo0060	26.3309	-0.0861477	0.895685
LM6179_003400		tRNA-Ser	#N/A	0	#N/A	#N/A
LM6179_003405		tRNA-Asn	#N/A	0.173942	-0.957386	#N/A
LM6179_00341	essC	type VII secretion protein EssC	lmo0061	102.826	-0.316906	0.249454
LM6179_003410		tRNA-Ala	#N/A	0.160189	0.878831	#N/A
LM6179_003415		tRNA-Ile	#N/A	0	#N/A	#N/A
LM6179_00342		chorismate synthase	lmo0062	7.85323	0.418792	0.69411
LM6179_003420		Hypothetical protein	#N/A	0.319988	1.31287	#N/A
LM6179_003425		Hypothetical protein	#N/A	1.195	-0.517362	#N/A
LM6179_00343		WXG100 family type VII secretion target	lmo0063	7.6223	-1.13205	0.25023
LM6179_003430		Hypothetical protein	#N/A	0	#N/A	#N/A
LM6179_003435	ssrA	transfer-messenger RNA	#N/A	1.21063e+06	0.186718	0.177074
LM6179_00344		DUF5081 family protein	lmo0064	6.70769	-1.57124	0.137157
LM6179_003440		uncharacterized gene	#N/A	72.3166	-0.336157	0.310728
LM6179_003445		hypothetical protein	#N/A	24.4737	0.390192	0.64712
LM6179_00345		hypothetical protein	lmo0065	7.3476	-0.961354	0.332242
LM6179_003450		hypothetical protein	#N/A	17.2974	0.253236	0.727056
LM6179_003455		tRNA-Arg	#N/A	0	#N/A	#N/A
LM6179_00346		uncharacterized gene	lmo0066	279.155	-0.356103	0.111923
LM6179_003460		hypothetical protein	#N/A	51.5309	-0.354831	0.397733
LM6179_003465		AP2 domain-containing protein	#N/A	683.875	0.08723	0.613164
LM6179_00347		Imm59 family immunity protein	#N/A	6.80844	-0.793368	0.474695
LM6179_003470		hypothetical protein	#N/A	37.4792	-0.564578	0.23509
LM6179_003475		hypothetical protein	#N/A	25.4875	-0.217769	0.750891
LM6179_00348		hypothetical protein	#N/A	68.0715	-0.065258	0.908504
LM6179_003480		tRNA-Thr	#N/A	0	#N/A	#N/A
LM6179_003485		tRNA-Asn	#N/A	0.173942	-0.957386	#N/A
LM6179_003490	rrf	5S ribosomal RNA	#N/A	3.53764	-0.742932	#N/A
LM6179_003495		23S ribosomal RNA	#N/A	6870.69	-0.224217	0.8832
LM6179_00350		hypothetical protein	#N/A	29.6409	-0.400587	0.450705
LM6179_003500		tRNA-Ala	#N/A	0.160189	0.878831	#N/A
LM6179_003505		tRNA-Ile	#N/A	0	#N/A	#N/A
LM6179_00351		Imm59 family immunity protein	#N/A	20.4205	-0.0406381	0.956359
LM6179_003510		16S ribosomal RNA	#N/A	3247.93	-0.260227	0.846933
LM6179_003515		Mrp/NBP35 family ATP-binding protein	#N/A	1023.05	0.370431	0.000724386
LM6179_00352		hypothetical protein	lmo0072	5.43467	0.350344	#N/A
LM6179_003520		GW domain-containing glycosaminoglycan-binding protein	#N/A	2691.52	-1.19677	2.4421e-12
LM6179_003525		aldo/keto reductase	#N/A	422.777	0.0539518	0.817466
LM6179_00353		hypothetical protein	#N/A	16.2437	-0.12065	0.883026
LM6179_003530		MerR family transcriptional regulator	#N/A	306.526	0.250008	0.18943
LM6179_003535		hypothetical protein	#N/A	157.083	-0.413838	0.0779314
LM6179_00354		hypothetical protein	#N/A	20.8672	-0.877197	0.175163
LM6179_003540	rpmJ	50S ribosomal protein L36	#N/A	3984.72	-0.971915	3.23904e-08
LM6179_003545		potassium-transporting ATPase subunit F	#N/A	0	#N/A	#N/A
LM6179_00355		hypothetical protein	#N/A	30.2022	-0.45447	0.366574
LM6179_003550	ffs	signal recognition particle sRNA large type	#N/A	4686.29	0.599074	0.312357
LM6179_003555		uncharacterized gene	#N/A	7.12632	-0.909919	0.376212
LM6179_00356		hypothetical protein	#N/A	9.79045	-0.893133	0.306767
LM6179_003560		hypothetical protein	#N/A	27.1975	0.0291269	0.96387
LM6179_003565		tRNA-Val	#N/A	0	#N/A	#N/A
LM6179_003570		uncharacterized gene	#N/A	71.5368	-0.966794	0.000983047
LM6179_003575		hypothetical protein	#N/A	28.6916	0.292298	0.614567
LM6179_003580		enhanced serine sensitivity protein SseB C-terminal domain-containing protein	#N/A	43.7406	-0.273169	0.54514
LM6179_003585		Imm59 family immunity protein	#N/A	2.02297	-1.00942	#N/A
LM6179_00359		hypothetical protein	#N/A	1.1109	-1.73067	#N/A
LM6179_003590		glycohydrolase toxin TNT-related protein	#N/A	55.7071	-0.632405	0.0729605
LM6179_003595		tRNA-Lys	#N/A	0	#N/A	#N/A
LM6179_00360		toxin B	#N/A	3.02039	0.300944	#N/A
LM6179_003600		16S ribosomal RNA	#N/A	3247.93	-0.260227	0.846933
LM6179_003605		23S ribosomal RNA	#N/A	6870.69	-0.224217	0.8832
LM6179_00361		hypothetical protein	#N/A	26.4602	-0.405242	0.459958
LM6179_003610	rrf	5S ribosomal RNA	#N/A	3.53764	-0.742932	#N/A
LM6179_003615		tRNA-Val	#N/A	0.175411	0.904336	#N/A
LM6179_00362		hypothetical protein	#N/A	1.3508	-0.0246843	#N/A
LM6179_003620		tRNA-Thr	#N/A	0.173942	-0.957386	#N/A
LM6179_003625		tRNA-Lys	#N/A	0	#N/A	#N/A
LM6179_00363		hypothetical protein	#N/A	2.11556	-0.486165	#N/A
LM6179_003630		tRNA-Leu	#N/A	4.04148	-0.460604	#N/A
LM6179_003635		tRNA-Gly	#N/A	0.508073	-0.467794	#N/A
LM6179_00364		hypothetical protein	#N/A	1.14733	-0.288358	#N/A
LM6179_003640		tRNA-Leu	#N/A	13.1756	-0.274431	0.777179
LM6179_003645		tRNA-Arg	#N/A	0	#N/A	#N/A
LM6179_00365		hypothetical protein	#N/A	25.0975	0.267576	0.663185
LM6179_003650		tRNA-Pro	#N/A	0	#N/A	#N/A
LM6179_003655		tRNA-Ala	#N/A	0.160189	0.878831	#N/A
LM6179_003660	rpmG	50S ribosomal protein L33	#N/A	684.949	-0.527533	0.000429359
LM6179_003665	inlD	class 1 internalin InlD	#N/A	269.87	1.23172	7.2826e-13
LM6179_00367		isocitrate lyase/phosphoenolpyruvate mutase family protein	lmo0075	572.939	0.204584	0.237565
LM6179_003670		hypothetical protein	#N/A	3.86641	-0.652675	#N/A
LM6179_003675		uncharacterized gene	#N/A	21.1013	-0.341479	0.613164
LM6179_00368		trifunctional transcriptional activator/DNA repair protein Ada/methylated-DNA--[protein]-cysteine S-methyltransferase	lmo0076	1485.22	0.425952	0.000953975
LM6179_003680	inlA	uncharacterized gene	#N/A	1857.38	0.962503	1.26643e-11
LM6179_003685		DUF3130 domain-containing protein	#N/A	28.7968	-0.252864	0.680032
LM6179_00369		pentapeptide repeat-containing protein	lmo0077	318.065	-0.471228	0.0367106
LM6179_003690		ribonuclease P	#N/A	11.5655	-0.364492	0.681152
LM6179_003695		uncharacterized gene	#N/A	1.35093	-0.0239506	#N/A
LM6179_00370		isocitrate lyase/phosphoenolpyruvate mutase family protein	lmo0078	1910.66	0.0804709	0.588734
LM6179_00371		T7SS effector LXG polymorphic toxin	lmo0079	328.115	-0.0537042	0.820259
LM6179_00372		IclR family transcriptional regulator	#N/A	75.2444	0.1289	0.731761
LM6179_00373		hypothetical protein	lmo0080	9.43438	0.331956	0.775609
LM6179_00374		hypothetical protein	#N/A	19.1257	-0.129731	0.861211
LM6179_00375		hypothetical protein	#N/A	35.919	-0.0727967	0.896429
LM6179_00376		MerR family transcriptional regulator	lmo0083	266.76	0.197583	0.483488
LM6179_00377		aldo/keto reductase	lmo0084	568.245	0.0567663	0.773259
LM6179_00379		Crp/Fnr family transcriptional regulator	lmo0085	1.3028	0.302273	#N/A
LM6179_00380		ATP phosphoribosyltransferase regulatory subunit	lmo0086	59.1264	-0.419575	0.236495
LM6179_00381		hypothetical protein	lmo0087	65.4012	-0.00376674	0.992309
LM6179_00382		ATP F0F1 synthase subunit C	lmo0088	3.8341	-0.606189	#N/A
LM6179_00383		F0F1 ATP synthase subunit delta	lmo0089	42.3368	-0.114197	0.816948
LM6179_00384		F0F1 ATP synthase subunit alpha	lmo0090	95.2823	-0.125254	0.694375
LM6179_00385		F0F1 ATP synthase subunit gamma	lmo0091	48.1146	-0.732379	0.0641827
LM6179_00386	atpD	F0F1 ATP synthase subunit beta	lmo0092	72.4114	-0.400216	0.24452
LM6179_00387		F0F1 ATP synthase subunit epsilon	lmo0093	15.7813	-0.304489	0.712177
LM6179_00388		hypothetical protein	lmo0094	55.8473	-0.880589	0.00864984
LM6179_00389		Crp/Fnr family transcriptional regulator	lmo0095	130.94	-0.351528	0.203495
LM6179_00390		mannose/fructose/sorbose PTS transporter subunit IIA	lmo0096	50.3582	-0.459401	0.24691
LM6179_00391		PTS mannose/fructose/sorbose transporter subunit IIC	lmo0097	71.4627	-0.270884	0.422689
LM6179_00392		PTS system mannose/fructose/sorbose family transporter subunit IID	lmo0098	123.862	-0.301434	0.258232
LM6179_00393		DUF956 family protein	lmo0099	1134.61	0.209636	0.108921
LM6179_00394		DUF2200 domain-containing protein	lmo0100	754.86	0.448482	0.0298135
LM6179_00395		metalloregulator ArsR/SmtB family transcription factor	lmo0101	20.5757	-0.129368	0.863405
LM6179_00396		putative quinol monooxygenase	lmo0102	159.595	0.336093	0.13873
LM6179_00397		nitroreductase family protein	lmo0103	1323.71	0.393264	0.00616976
LM6179_00398		hypothetical protein	lmo0104	1321.88	-0.165099	0.272117
LM6179_00399	chiB	chitinase ChiB	lmo0105	4198.05	0.14284	0.798065
LM6179_00400		ROK family protein	lmo0106	274.288	0.267067	0.153095
LM6179_00401		ABC transporter ATP-binding protein	lmo0107	6253.05	-0.418798	6.93502e-05
LM6179_00402		ABC transporter ATP-binding protein	lmo0108	5223.38	-0.345425	0.00145208
LM6179_00403		AraC family transcriptional regulator	lmo0109	348.38	0.837163	8.08523e-05
LM6179_00404		alpha/beta hydrolase	lmo0110	911.248	0.827916	8.40177e-10
LM6179_00405		EAL domain-containing protein	lmo0111	580.546	0.317534	0.0191661
LM6179_00406		Crp/Fnr family transcriptional regulator	lmo0112	103.425	-0.519271	0.0653778
LM6179_00407		ImmA/IrrE family metallo-endopeptidase	lmo0113	402.545	0.448401	0.00339934
LM6179_00408		helix-turn-helix transcriptional regulator	lmo0114	371.352	0.154704	0.444717
LM6179_00409	lmaD	protein LmaD	lmo0115	160.662	-0.186899	0.4451
LM6179_00410	lmaC	protein LmaC	lmo0116	231.363	-0.229197	0.251825
LM6179_00411	lmaB	protein LmaB	lmo0117	1084.75	-0.137357	0.568436
LM6179_00412	lmaA	protein LmaA	lmo0118	1778.54	-0.188053	0.440793
LM6179_00413		segregation and condensation protein B	lmo0119	474.934	-0.156681	0.344977
LM6179_00414		phenylalanine racemase	lmo0120	1245.88	-0.157215	0.412725
LM6179_00415		hypothetical protein	lmo0121	5513.47	-0.180158	0.368987
LM6179_00416		phage tail family protein	lmo0122	1701.24	-0.171946	0.426192
LM6179_00417		phage tail protein	lmo0123	1346.77	-0.318013	0.0478747
LM6179_00418		CCA-adding enzyme	lmo0124	826.732	-0.137932	0.437998
LM6179_00419		alpha-amylase	lmo0125	1271.29	-0.13392	0.502536
LM6179_00420		hypothetical protein	lmo0126	1170.82	-0.141593	0.504055
LM6179_00421		hypothetical protein	#N/A	643.145	-0.132052	0.60699
LM6179_00422		holin family protein	lmo0128	504.462	-0.297973	0.229479
LM6179_00423		N-acetylmuramoyl-L-alanine amidase	lmo0129	1225.58	-0.246867	0.241389
LM6179_00424		5'-nucleotidase C-terminal domain-containing protein	lmo0130	4039.18	-0.851397	2.32765e-11
LM6179_00425		EAL domain-containing protein	lmo0131	737.966	0.263733	0.18847
LM6179_00426		IMP dehydrogenase	lmo0132	17884.7	0.345683	4.28819e-05
LM6179_00427		(4Fe-4S)-binding protein	lmo0133	14.0786	1.18539	0.190995
LM6179_00428		GNAT family N-acetyltransferase	lmo0134	55.7634	1.13628	0.0209892
LM6179_00429		ABC transporter substrate-binding protein	lmo0135	163862	0.137066	0.216086
LM6179_00430		ABC transporter permease	lmo0136	67048.6	0.292316	0.00128669
LM6179_00431		ABC transporter permease	lmo0137	88251.5	0.183166	0.0360191
LM6179_00432		DUF3130 domain-containing protein	lmo0138	133.591	0.0539807	0.874365
LM6179_00433		DNA double-strand break repair Rad50 ATPase	lmo0139	334.96	0.0332419	0.8832
LM6179_00434		T7SS effector LXG polymorphic toxin	#N/A	589.534	-0.201432	0.181837
LM6179_00435		hypothetical protein	lmo0147	58.909	-0.317638	0.403793
LM6179_00436		dihydroorotate dehydrogenase (quinone)	lmo0148	10.4157	0.0709575	0.941854
LM6179_00437		hypothetical protein	#N/A	18.1774	0.270875	0.722621
LM6179_00438		hypothetical protein	#N/A	58.8855	-0.180636	0.658166
LM6179_00439		hypothetical protein	#N/A	9.96518	0.060441	0.95399
LM6179_00440	cdiI	ribonuclease toxin immunity protein CdiI	#N/A	24.7095	-0.63031	0.358665
LM6179_00441		hypothetical protein	#N/A	5.10958	-0.735905	#N/A
LM6179_00442		peptide ABC transporter substrate-binding protein	lmo0152	46322.1	0.0408288	0.771448
LM6179_00443		metal ABC transporter substrate-binding protein	lmo0153	159.06	-1.93041	4.56538e-07
LM6179_00444		metal ABC transporter ATP-binding protein	lmo0154	66.4273	-1.39777	0.000103535
LM6179_00445		metal ABC transporter permease	lmo0155	112.706	-1.23697	0.000615379
LM6179_00446		Crp/Fnr family transcriptional regulator	lmo0156	20.683	-0.261294	0.704079
LM6179_00447		ATP-dependent DNA helicase	lmo0157	1904.27	0.271723	0.0603106
LM6179_00448	yidA	sugar-phosphatase	lmo0158	1326.35	0.305254	0.0117343
LM6179_00449		SpaA isopeptide-forming pilin-related protein	lmo0159	283.519	0.16111	0.411725
LM6179_00450		SpaA isopeptide-forming pilin-related protein	lmo0160	8865.56	-1.14968	2.44636e-09
LM6179_00451		STAS domain-containing protein	lmo0161	2814.16	-0.635793	4.21424e-06
LM6179_00452	holB	DNA polymerase III subunit delta'	lmo0162	6681.3	-0.321237	0.00157027
LM6179_00453		stage 0 sporulation family protein	lmo0163	7349.19	-0.134046	0.291029
LM6179_00454	yabA	DNA replication initiation control protein YabA	lmo0164	2647.33	-0.112728	0.47346
LM6179_00455		tRNA1(Val) (adenine(37)-N6)-methyltransferase	lmo0165	1095.27	-0.143664	0.280574
LM6179_00456		GIY-YIG nuclease family protein	lmo0166	357.026	-0.170825	0.449936
LM6179_00457	rsmI	16S rRNA (cytidine(1402)-2'-O)-methyltransferase	lmo0167	3266.45	0.0509047	0.715022
LM6179_00458		AbrB/MazE/SpoVT family DNA-binding domain-containing protein	lmo0168	107.937	0.190555	0.547005
LM6179_00459		GRP family sugar transporter	lmo0169	73.3388	0.409856	0.219058
LM6179_00460		DUF1254 domain-containing protein	lmo0170	3123.69	0.821949	4.16988e-11
LM6179_00461		lmo0171 family class 1 internalin	lmo0171	379.97	0.328815	0.0370612
LM6179_00463		IS3-like element ISLmo1 family transposase	lmo0172	242.037	-0.147889	0.515824
LM6179_00464		LapB repeat-containing protein	lmo0175	51.2454	0.0179967	0.969777
LM6179_00466		GRP family sugar transporter	lmo0176	2005.71	-0.376668	0.00162486
LM6179_00467	metG	methionine--tRNA ligase	lmo0177	13094.2	-0.268968	0.00528125
LM6179_00468		ROK family transcriptional regulator	lmo0178	189.73	-0.896874	2.49674e-05
LM6179_00469		sugar ABC transporter permease	lmo0179	135.964	-0.848937	0.000325288
LM6179_00470		carbohydrate ABC transporter permease	lmo0180	71.728	-1.01703	0.000426716
LM6179_00471		sugar ABC transporter substrate-binding protein	lmo0181	149.195	-0.868864	0.000712135
LM6179_00472		glycoside hydrolase family 31 protein	lmo0182	276.016	-0.336647	0.108822
LM6179_00473		glycoside hydrolase family 31 protein	lmo0183	317.719	-0.339673	0.0516393
LM6179_00474		alpha-glucosidase	lmo0184	834.265	-0.0674936	0.687212
LM6179_00475		TatD family hydrolase	lmo0185	1656.95	0.456771	6.93502e-05
LM6179_00476		resuscitation-promoting factor	lmo0186	90913.6	-0.875417	2.60956e-11
LM6179_00477	rnmV	ribonuclease M5	lmo0187	1581.11	-0.300859	0.00440061
LM6179_00478	rsmA	16S rRNA (adenine(1518)-N(6)/adenine(1519)-N(6))-dimethyltransferase RsmA	lmo0188	8261.83	-0.335005	0.00752405
LM6179_00479		Veg family protein	lmo0189	9603.99	0.0116883	0.963859
LM6179_00480	ispE	4-(cytidine 5'-diphospho)-2-C-methyl-D-erythritol kinase	lmo0190	4550.21	0.169685	0.143572
LM6179_00481	chbG	chitin disaccharide deacetylase	lmo0191	7316.3	0.404907	2.93821e-05
LM6179_00482	purR	pur operon repressor	lmo0192	1942.52	0.383406	0.000281238
LM6179_00483		HlyD family secretion protein	lmo0193	4355.94	-0.20362	0.156492
LM6179_00484		ABC transporter ATP-binding protein	lmo0194	4643.38	-0.104983	0.525523
LM6179_00485		ABC transporter permease	lmo0195	9057.78	-0.100625	0.532898
LM6179_00486	spoVG	septation regulator SpoVG	lmo0196	19881.4	-0.460315	1.05818e-05
LM6179_00487	spoVG	septation regulator SpoVG	lmo0197	15208.9	-0.368574	1.80335e-05
LM6179_00488	glmU	bifunctional UDP-N-acetylglucosamine diphosphorylase/glucosamine-1-phosphate N-acetyltransferase GlmU	lmo0198	27966	-0.125485	0.212822
LM6179_00489		ribose-phosphate diphosphokinase	lmo0199	29612.7	-0.0538533	0.710784
LM6179_00490	prfA	listeriolysin O transcriptional regulator PrfA	lmo0200	272.093	0.39273	0.0314285
LM6179_00491	plcA	phosphatidylinositol-specific phospholipase C	lmo0201	147.594	-0.385925	0.133652
LM6179_00492	hly	cholesterol-dependent cytolysin listeriolysin O	lmo0202	270.403	-0.108114	0.662801
LM6179_00493	mpl	zinc metalloproteinase Mpl	lmo0203	50.0371	-0.308103	0.440218
LM6179_00494	actA	actin assembly-inducing protein ActA	lmo0204	127.39	-0.328648	0.179813
LM6179_00495	plcB	phosphatidylcholine phospholipase C	lmo0205	51.0152	-0.394115	0.367356
LM6179_00496		DUF5502 family protein	lmo0206	8.68826	-1.45278	0.122249
LM6179_00497		YehR family lipoprotein	lmo0207	225.674	-0.715181	0.0191405
LM6179_00498		putative heavy metal-binding protein	lmo0208	1821.1	0.408799	0.0054822
LM6179_00499		DNA alkylation repair protein	lmo0209	940.825	0.614762	2.82552e-08
LM6179_00500		L-lactate dehydrogenase	lmo0210	4486.05	-0.172713	0.198366
LM6179_00501		50S ribosomal protein L25/general stress protein Ctc	lmo0211	30621.2	-0.0160839	0.918295
LM6179_00502		GNAT family N-acetyltransferase	lmo0212	1513.27	0.503984	8.1424e-07
LM6179_00503	pth	aminoacyl-tRNA hydrolase	lmo0213	2343.53	0.256061	0.0484075
LM6179_00504	mfd	transcription-repair coupling factor	lmo0214	23312.6	0.163225	0.074814
LM6179_00505		polysaccharide biosynthesis protein	lmo0215	13990.5	0.166184	0.0626356
LM6179_00506		RNA-binding S4 domain-containing protein	lmo0216	639.042	-0.331706	0.143632
LM6179_00507		septum formation initiator family protein	lmo0217	7167.99	0.00589765	0.969777
LM6179_00508		S1 domain-containing RNA-binding protein	lmo0218	6589.14	-0.299597	0.0668724
LM6179_00509		bifunctional tRNA lysidine(34) synthetase TilS/hypoxanthine phosphoribosyltransferase HprT	lmo0219	19382.1	-0.199169	0.043987
LM6179_00510	ftsH	ATP-dependent zinc metalloprotease FtsH	lmo0220	117393	0.324535	0.00012015
LM6179_00511		type III pantothenate kinase	lmo0221	12922.7	0.567798	4.0982e-07
LM6179_00512	hslO	Hsp33 family molecular chaperone HslO	lmo0222	8562.19	0.434971	0.000252862
LM6179_00514	cysK	cysteine synthase A	lmo0223	51852.7	0.683855	1.45274e-12
LM6179_00516	folP	dihydropteroate synthase	lmo0224	3286.77	-0.0580287	0.614567
LM6179_00517	folB	dihydroneopterin aldolase	lmo0225	1570.01	0.000980767	0.994187
LM6179_00518	folK	2-amino-4-hydroxy-6-hydroxymethyldihydropteridine diphosphokinase	lmo0226	1791.54	-0.0408722	0.815249
LM6179_00519	dusB	tRNA dihydrouridine synthase DusB	lmo0227	24422.7	-0.5205	5.05013e-06
LM6179_00520	lysS	lysine--tRNA ligase	lmo0228	35913.5	-0.316736	0.00772398
LM6179_00526		CtsR family transcriptional regulator	lmo0229	166.663	0.651565	0.00759199
LM6179_00527		UvrB/UvrC motif-containing protein	lmo0230	525.653	0.71729	0.0024263
LM6179_00528		protein arginine kinase	lmo0231	1343.56	0.689496	0.000893736
LM6179_00529		ATP-dependent Clp protease ATP-binding subunit	lmo0232	11002.7	0.809413	2.12494e-09
LM6179_00530	radA	DNA repair protein RadA	lmo0233	2847.3	0.373294	0.00157534
LM6179_00531		PIN/TRAM domain-containing protein	lmo0234	9073.3	0.513554	1.22613e-06
LM6179_00532	ispD	2-C-methyl-D-erythritol 4-phosphate cytidylyltransferase	lmo0235	3803.49	0.346786	0.00613903
LM6179_00533	ispF	2-C-methyl-D-erythritol 2,4-cyclodiphosphate synthase	lmo0236	5182.69	0.272591	0.00864984
LM6179_00534	gltX	glutamate--tRNA ligase	lmo0237	13243.5	0.194319	0.0568013
LM6179_00535	cysE	serine O-acetyltransferase	lmo0238	566.718	-0.294487	0.0502233
LM6179_00536	cysS	cysteine--tRNA ligase	lmo0239	5294.4	0.0176605	0.910186
LM6179_00537		Mini-ribonuclease 3	lmo0240	153.32	-0.611833	0.0115038
LM6179_00538	rlmB	23S rRNA (guanosine(2251)-2'-O)-methyltransferase RlmB	lmo0241	3651.72	0.0143345	0.924209
LM6179_00539		NYN domain-containing protein	lmo0242	1117.55	-0.319664	0.0909377
LM6179_00540		RNA polymerase sporulation sigma factor SigH	lmo0243	3714.75	-0.0679623	0.545489
LM6179_00541	secE	preprotein translocase subunit SecE	lmo0245	1071.26	-0.370042	0.0733153
LM6179_00542	nusG	transcription termination/antitermination protein NusG	lmo0246	9429.47	-0.204939	0.0206291
LM6179_00543		immunity 63 family protein	lmo0247	548.86	0.0923968	0.566545
LM6179_00544	rplK	50S ribosomal protein L11	lmo0248	121416	-0.454944	0.00014357
LM6179_00545	rplA	50S ribosomal protein L1	lmo0249	189853	-0.467448	5.3491e-05
LM6179_00547	rplJ	50S ribosomal protein L10	lmo0250	62561.4	-1.68024	9.06618e-26
LM6179_00548	rplL	50S ribosomal protein L7/L12	lmo0251	40486.2	-1.7818	1.40668e-32
LM6179_00549		BlaI/MecI/CopY family transcriptional regulator	lmo0252	555.923	-0.143032	0.391436
LM6179_00550		M56 family metallopeptidase	lmo0253	634.242	-0.00302987	0.985328
LM6179_00551		DUF1266 domain-containing protein	lmo0254	3511.34	-0.423039	0.000779501
LM6179_00552		YehR family protein	lmo0255	2322.57	-0.465841	4.35655e-05
LM6179_00553		class I SAM-dependent methyltransferase	lmo0256	1597.64	-0.0764374	0.573566
LM6179_00555		RNA-splicing ligase RtcB	lmo0257	3187.49	0.443449	0.00209784
LM6179_00556		LacI family DNA-binding transcriptional regulator	#N/A	1074.78	0.172991	0.246297
LM6179_00557		extracellular solute-binding protein	#N/A	19.3673	-0.536439	0.409566
LM6179_00558		sugar ABC transporter permease	#N/A	46.2237	-0.28776	0.541797
LM6179_00559		sugar ABC transporter permease	#N/A	28.2992	0.136333	0.820259
LM6179_00560		alpha-glucosidase	#N/A	134.082	-0.109951	0.72515
LM6179_00561	gtfA	sucrose phosphorylase	#N/A	192.565	-0.231199	0.362251
LM6179_00562		hypothetical protein	#N/A	357.037	-0.318445	0.157986
LM6179_00563	rpoB	DNA-directed RNA polymerase subunit beta	lmo0258	502374	0.0651601	0.627467
LM6179_00564	rpoC	DNA-directed RNA polymerase subunit beta'	lmo0259	651465	-0.309074	0.0185566
LM6179_00565		HAD family hydrolase	lmo0260	811.094	0.739861	1.31933e-07
LM6179_00566		glycoside hydrolase family 1 protein	lmo0261	2000.22	0.416279	0.00095709
LM6179_00567	inlH	InlH/InlC2 family class 1 internalin	lmo0263	398.674	1.04315	1.68226e-11
LM6179_00568	inlE	class 1 internalin InlE	lmo0264	50.699	-0.0907422	0.842449
LM6179_00569		ArgE/DapE family deacylase	lmo0265	251.165	1.6508	7.14081e-17
LM6179_00570		MarR family transcriptional regulator	lmo0266	116.728	0.71301	0.00460217
LM6179_00571		ring-cleaving dioxygenase	lmo0267	528.218	0.719143	3.23005e-06
LM6179_00572		histidine phosphatase family protein	lmo0268	600.083	-0.544006	0.00545905
LM6179_00573		ABC transporter permease subunit	lmo0269	451.894	-0.366957	0.019284
LM6179_00574		leucine-rich repeat domain-containing protein	#N/A	102.359	0.029278	0.941854
LM6179_00575		SMI1/KNR4 family protein	#N/A	2162.13	-0.211975	0.0818914
LM6179_00576		glycoside hydrolase family 1 protein	lmo0271	5131.83	-0.210033	0.0644494
LM6179_00577	yidA	sugar-phosphatase	lmo0272	2485.3	-0.255148	0.052724
LM6179_00578		GNAT family N-acetyltransferase	lmo0273	2932.19	0.180438	0.172696
LM6179_00579		Crp/Fnr family transcriptional regulator	lmo0274	768.851	0.159754	0.417369
LM6179_00580		ComEC/Rec2 family competence protein	lmo0275	3194.24	-0.0102399	0.937218
LM6179_00581		Cof-type HAD-IIB family hydrolase	lmo0276	1207.25	-0.0854756	0.614567
LM6179_00582		Gfo/Idh/MocA family oxidoreductase	lmo0277	2528.75	0.113474	0.314517
LM6179_00583	ugpC	sn-glycerol-3-phosphate ABC transporter ATP-binding protein UgpC	lmo0278	165.415	0.256222	0.260033
LM6179_00584	nrdD	anaerobic ribonucleoside-triphosphate reductase	lmo0279	663.718	-0.144378	0.437998
LM6179_00585	nrdG	anaerobic ribonucleoside-triphosphate reductase activating protein	lmo0280	312.118	0.0949276	0.660387
LM6179_00586		Crp/Fnr family transcriptional regulator	lmo0281	924.261	0.491219	0.000100915
LM6179_00587		carbon-nitrogen family hydrolase	lmo0282	892.361	-0.312606	0.007722
LM6179_00588		ABC transporter permease	lmo0283	1060.9	-1.04714	1.13659e-11
LM6179_00589		methionine ABC transporter ATP-binding protein	lmo0284	1555.78	-0.97476	7.52658e-11
LM6179_00590		MetQ/NlpA family ABC transporter substrate-binding protein	lmo0285	1198.17	-1.00342	1.13107e-07
LM6179_00591		pyridoxal phosphate-dependent aminotransferase	lmo0286	1378.88	-0.39428	0.000786937
LM6179_00592	yycF	response regulator YycF	lmo0287	8442.97	0.213088	0.0690247
LM6179_00593	walK	cell wall metabolism sensor histidine kinase WalK	lmo0288	4588.01	-0.0573001	0.643072
LM6179_00594	yycH	two-component system activity regulator YycH	lmo0289	3995.66	-0.147793	0.207469
LM6179_00595		two-component system regulatory protein YycI	lmo0290	3279.3	-0.0883978	0.528787
LM6179_00596		MBL fold metallo-hydrolase	lmo0291	1288.38	0.0813523	0.623403
LM6179_00597	htrA	serine protease HtrA	lmo0292	26007.8	0.0028963	0.985601
LM6179_00599	rlmH	23S rRNA (pseudouridine(1915)-N(3))-methyltransferase RlmH	lmo0293	128.157	-0.353513	0.166885
LM6179_00600		LysR family transcriptional regulator	lmo0294	545.9	0.243876	0.272117
LM6179_00601		NADPH-dependent oxidoreductase	lmo0295	107.615	0.675006	0.00630299
LM6179_00602		DUF998 domain-containing protein	lmo0296	268.303	0.371658	0.116813
LM6179_00603		BglG family transcription antiterminator	lmo0297	479.958	0.0247194	0.924209
LM6179_00604		PTS sugar transporter subunit IIC	lmo0298	807.917	0.105913	0.459082
LM6179_00605		PTS sugar transporter subunit IIB	lmo0299	269.118	0.0634106	0.777049
LM6179_00606		glycoside hydrolase family 1 protein	lmo0300	1335.38	0.194948	0.14631
LM6179_00607		PTS lactose/cellobiose transporter subunit IIA	lmo0301	198.725	0.213658	0.311437
LM6179_00609	dcm	DNA (cytosine-5-)-methyltransferase	#N/A	8906.73	-0.182288	0.206201
LM6179_00610		AlwI family type II restriction endonuclease	#N/A	2354.38	0.217761	0.123269
LM6179_00611		aminotransferase class I/II-fold pyridoxal phosphate-dependent enzyme	lmo0305	2165.46	-0.0164441	0.921084
LM6179_00612		DUF1433 domain-containing protein	#N/A	36.7513	0.357167	0.553399
LM6179_00613		ChbG/HpnK family deacetylase	lmo0314	3611.48	0.0849485	0.47948
LM6179_00614	tenA	thiaminase II	lmo0315	86.1481	-0.623129	0.0471206
LM6179_00615	thiM	hydroxyethylthiazole kinase	lmo0316	388.25	-0.333648	0.0315668
LM6179_00616	thiD	bifunctional hydroxymethylpyrimidine kinase/phosphomethylpyrimidine kinase	lmo0317	571.115	-0.115413	0.449936
LM6179_00617	thiE	thiamine phosphate synthase	lmo0318	520.685	-0.251282	0.0684848
LM6179_00618		glycoside hydrolase family 1 protein	lmo0319	14357	-0.371967	0.0219249
LM6179_00619	vip	cell invasion LPXTG protein Vip	lmo0320	63.8488	-0.114838	0.790477
LM6179_00620		GAP family protein	lmo0321	259.791	0.509441	0.00767879
LM6179_00621		PH domain-containing protein	lmo0322	7.42588	-0.854375	0.407826
LM6179_00622		endonuclease/exonuclease/phosphatase family protein	lmo0323	405.083	0.461418	0.00643129
LM6179_00623		superoxide dismutase	lmo0324	25.159	0.0640571	0.924209
LM6179_00625		XRE/MutR family transcriptional regulator	lmo0325	448.701	-0.750254	0.00015756
LM6179_00626		XRE/MutR family transcriptional regulator	lmo0326	15.267	-0.649048	0.401186
LM6179_00627		MucBP domain-containing protein	#N/A	197.735	-0.093312	0.802897
LM6179_00628		hypothetical protein	lmo0328	19.0524	0.355802	0.664655
LM6179_00629		LPXTG cell wall anchor domain-containing protein	lmo0331	1194.96	-0.523731	0.00482238
LM6179_00630		LapB repeat-containing protein	#N/A	991.912	0.261249	0.033524
LM6179_00631		leucine-rich repeat domain-containing protein	#N/A	180.482	0.153355	0.515888
LM6179_00633	inlI	class 1 internalin InlI	lmo0333	845.644	0.127057	0.363626
LM6179_00634		flavodoxin domain-containing protein	lmo0334	79.8763	0.608416	0.160013
LM6179_00635		DUF3130 domain-containing protein	lmo0335	28.7968	-0.252864	0.680032
LM6179_00636		ribonuclease P	#N/A	17.5866	0.265625	0.720288
LM6179_00637		LXG domain-containing protein	lmo0337	136.319	0.0141281	0.963883
LM6179_00638		hypothetical protein	lmo0338	22.7409	-0.622037	0.263311
LM6179_00639		inorganic diphosphatase	lmo0339	73.7093	-0.137613	0.709662
LM6179_00640		DUF6440 family protein	lmo0340	22.651	0.248224	0.708078
LM6179_00641		bacteriocin immunity protein	lmo0341	292.629	0.671248	0.000626977
LM6179_00642	tkt	transketolase	lmo0342	837.176	0.438189	0.489772
LM6179_00643	fsa	fructose-6-phosphate aldolase	lmo0343	77.5625	0.665918	0.152512
LM6179_00644		D-threitol dehydrogenase	lmo0344	58.2943	0.214465	0.649843
LM6179_00645	rpiB	ribose 5-phosphate isomerase B	lmo0345	26.6056	0.62016	0.318581
LM6179_00646		triose-phosphate isomerase	lmo0346	52.3664	0.234431	0.619436
LM6179_00647	dhaL2	dihydroxyacetone kinase ADP-binding subunit DhaL2	lmo0347	55.4936	0.335117	0.536835
LM6179_00648	dhaK2	dihydroxyacetone kinase subunit DhaK2	lmo0348	51.3777	-0.0558768	0.914814
LM6179_00649		hypothetical protein	lmo0349	7.80223	-0.196591	0.860585
LM6179_00650		hypothetical protein	lmo0350	11.1468	0.0913094	0.923434
LM6179_00651	dhaM2	dihydroxyacetone kinase phosphoryl donor subunit DhaM2	lmo0351	5.84431	0.126113	0.928185
LM6179_00652		DeoR/GlpR family DNA-binding transcription regulator	lmo0352	913.282	0.466591	0.00300701
LM6179_00653		GNAT family N-acetyltransferase	lmo0353	264.263	0.493227	0.00684985
LM6179_00654		acyl-CoA synthetase	lmo0354	1685.8	-0.252389	0.0662638
LM6179_00655		flavocytochrome c	lmo0355	182.621	-0.369479	0.0734379
LM6179_00656		oxidoreductase	lmo0356	3198.34	0.508773	0.000102314
LM6179_00657		PTS sugar transporter subunit IIA	lmo0357	5.46946	-0.141786	#N/A
LM6179_00658		fructose-specific PTS transporter subunit EIIC	lmo0358	101.639	0.291518	0.315663
LM6179_00659		ketose-bisphosphate aldolase	lmo0359	732.824	0.32729	0.00782529
LM6179_00660		DeoR/GlpR family DNA-binding transcription regulator	lmo0360	358.852	0.500227	0.000776518
LM6179_00661		hypothetical protein	LISIN_0371	67.7169	0.173672	0.739413
LM6179_00662	tatC	twin-arginine translocase subunit TatC	lmo0361	687.521	-0.260347	0.134501
LM6179_00663	tatA	Sec-independent protein translocase subunit TatA	lmo0362	37.2363	-0.385087	0.391436
LM6179_00664		Type 1 glutamine amidotransferase-like domain-containing protein	lmo0363	502.295	-0.354084	0.0187554
LM6179_00665		YafY family protein	lmo0364	435.495	-0.125781	0.491219
LM6179_00667		FTR1 family iron permease	lmo0365	33.0746	-0.327731	0.554847
LM6179_00668		EfeM/EfeO family lipoprotein	lmo0366	35.6895	-0.37343	0.426192
LM6179_00669	efeB	iron uptake transporter deferrochelatase/peroxidase subunit	lmo0367	66.2236	-0.286442	0.456809
LM6179_00670		NUDIX domain-containing protein	lmo0368	892.991	0.836834	9.26958e-10
LM6179_00671		YebC/PmpR family DNA-binding transcriptional regulator	lmo0369	3036.62	-0.193394	0.154315
LM6179_00672		zinc ribbon domain-containing protein YjdM	lmo0370	1838.88	-0.131486	0.320796
LM6179_00673		GntR family transcriptional regulator	lmo0371	1116.54	0.0258425	0.901563
LM6179_00674		glycoside hydrolase family 1 protein	lmo0372	83.5932	-0.295261	0.380885
LM6179_00675		PTS sugar transporter subunit IIC	lmo0373	157.799	0.0891064	0.772932
LM6179_00676		PTS sugar transporter subunit IIB	lmo0374	5.18378	0.33015	#N/A
LM6179_00677		hypothetical protein	lmo0375	85.213	-0.509588	0.111923
LM6179_00678		YafY family protein	lmo0376	1190.53	-0.196182	0.185714
LM6179_00679		effector binding domain-containing protein	lmo0377	3100.67	0.496801	1.23893e-06
LM6179_00680		hypothetical protein	lmo0378	17.4113	-0.546486	0.494771
LM6179_00681		hypothetical protein	lmo0379	14.7106	0.611236	0.436249
LM6179_00684		hypothetical protein	lmo0381	12.4508	-0.8973	0.25756
LM6179_00685		DeoR/GlpR family DNA-binding transcription regulator	lmo0382	379.714	-0.381721	0.0599711
LM6179_00686	iolA	methylmalonate-semialdehyde dehydrogenase	lmo0383	115.376	-0.289202	0.300537
LM6179_00687	iolB	5-deoxy-glucuronate isomerase	lmo0384	31.2984	-0.24016	0.660387
LM6179_00688	iolC	5-dehydro-2-deoxygluconokinase	lmo0385	88.8547	0.054894	0.877191
LM6179_00689	iolD	3D-(3,5/4)-trihydroxycyclohexane-1,2-dione acylhydrolase (decyclizing)	lmo0386	494.029	0.347177	0.0150816
LM6179_00690		iron chaperone	lmo0387	1461.29	0.555571	1.85788e-06
LM6179_00691		hypothetical protein	lmo0388	2250.44	0.0141514	0.924209
LM6179_00692		low temperature requirement protein A	lmo0389	511.203	0.177629	0.378486
LM6179_00693		uracil-DNA glycosylase	lmo0390	813.686	0.074776	0.730056
LM6179_00694		hypothetical protein	lmo0391	493.584	-0.475378	0.0132865
LM6179_00695	floA	flotillin-like protein FloA	lmo0392	8666.32	-0.0713282	0.581369
LM6179_00696		hypothetical protein	lmo0393	6447.82	0.0404143	0.771448
LM6179_00697		NlpC/P60 family protein	lmo0394	23288.2	-1.21708	1.49453e-16
LM6179_00698		GNAT family N-acetyltransferase	lmo0395	490.181	-0.936466	6.22218e-11
LM6179_00699	proC	pyrroline-5-carboxylate reductase	lmo0396	2197.57	0.385346	0.000129945
LM6179_00700		SRPBCC family protein	lmo0397	2964.32	-0.350866	0.00250391
LM6179_00701		PTS sugar transporter subunit IIA	lmo0398	7.57058	-0.963935	0.362251
LM6179_00702		PTS fructose transporter subunit IIB	lmo0399	3.66774	-1.42786	#N/A
LM6179_00703		PTS fructose transporter subunit IIC	lmo0400	51.3597	0.0317496	0.947214
LM6179_00704	mngB	mannosylglycerate hydrolase	lmo0401	664.313	0.0913556	0.555728
LM6179_00705		PRD domain-containing protein	lmo0402	706.692	-0.0970091	0.573566
LM6179_00706		DUF4064 domain-containing protein	lmo0403	1744.22	-0.0804416	0.53994
LM6179_00707		hypothetical protein	lmo0404	1412.02	-0.192619	0.121396
LM6179_00708		inorganic phosphate transporter	lmo0405	1788.78	0.112839	0.356093
LM6179_00709		VOC family protein	lmo0406	66.5396	-0.257065	0.548601
LM6179_00710		DUF1149 family protein	lmo0407	654.923	0.204663	0.185421
LM6179_00711		NusG domain II-containing protein	lmo0408	270.151	-0.225234	0.381285
LM6179_00712	ppsA	phosphoenolpyruvate synthase	lmo0411	9799.79	1.01753	6.08771e-21
LM6179_00713		hypothetical protein	lmo0412	115.147	-0.161848	0.605531
LM6179_00714		hypothetical protein	lmo0413	451.535	-0.124891	0.725181
LM6179_00715		ZIP family metal transporter	lmo0414	3450.26	0.0810758	0.493066
LM6179_00716	pgdA	peptidoglycan N-acetylglucosamine deacetylase PgdA	lmo0415	35037.5	-0.465848	2.06213e-05
LM6179_00717		helix-turn-helix transcriptional regulator	lmo0416	134.17	0.0785139	0.825196
LM6179_00718		2'-O-methyl transferase	lmo0417	270.476	0.136683	0.579599
LM6179_00719		phage repressor protein	lmo0418	341.577	-0.560567	0.0666555
LM6179_00720		TMEM175 family protein	lmo0419	1145.14	0.318485	0.00643646
LM6179_00721		Cof-type HAD-IIB family hydrolase	lmo0420	388.657	0.242789	0.183988
LM6179_00722		FtsW/RodA/SpoVE family cell cycle protein	lmo0421	681.754	0.00445167	0.981052
LM6179_00723		PadR family transcriptional regulator	lmo0422	156.902	-0.0384581	0.90171
LM6179_00724		sigma-70 family RNA polymerase sigma factor	lmo0423	144.02	0.0461162	0.8832
LM6179_00725		GRP family sugar transporter	lmo0424	50.4138	0.292099	0.469234
LM6179_00726		BglG family transcription antiterminator	lmo0425	293.263	-0.173648	0.421309
LM6179_00727		PTS sugar transporter subunit IIA	lmo0426	65.9302	-0.0106842	0.981052
LM6179_00728		PTS fructose transporter subunit IIB	lmo0427	28.2447	-0.812879	0.118088
LM6179_00729		PTS fructose transporter subunit IIC	lmo0428	221.672	-0.221469	0.349994
LM6179_00730		alpha-mannosidase	lmo0429	756.984	-0.429252	0.0112007
LM6179_00731		LysR family transcriptional regulator	lmo0430	742.921	0.385769	0.00471618
LM6179_00732		DapH/DapD/GlmU-related protein	lmo0431	75.3903	-0.303092	0.362251
LM6179_00733		SDR family oxidoreductase	lmo0432	118.377	-0.367739	0.137332
LM6179_00736	inlB	GW domain-containing class 2 internalin InlB	lmo0434	206.896	0.81697	0.000246905
LM6179_00739		uncharacterized gene	lmo0435	550.18	0.128417	0.459958
LM6179_00740		Rrf2 family transcriptional regulator	lmo0436	925.046	0.735934	3.87941e-09
LM6179_00741		SDR family oxidoreductase	lmo0437	374.336	0.1675	0.316697
LM6179_00742	lntA	nuclear targeted protein LntA	lmo0438	19.5524	0.0808506	0.92191
LM6179_00743		condensation domain-containing protein	lmo0439	102.182	-0.0527524	0.874812
LM6179_00744		DUF2004 domain-containing protein	lmo0440	783.117	0.504153	0.0145503
LM6179_00745		penicillin-binding transpeptidase domain-containing protein	lmo0441	10014.3	-1.41839	1.09053e-33
LM6179_00746		hypothetical protein	lmo0442	3.48114	-0.714914	#N/A
LM6179_00747		LCP family protein	lmo0443	9591.23	-1.20862	1.21729e-27
LM6179_00748		YafY family protein	#N/A	216.084	-0.177541	0.431
LM6179_00749		glutamine amidotransferase	#N/A	86.2278	-1.19389	4.66644e-06
LM6179_00750		hypothetical protein	lmo0449	1111.55	0.427835	0.0119891
LM6179_00751		YoaK family protein	lmo0450	906.383	0.0821742	0.57589
LM6179_00752		DUF4866 family protein	lmo0451	1356.63	0.279689	0.0620707
LM6179_00753		transglutaminaseTgpA domain-containing protein	lmo0452	12098.5	0.319411	0.000967761
LM6179_00754		DUF58 domain-containing protein	lmo0453	4977.02	0.446033	8.86203e-07
LM6179_00755		MoxR family ATPase	lmo0454	5326.08	0.652789	3.56037e-13
LM6179_00756		PucR family transcriptional regulator	lmo0455	810.192	-0.558661	7.17525e-05
LM6179_00757		cytosine permease	lmo0456	107.5	-0.213477	0.473692
LM6179_00758		DUF917 domain-containing protein	lmo0457	146.883	-0.15675	0.552969
LM6179_00759		hydantoinase/oxoprolinase family protein	lmo0458	277.708	-0.12442	0.599213
LM6179_00761		helix-turn-helix domain-containing protein	lmo0459	1584.54	0.284272	0.0450577
LM6179_00762		BspA family leucine-rich repeat surface protein	#N/A	2016.78	-1.11791	0.0102971
LM6179_00763		BspA family leucine-rich repeat surface protein	lmo0460	5711.71	-1.64325	0.00725329
LM6179_00764		tRNA (uracil-5-)-methyltransferase	lmo0461	668.138	-1.79068	0.00381432
LM6179_00765		hypothetical protein	lmo0462	1042.59	-1.78206	0.000141201
LM6179_00766		LPXTG cell wall anchor domain-containing protein	lmo0463	365.812	-1.83784	2.01785e-09
LM6179_00767		helix-turn-helix domain-containing protein	lmo0464	163.704	-1.96816	4.00825e-10
LM6179_00768		"DUF3130 domain-containing protein"	#N/A	28.7968	-0.252864	0.680032
LM6179_00769		"ribonuclease P"	lmo0336	11.5655	-0.364492	0.681152
LM6179_00770		"incomplete; partial on complete genome; missing C-terminis"	#N/A	210.966	-0.232556	0.294893
LM6179_00771		hypothetical protein	#N/A	4.98171	0.855371	#N/A
LM6179_00772		hypothetical protein	lmo0474	35.703	-0.116024	0.855878
LM6179_00773		hypothetical protein	lmo0475	6.69747	-0.629026	0.621881
LM6179_00774		"HD domain-containing protein"	lmo0476	370.688	0.849033	2.84019e-07
LM6179_00776		"DUF3139 domain-containing protein"	lmo0477	53.9971	0.152896	0.775609
LM6179_00777		DUF3139 domain-containing protein	lmo0478	49.675	-0.450952	0.285598
LM6179_00779		TetR/AcrR family transcriptional regulator C-terminal domain-containing protein	lmo0480	376.303	0.403878	0.0311556
LM6179_00780		oleate hydratase	lmo0481	2360.13	0.633089	2.73917e-12
LM6179_00781	rlmN	23S rRNA (adenine(2503)-C(2))-methyltransferase RlmN	lmo0482	6227.99	-0.622086	1.36891e-05
LM6179_00782		GyrI-like domain-containing protein	lmo0483	2559.47	0.621458	5.32332e-09
LM6179_00783	isdG	heme oxygenase IsdG	lmo0484	322.549	0.232173	0.343097
LM6179_00784		nitroreductase family protein	lmo0485	378.111	0.778059	1.20088e-05
LM6179_00785	rpmF	"GW domain-containing class 2 internalin InlB"	lmo0486	1453.88	-0.0202157	0.939218
LM6179_00786		NUDIX hydrolase	lmo0487	1305.91	-0.00187139	0.990592
LM6179_00787		LysR family transcriptional regulator	lmo0488	180.398	0.123657	0.641938
LM6179_00788		NAD(P)/FAD-dependent oxidoreductase	lmo0489	205.996	-0.0609125	0.835725
LM6179_00789		shikimate dehydrogenase	lmo0490	652.379	-0.122175	0.484054
LM6179_00790	aroD	type I 3-dehydroquinate dehydratase	lmo0491	1288.1	0.0162031	0.915479
LM6179_00791		SGNH/GDSL hydrolase family protein	lmo0494	258.941	-0.476297	0.0323174
LM6179_00792		DMT family transporter	lmo0495	1581.64	0.213112	0.0678789
LM6179_00793		DUF896 domain-containing protein	lmo0496	317.446	0.38348	0.0203723
LM6179_00794		glycosyltransferase	lmo0497	3981.56	0.100342	0.533387
LM6179_00795	rpiB	ribose 5-phosphate isomerase B	lmo0498	10.198	0.301301	0.756346
LM6179_00796		ribulose-phosphate 3-epimerase	lmo0499	14.7215	0.0292698	0.972333
LM6179_00797		transaldolase family protein	lmo0500	20.2629	0.373114	0.612861
LM6179_00798		BglG family transcription antiterminator	lmo0501	98.2587	0.309719	0.310855
LM6179_00799		SIS domain-containing protein	lmo0502	30.9579	0.133574	0.820259
LM6179_00800		PTS sugar transporter subunit IIA	lmo0503	17.6475	-0.0993522	0.901563
LM6179_00801		hypothetical protein	lmo0504	12.8901	-0.0818407	0.937913
LM6179_00802	rpe	ribulose-phosphate 3-epimerase	lmo0505	20.4861	0.275059	0.690699
LM6179_00803		galactitol-1-phosphate 5-dehydrogenase	lmo0506	30.0371	-0.200595	0.73329
LM6179_00804		PTS sugar transporter subunit IIB	lmo0507	15.0431	-0.117336	0.891748
LM6179_00805		PTS galactitol transporter subunit IIC	lmo0508	96.49	0.390015	0.197063
LM6179_00806		ribose-phosphate pyrophosphokinase	lmo0509	10387.8	-0.13611	0.289447
LM6179_00807		hypothetical protein	lmo0510	121.759	-0.0657036	0.828947
LM6179_00808		type 1 glutamine amidotransferase	lmo0511	1453.87	0.221295	0.270695
LM6179_00809		Lin0512 family protein	lmo0512	1408.65	0.177328	0.229637
LM6179_00810		helix-turn-helix domain-containing protein	lmo0513	1326.34	0.189207	0.182409
LM6179_00811		uncharacterized gene	lmo0514	10370.1	-0.597132	0.000647401
LM6179_00813		universal stress protein	lmo0513	1529.53	-0.520792	0.000471134
LM6179_00814		CapA family protein	lmo0514	1662.36	-0.290337	0.0424574
LM6179_00815		phosphoglycerate mutase family protein	lmo0513	42.3097	-0.400235	0.368532
LM6179_00816	cas6	CRISPR-associated endoribonuclease Cas6	lmo0514	15.4238	0.25572	0.775609
LM6179_00817	cas8a1	type I-B CRISPR-associated protein Cas8b1/Cst1	lmo0513	6.63865	-0.952763	0.399208
LM6179_00818	cas7i	type I-B CRISPR-associated protein Cas7/Cst2/DevR	lmo0514	12.4027	0.316944	0.755851
LM6179_00819	cas5b	type I-B CRISPR-associated protein Cas5b	lmo0513	33.0307	-0.102861	0.863613
LM6179_00820		CRISPR-associated helicase/endonuclease Cas3	lmo0514	71.8352	-0.105711	0.779735
LM6179_00821		CRISPR-associated endonuclease Cas1	lmo0513	4.42835	-0.117741	#N/A
LM6179_00822	cas2	CRISPR-associated endonuclease Cas2	lmo0514	2.03486	-1.58941	#N/A
LM6179_00823		DUF1304 domain-containing protein	lmo0513	240.571	0.213376	0.584724
LM6179_00824		DHA2 family efflux MFS transporter permease subunit	lmo0514	19015.8	0.0650283	0.62037
LM6179_00825		ROK family transcriptional regulator	lmo0513	129.635	-0.256116	0.397528
LM6179_00826		6-phospho-beta-glucosidase	lmo0514	4014.1	0.564936	7.01168e-08
LM6179_00827		MurR/RpiR family transcriptional regulator	lmo0513	1203.28	0.567441	3.66481e-07
LM6179_00828		hypothetical protein	lmo0514	158.65	-1.36876	5.30931e-08
LM6179_00829		SulP family inorganic anion transporter	lmo0513	4542.59	0.565409	8.90749e-10
LM6179_00830		DUF1254 domain-containing protein	lmo0514	4738.38	0.407423	1.82872e-05
LM6179_00831		MerR family transcriptional regulator	lmo0513	345.54	-0.237781	0.19332
LM6179_00832		hypothetical protein	lmo0514	1815.7	-0.529042	0.000190404
LM6179_00833		DUF2334 domain-containing protein	lmo0513	1776.32	-0.689001	5.5408e-11
LM6179_00834		glycosyltransferase family 2 protein	lmo0514	2815.4	-0.529822	2.23465e-06
LM6179_00835		cellulose biosynthesis cyclic di-GMP-binding regulatory protein BcsB	lmo0513	8212.08	-0.424264	0.00166137
LM6179_00836		diguanylate cyclase	lmo0514	2827.58	-0.484263	0.000281617
LM6179_00837		methyltransferase domain-containing protein	lmo0513	1280.14	-0.0958261	0.483756
LM6179_00838		ACT domain-containing protein	lmo0514	468.567	-0.164855	0.337886
LM6179_00839		PFL family protein	lmo0513	3872.23	-0.221164	0.0330953
LM6179_00840		LacI family DNA-binding transcriptional regulator	lmo0514	2143.46	0.209105	0.12047
LM6179_00841		6-phospho-beta-glucosidase	lmo0513	725.959	-0.750638	1.91364e-06
LM6179_00842		Zn-dependent hydrolase	lmo0514	2447.01	0.419021	0.0015753
LM6179_00843		M20 family metallopeptidase	lmo0513	4596.07	0.61924	1.34268e-10
LM6179_00844		tagatose-bisphosphate aldolase	lmo0514	4070.51	0.394752	0.000854649
LM6179_00845		serine hydrolase	lmo0513	17233.9	-0.797705	7.58812e-09
LM6179_00846		ABC transporter substrate-binding protein	lmo0514	74.7322	-0.0984334	0.815766
LM6179_00847		PTS glucitol/sorbitol transporter subunit IIA	lmo0513	8.53333	-0.0809783	0.941091
LM6179_00848		PTS glucitol/sorbitol transporter subunit IIB	lmo0514	13.8911	0.0016512	0.999012
LM6179_00849		PTS glucitol/sorbitol transporter subunit IIC	lmo0513	2.02893	0.420857	#N/A
LM6179_00850		transcriptional regulator GutM	lmo0514	3.09765	-0.772426	#N/A
LM6179_00851		SAF domain-containing protein	lmo0513	73.7995	-0.487901	0.113796
LM6179_00852		sugar-binding transcriptional regulator	lmo0514	983.922	0.0925645	0.527172
LM6179_00853		Crp/Fnr family transcriptional regulator	lmo0513	1.99423	-1.70633	#N/A
LM6179_00854		lmo0549 family WxL domain-containing class 2 internalin	lmo0514	14.4999	-0.256183	0.748994
LM6179_00855		LPXTG cell wall anchor domain-containing protein	lmo0550	4.34021	-0.700954	#N/A
LM6179_00856		WxL domain-containing protein	lmo0551	134.04	-0.512033	0.0470224
LM6179_00857		DUF916 and DUF3324 domain-containing protein	lmo0552	58.5685	-0.564972	0.10809
LM6179_00858	cbpA	cyclic di-AMP binding protein CbpA	lmo0553	5186.12	0.672406	5.99374e-09
LM6179_00859		iron-containing alcohol dehydrogenase	lmo0554	1254.14	-0.595885	6.08147e-07
LM6179_00860		peptide MFS transporter	lmo0555	4418.4	-0.359253	0.00082385
LM6179_00861		phosphoglycerate mutase family protein	lmo0556	2268.75	-0.100763	0.389001
LM6179_00862		phosphoglycerate mutase family protein	lmo0557	2137.41	-0.189947	0.167464
LM6179_00863		lactonase family protein	lmo0558	12323.2	0.232079	0.0140137
LM6179_00864		magnesium transporter CorA family protein	lmo0559	425.774	0.64805	5.17143e-05
LM6179_00865	gdhA	NADP-specific glutamate dehydrogenase	lmo0560	15716.3	0.498252	5.46064e-06
LM6179_00866	hisE	phosphoribosyl-ATP diphosphatase	lmo0561	645.482	0.175369	0.278139
LM6179_00867	hisI	phosphoribosyl-AMP cyclohydrolase	lmo0562	663.714	0.317084	0.0184911
LM6179_00868	hisF	imidazole glycerol phosphate synthase subunit HisF	lmo0563	2512.02	0.383117	0.000362446
LM6179_00869	hisA	1-(5-phosphoribosyl)-5-[(5-phosphoribosylamino)methylideneamino]imidazole-4-carboxamide isomerase	lmo0564	1805.25	0.510812	1.98165e-07
LM6179_00870	hisH	imidazole glycerol phosphate synthase subunit HisH	lmo0565	1122.13	0.621086	4.56538e-07
LM6179_00871	hisB	imidazoleglycerol-phosphate dehydratase HisB	lmo0566	945.81	0.577611	1.04281e-06
LM6179_00872	hisD	histidinol dehydrogenase	lmo0567	2115.66	0.740006	2.38765e-14
LM6179_00873	hisG	ATP phosphoribosyltransferase	lmo0568	715.197	0.638813	6.22719e-07
LM6179_00874		ATP phosphoribosyltransferase regulatory subunit	lmo0569	1177.38	0.709969	1.91142e-11
LM6179_00875	hisJ	histidinol-phosphatase HisJ	lmo0570	278.704	-0.539349	0.00515289
LM6179_00876		MGMT family protein	lmo0571	292.62	0.0857423	0.680032
LM6179_00877		nucleoid-associated protein	lmo0572	643.016	-0.517423	0.0015858
LM6179_00878		NCS2 family permease	lmo0573	659.577	0.581924	3.12131e-05
LM6179_00879		glycoside hydrolase family 1 protein	lmo0574	2126.11	-0.104368	0.484054
LM6179_00880		GntR family transcriptional regulator	lmo0575	3005.29	-0.114606	0.367356
LM6179_00881		MucBP domain-containing protein	lmo0576	5538.9	-0.793571	0.0312553
LM6179_00882		threonine/serine exporter family protein	lmo0577	1630.19	0.706404	9.00817e-07
LM6179_00883		threonine/serine exporter ThrE family protein	lmo0578	1283.44	0.629368	1.39559e-06
LM6179_00884		PC4/YdbC family ssDNA-binding protein	lmo0579	349.864	0.285449	0.133827
LM6179_00885		alpha/beta hydrolase	lmo0580	1230.3	0.42687	0.0115194
LM6179_00886		class I SAM-dependent rRNA methyltransferase	lmo0581	8585.51	-0.777314	5.70898e-14
LM6179_00887		invasion associated endopeptidase	lmo0582	160761	-0.334828	0.00032628
LM6179_00888	secA2	accessory Sec system translocase SecA2	lmo0583	4981.83	-0.0851167	0.546282
LM6179_00889		AI-2E family transporter	lmo0584	3704.21	0.420865	0.00017854
LM6179_00890		WxL domain-containing protein	lmo0585	1350.94	-0.838189	6.43565e-06
LM6179_00891		DUF916 and DUF3324 domain-containing protein	lmo0586	782.446	-0.760434	1.44073e-06
LM6179_00892		hypothetical protein	lmo0587	1310.64	-0.976428	5.1257e-16
LM6179_00893		deoxyribodipyrimidine photo-lyase	lmo0588	2579.91	0.559116	0.000148635
LM6179_00894		DUF2177 family protein	lmo0589	44.5416	0.773208	0.11861
LM6179_00895		DegV family protein	lmo0590	1848.69	1.19821	1.00046e-08
LM6179_00896		DUF1295 domain-containing protein	lmo0591	876.893	1.25906	1.80105e-09
LM6179_00897		DUF1269 domain-containing protein	lmo0592	5842.97	0.703111	3.65721e-12
LM6179_00898		formate/nitrite transporter family protein	lmo0593	6200.89	-0.570846	0.000113379
LM6179_00899	metX	homoserine O-acetyltransferase	lmo0594	3760.57	-0.0796744	0.569287
LM6179_00900		O-acetylhomoserine aminocarboxypropyltransferase/cysteine synthase	lmo0595	2666.46	-0.115701	0.322533
LM6179_00901		HdeD family acid-resistance protein	lmo0596	681.424	1.09253	5.87089e-10
LM6179_00902		Crp/Fnr family transcriptional regulator	lmo0597	1779.51	0.408768	0.0217841
LM6179_00903		biotin transporter BioY	LISIN_0620	347.058	-0.622813	0.0027097
LM6179_00904		PadR family transcriptional regulator	lmo0599	138.867	-0.301166	0.241819
LM6179_00905		DUF1700 domain-containing protein	lmo0600	292.821	-0.298766	0.175039
LM6179_00906		DUF4097 domain-containing protein	lmo0601	1113.28	0.0358656	0.815249
LM6179_00907		GNAT family N-acetyltransferase	lmo0602	727.597	0.746682	1.37605e-05
LM6179_00908		hypothetical protein	lmo0603	2337.98	0.0626863	0.610023
LM6179_00909		DUF4870 domain-containing protein	lmo0604	1326.28	-1.1239	3.42233e-11
LM6179_00910		MATE family efflux transporter	lmo0605	4327.55	-0.760322	2.16312e-09
LM6179_00912		MarR family winged helix-turn-helix transcriptional regulator	lmo0606	262.897	0.490091	0.0126447
LM6179_00913		ABC transporter ATP-binding protein	lmo0607	1335.92	0.564247	4.24785e-06
LM6179_00914		ABC transporter ATP-binding protein	lmo0608	1972.85	0.703114	1.43728e-06
LM6179_00915		rhodanese-like domain-containing protein	lmo0609	1047.55	0.393288	0.0325042
LM6179_00916		lmo0610 family class 1 internalin	lmo0610	712.291	1.17381	5.9024e-14
LM6179_00918		FMN-dependent NADH-azoreductase	lmo0611	3598.91	0.128526	0.436623
LM6179_00919		MarR family winged helix-turn-helix transcriptional regulator	lmo0612	198.346	1.1009	1.40713e-05
LM6179_00920		NADP-dependent oxidoreductase	lmo0613	1140.49	1.26174	1.62793e-09
LM6179_00921		GNAT family N-acetyltransferase	lmo0614	493.63	-0.00770991	0.974145
LM6179_00922		hypothetical protein	lmo0615	54.5223	0.327591	0.452484
LM6179_00923		glycerophosphodiester phosphodiesterase	lmo0616	2041.15	0.0744398	0.554617
LM6179_00924		DUF5067 domain-containing protein	lmo0617	357.459	-0.514816	0.00962922
LM6179_00925		serine/threonine-protein kinase	lmo0618	1129.11	-0.28527	0.0389401
LM6179_00926		hypothetical protein	lmo0619	405.238	-0.0100706	0.963024
LM6179_00927		DUF1398 family protein	#N/A	266.46	0.03089	0.894161
LM6179_00928		sulfite exporter TauE/SafE family protein	lmo0621	432.979	-0.0886309	0.633483
LM6179_00929		hypothetical protein	lmo0622	48.2085	0.0117381	0.9813
LM6179_00930		DUF3116 family protein	lmo0623	201.874	0.123394	0.640543
LM6179_00931		GNAT family N-acetyltransferase	lmo0624	1853.8	0.687848	1.2662e-07
LM6179_00932		SGNH/GDSL hydrolase family protein	lmo0625	3412.92	0.781788	2.07843e-13
LM6179_00933		DUF6044 family protein	lmo0626	4755.12	0.643547	8.06875e-12
LM6179_00934		Cna B-type domain-containing protein	lmo0627	709.847	-0.197337	0.18374
LM6179_00935		hypothetical protein	lmo0628	5.14447	1.92457	#N/A
LM6179_00936		cysteine hydrolase family protein	lmo0629	181.799	0.0882924	0.771201
LM6179_00937		PTS sugar transporter subunit IIA	lmo0630	29.9285	0.0741203	0.90119
LM6179_00938		fructose PTS transporter subunit IIA	lmo0631	0.991769	-0.985843	#N/A
LM6179_00939		PTS fructose transporter subunit EIIC	lmo0632	14.8016	-0.214652	0.807857
LM6179_00940		PTS fructose-like transporter subunit IIB	lmo0633	3.66008	-0.0270014	#N/A
LM6179_00941		class II D-tagatose-bisphosphate aldolase, non-catalytic subunit	lmo0634	31.0692	0.0400463	0.947388
LM6179_00942		HAD family hydrolase	lmo0635	573.775	-0.326727	0.0981862
LM6179_00943		Rrf2 family transcriptional regulator	lmo0636	323.243	0.23844	0.239629
LM6179_00944		class I SAM-dependent methyltransferase	lmo0637	572.16	0.219425	0.404218
LM6179_00946		trypsin-like serine protease	#N/A	31.8793	0.226881	0.679151
LM6179_00947		lipoprotein	#N/A	4.70108	-0.440714	#N/A
LM6179_00949		DUF3267 domain-containing protein	lmo0639	444.662	-0.315168	0.0981862
LM6179_00950		aldo/keto reductase family oxidoreductase	lmo0640	4819.13	0.3014	0.000765414
LM6179_00951		heavy metal translocating P-type ATPase	lmo0641	37538.3	0.78508	2.24124e-11
LM6179_00952		hypothetical protein	lmo0642	5401.2	0.683457	1.24244e-11
LM6179_00953		transaldolase	lmo0643	31.4725	-0.871963	0.0525544
LM6179_00954	ltaP	lipoteichoic acid primase LtaP	lmo0644	20818.8	0.408475	7.68545e-07
LM6179_00955		amino acid permease	lmo0645	1334.71	-0.527201	1.21596e-05
LM6179_00956		VOC family protein	lmo0646	874.429	0.55047	2.93694e-05
LM6179_00957		hypothetical protein	lmo0647	780.983	2.77224	3.51507e-67
LM6179_00958		magnesium transporter CorA family protein	lmo0648	269.024	0.0521599	0.817466
LM6179_00959		GntR family transcriptional regulator	lmo0649	381.65	-0.0228569	0.919449
LM6179_00960		YhgE/Pip domain-containing protein	lmo0650	4251.96	0.324261	0.00606978
LM6179_00961		GntR family transcriptional regulator	lmo0651	1767.62	0.313224	0.0431903
LM6179_00962		GNAT family N-acetyltransferase	lmo0652	2340.23	1.14054	1.08133e-26
LM6179_00963		DUF975 family protein	lmo0653	30249.5	1.04295	4.98792e-27
LM6179_00964		hypothetical protein	lmo0654	523.328	0.60149	0.00109232
LM6179_00965		metallophosphoesterase family protein	lmo0655	273.982	0.742394	0.00245091
LM6179_00966		DUF420 domain-containing protein	lmo0656	3695.18	0.463	0.00081964
LM6179_00967		hypothetical protein	lmo0657	204.647	0.125895	0.586267
LM6179_00968		endonuclease III domain-containing protein	lmo0658	538.472	0.278588	0.098239
LM6179_00969		Rgg family transcriptional regulator	lmo0659	108.782	-0.530824	0.0698383
LM6179_00971		transposase	lmo0660	18.3047	0.224751	0.777956
LM6179_00972		carboxymuconolactone decarboxylase family protein	lmo0661	30.0398	0.784537	0.154315
LM6179_00973	pdxK	pyridoxine/pyridoxal/pyridoxamine kinase	lmo0662	11909.6	0.372168	7.33342e-06
LM6179_00974		Cof-type HAD-IIB family hydrolase	lmo0663	6170.45	0.363841	0.00109698
LM6179_00975		maltose acetyltransferase domain-containing protein	lmo0664	2456.97	0.132904	0.309636
LM6179_00976		DUF5327 family protein	lmo0665	724.815	0.115279	0.586996
LM6179_00977		DUF423 domain-containing protein	lmo0666	344.523	-0.0456526	0.89127
LM6179_00978		ABC transporter ATP-binding protein	lmo0667	3611.87	0.347173	0.00104366
LM6179_00979		ABC transporter permease	lmo0668	3741.96	0.301428	0.00384624
LM6179_00980		SDR family oxidoreductase	lmo0669	142.041	1.1951	6.79027e-07
LM6179_00981		hypothetical protein	lmo0670	44.2095	1.03091	0.0143607
LM6179_00982		hypothetical protein	lmo0671	423.42	-0.160903	0.406865
LM6179_00983		DUF805 domain-containing protein	lmo0672	232.085	-0.0211968	0.941112
LM6179_00984		hypothetical protein	lmo0673	307.968	-0.42303	0.0133386
LM6179_00985	mogR	motility genes transcriptional repressor MogR	lmo0674	5124.13	-0.270201	0.0461578
LM6179_00986		flagellar motor switch protein FliN	lmo0675	442.277	-0.892166	2.62646e-06
LM6179_00987		flagellar type III secretion system pore protein FliP	lmo0676	1283.8	-0.883568	2.1533e-06
LM6179_00988		flagellar biosynthetic protein FliQ	lmo0677	600.491	-1.00769	8.85198e-07
LM6179_00989		flagellar biosynthetic protein FliR	lmo0678	1255.94	-0.938493	3.74112e-06
LM6179_00990		flagellar biosynthesis protein FlhB	lmo0679	1621.79	-1.04251	2.2736e-07
LM6179_00991		flagellar biosynthesis protein FlhA	lmo0680	1528.46	-1.19231	7.54318e-09
LM6179_00992	flhF	flagellar biosynthesis protein FlhF	lmo0681	1080.85	-1.3401	3.36072e-15
LM6179_00993		flagellar basal-body rod protein FlgG	lmo0682	536.22	-1.5167	1.50643e-10
LM6179_00994		protein-glutamate O-methyltransferase CheR	lmo0683	345.747	-1.45106	2.0672e-13
LM6179_00995		DUF3964 family protein	lmo0684	101.213	-1.77844	6.54568e-09
LM6179_00996	motA	flagellar motor stator protein MotA	lmo0685	422.834	-1.73416	9.99259e-13
LM6179_00997		flagellar motor protein MotB	lmo0686	218.017	-1.9781	1.2336e-14
LM6179_00998		hypothetical protein	lmo0687	359.341	-1.89461	3.27394e-13
LM6179_00999		glycosyltransferase	lmo0688	1520.36	-2.03301	5.66278e-06
LM6179_01000		chemotaxis protein	lmo0689	701.314	-2.34558	2.13349e-05
LM6179_01001		FliC/FljB family flagellin	lmo0690	1798.86	-0.0171334	0.936638
LM6179_01002		response regulator	lmo0691	209.255	-0.290665	0.194714
LM6179_01003		chemotaxis protein CheA	lmo0692	2512.78	-0.0236448	0.923351
LM6179_01004		flagellar motor switch protein FliN	lmo0693	147.734	0.071117	0.820259
LM6179_01005		hypothetical protein	lmo0694	164.536	-0.0347379	0.919735
LM6179_01006		flagellar hook-length control protein FliK	lmo0695	658.119	-0.178965	0.35809
LM6179_01007		flagellar hook capping FlgD N-terminal domain-containing protein	lmo0696	217.308	-0.0627298	0.845388
LM6179_01008	flgE	flagellar hook protein FlgE	lmo0697	1001.59	0.012717	0.959524
LM6179_01009		flagellar motor switch protein FliN	lmo0698	115.098	0.168872	0.622445
LM6179_01010	fliM	flagellar motor switch protein FliM	lmo0699	752.526	0.107502	0.643902
LM6179_01011		flagellar motor switch protein	lmo0700	814.457	-0.124225	0.548601
LM6179_01012		hypothetical protein	lmo0701	491.736	-0.343064	0.0393142
LM6179_01013		hypothetical protein	lmo0702	315.53	-0.158368	0.56972
LM6179_01014		YaaR family protein	lmo0703	143.658	-0.0385324	0.915479
LM6179_01015		Myocilin	lmo0704	146.69	-0.398587	0.15368
LM6179_01016	flgK	flagellar hook-associated protein FlgK	lmo0705	1100.46	-0.231716	0.262178
LM6179_01017		flagellar hook-associated protein 3	lmo0706	703.368	-0.413834	0.0849286
LM6179_01018		flagellar hook-associated protein 2	lmo0707	893.297	-0.545636	0.0052961
LM6179_01019		flagellar protein FliS	lmo0708	151.754	-0.68808	0.00970339
LM6179_01020		hypothetical protein	lmo0709	107.433	-0.829649	0.00157027
LM6179_01021	flgB	flagellar basal body rod protein FlgB	lmo0710	236.355	-0.651745	0.0064401
LM6179_01022	flgC	flagellar basal body rod protein FlgC	lmo0711	448.237	-0.593538	0.0127071
LM6179_01023	fliE	flagellar hook-basal body complex protein FliE	lmo0712	200.756	-0.544274	0.0176466
LM6179_01024	fliF	flagellar basal-body MS-ring/collar protein FliF	lmo0713	1025.82	-1.02725	4.97733e-08
LM6179_01025		flagellar motor switch protein FliG	lmo0714	659.478	-1.18344	9.75014e-12
LM6179_01026		FliH/SctL family protein	lmo0715	537.776	-1.11083	3.72291e-06
LM6179_01027	fliI	flagellar protein export ATPase FliI	lmo0716	1027.23	-1.17608	1.31582e-08
LM6179_01028		lytic transglycosylase domain-containing protein	lmo0717	518.794	-1.31084	1.00625e-09
LM6179_01029		hypothetical protein	lmo0718	378.998	-1.22833	5.55588e-07
LM6179_01030	lftR	PadR family transcriptional regulator LftR	lmo0719	61.3746	-0.239324	0.550146
LM6179_01031		DUF1048 domain-containing protein	lmo0720	297.896	0.526095	0.00299728
LM6179_01032		elongation factor G-binding protein	lmo0721	5677.58	0.216056	0.0439911
LM6179_01033		pyruvate oxidase	lmo0722	799.824	1.27846	1.49384e-17
LM6179_01034		methyl-accepting chemotaxis protein	lmo0723	1214	0.593654	3.39076e-05
LM6179_01035		C39 family peptidase	lmo0724	472.32	0.441927	0.00782529
LM6179_01036		LPXTG cell wall anchor domain-containing protein	lmo0725	412.344	0.281388	0.223011
LM6179_01039	glmS	glutamine--fructose-6-phosphate transaminase (isomerizing)	lmo0727	310844	3.30748	1.6924e-157
LM6179_01040		hypothetical protein	lmo0728	1262.69	0.957695	6.7184e-08
LM6179_01041		DUF6530 family protein	lmo0729	596.505	0.0546732	0.789301
LM6179_01042		GIY-YIG nuclease family protein	lmo0730	495.644	-0.234725	0.149774
LM6179_01043		DUF4064 domain-containing protein	lmo0731	5423.14	-0.842774	1.52186e-07
LM6179_01044		MucBP domain-containing protein	lmo0732	572.68	-0.679902	1.05919e-05
LM6179_01045		helix-turn-helix transcriptional regulator	lmo0733	133.813	-0.426633	0.0641379
LM6179_01046		LacI family DNA-binding transcriptional regulator	lmo0734	591.04	0.0904253	0.567863
LM6179_01047	rpe	ribulose-phosphate 3-epimerase	lmo0735	23.7613	-0.674355	0.297052
LM6179_01048	rpiB	ribose 5-phosphate isomerase B	lmo0736	12.8982	-0.284701	0.797016
LM6179_01049		hypothetical protein	lmo0737	70.878	0.0991648	0.876931
LM6179_01050		beta-glucoside-specific PTS transporter subunit IIABC	lmo0738	516.679	0.633149	0.353618
LM6179_01051		glycoside hydrolase family 1 protein	lmo0739	994.649	0.792607	0.163647
LM6179_01052		Crp/Fnr family transcriptional regulator	lmo0740	500.813	0.335972	0.0207768
LM6179_01053		GntR family transcriptional regulator	lmo0741	4.2261	-0.684981	#N/A
LM6179_01054		ABC transporter ATP-binding protein	lmo0742	18.1324	-0.160692	0.838645
LM6179_01055		ABC transporter permease	lmo0743	14.5975	-0.731393	0.331606
LM6179_01056		ATP-binding cassette domain-containing protein	lmo0744	68.6709	-0.566241	0.104622
LM6179_01057		hypothetical protein	lmo0745	25.1358	-0.950922	0.0644981
LM6179_01058		hypothetical protein	lmo0746	5.05303	-0.606536	#N/A
LM6179_01059		hypothetical protein	lmo0747	2.79782	-0.915033	#N/A
LM6179_01060		hypothetical protein	lmo0748	217.415	0.102658	0.704079
LM6179_01061		helix-turn-helix transcriptional regulator	lmo0749	26.7043	0.735801	0.190753
LM6179_01062		hypothetical protein	lmo0750	719.326	0.20854	0.239378
LM6179_01063		hypothetical protein	lmo0751	164.756	0.298844	0.191503
LM6179_01064		alpha/beta hydrolase	lmo0752	545.021	0.330812	0.0425507
LM6179_01065		Crp/Fnr family transcriptional regulator	lmo0753	109.833	-0.199767	0.512016
LM6179_01066		nuclear transport factor 2 family protein	lmo0754	463.4	-0.0363254	0.855851
LM6179_01067		SGNH/GDSL hydrolase family protein	lmo0755	1100.08	0.28734	0.0572862
LM6179_01068		ABC transporter ATP-binding protein	lmo0756	2486.62	0.378457	0.000547996
LM6179_01069		ABC transporter permease	lmo0757	5047.47	0.40219	1.51764e-05
LM6179_01070		VOC family protein	lmo0758	373.921	0.371237	0.0364924
LM6179_01071		ring-cleaving dioxygenase	lmo0759	502.563	0.638474	4.4717e-06
LM6179_01072		alpha/beta hydrolase	lmo0760	410.615	0.613319	0.000884676
LM6179_01073		flavin reductase family protein	lmo0761	338.41	0.633927	0.000215624
LM6179_01074	hflX	GTPase HflX	lmo0762	2695.23	-0.123056	0.256707
LM6179_01075		metallophosphoesterase	lmo0763	6586.8	0.253813	0.00883788
LM6179_01076	lplA2	lipoate protein ligase LplA2	lmo0764	6738.59	0.246801	0.0117334
LM6179_01077		glycoside hydrolase family 125 protein	lmo0765	28.8994	-0.791518	0.11393
LM6179_01078		sugar ABC transporter permease	lmo0766	26.5327	-1.11186	0.0203364
LM6179_01079		carbohydrate ABC transporter permease	lmo0767	34.8789	-0.605679	0.253776
LM6179_01080		ABC transporter substrate-binding protein	lmo0768	76.9719	-0.445721	0.14631
LM6179_01081		glycoside hydrolase family 76 protein	lmo0769	45.6986	-0.437908	0.334796
LM6179_01082		substrate-binding domain-containing protein	lmo0770	970.937	0.275025	0.0236046
LM6179_01083		hypothetical protein	lmo0771	1394.81	-0.0388518	0.820259
LM6179_01084		GntR family transcriptional regulator	lmo0772	587.282	-0.352268	0.017436
LM6179_01085		acryloyl-CoA reductase	lmo0773	1599.08	-0.234041	0.0470016
LM6179_01086		diacylglycerol kinase family lipid kinase	lmo0774	2481.67	0.770396	4.34663e-15
LM6179_01087		hypothetical protein	lmo0775	1362.36	0.739274	2.33148e-12
LM6179_01088		ROK family protein	lmo0776	71.9325	0.0926628	0.817466
LM6179_01089		hypothetical protein	lmo0777	1955.61	0.00784148	0.966909
LM6179_01090		hypothetical protein	lmo0778	411.908	-0.0739911	0.752729
LM6179_01091		Lmo0779 family protein	lmo0779	3853.95	0.281547	0.0270389
LM6179_01092		hypothetical protein	lmo0780	23.245	0.223059	0.725555
LM6179_01093		PTS mannose transporter subunit IID	lmo0781	8913.18	1.43684	3.68538e-34
LM6179_01094		PTS mannose/fructose/sorbose transporter subunit IIC	lmo0782	3610.19	1.42061	6.02796e-40
LM6179_01095		mannose/fructose/sorbose PTS transporter subunit IIB	lmo0783	1008.16	1.88142	2.76367e-29
LM6179_01096		mannose/fructose/sorbose PTS transporter subunit IIA	lmo0784	537.838	1.66738	2.83536e-15
LM6179_01097		sigma-54-dependent transcriptional regulator	lmo0785	811.188	-0.35464	0.0159415
LM6179_01098		FMN-dependent NADH-azoreductase	lmo0786	990.342	-0.626635	2.72265e-06
LM6179_01099		amino acid permease	lmo0787	12969	0.227789	0.0207103
LM6179_01100		acyl-CoA dehydratase activase-related protein	lmo0788	924.104	0.19749	0.0984345
LM6179_01101		MucBP domain-containing protein	#N/A	199.411	-0.239689	0.298548
LM6179_01102		PhzF family phenazine biosynthesis protein	lmo0789	1283.99	0.34964	0.00263647
LM6179_01103	ybaK	Cys-tRNA(Pro) deacylase	lmo0790	515.818	0.252808	0.137595
LM6179_01104		DUF5105 domain-containing protein	lmo0791	8182.8	0.593023	8.02221e-05
LM6179_01105		carbon-nitrogen hydrolase family protein	lmo0792	533.242	0.247895	0.139074
LM6179_01106		DUF554 domain-containing protein	lmo0793	1387.99	-0.483489	0.000426716
LM6179_01107		NAD(P)-dependent oxidoreductase	lmo0794	2120.98	1.62846	1.08277e-42
LM6179_01108	rarD	EamA family transporter RarD	lmo0795	5375.38	0.765533	3.09065e-13
LM6179_01109		YceI family protein	lmo0796	2108.57	-0.00722249	0.96948
LM6179_01110		MarR family winged helix-turn-helix transcriptional regulator	lmo0797	749.728	-0.174554	0.278139
LM6179_01111		amino acid permease	lmo0798	813.022	-0.0796807	0.68231
LM6179_01112		blue-light photoreceptor	lmo0799	2257.19	0.256281	0.0771258
LM6179_01113		iron-sulfur cluster biosynthesis family protein	lmo0800	47.2864	0.733183	0.133216
LM6179_01114		lmo0801 family class 1 internalin	lmo0801	61.0695	-0.220814	0.57589
LM6179_01115		GTP pyrophosphokinase family protein	lmo0802	3061.86	-0.485938	0.005967
LM6179_01116		Na+/H+ antiporter	lmo0803	6630.16	-0.235282	0.0201295
LM6179_01117		isoleucine--tRNA ligase	lmo0804	1357.8	-0.165326	0.302212
LM6179_01118		hypothetical protein	lmo0805	560.893	-0.213251	0.1982
LM6179_01119		XRE family transcriptional regulator	lmo0806	1327.73	-0.628938	1.57019e-05
LM6179_01120		ABC transporter ATP-binding protein	lmo0807	4615.04	-0.608509	1.07407e-05
LM6179_01121		ABC transporter permease	lmo0808	2403.33	-0.698581	3.08682e-07
LM6179_01122		ABC transporter permease	lmo0809	4230.38	-0.671012	8.76692e-08
LM6179_01123		ABC transporter substrate-binding protein	lmo0810	5560.83	-0.635344	9.7108e-08
LM6179_01124		epimerase	#N/A	1152.18	-0.672369	3.36328e-05
LM6179_01125		carbonic anhydrase	lmo0811	6387.76	0.0324701	0.807996
LM6179_01126		HD domain-containing protein	lmo0812	742.723	0.304487	0.0672671
LM6179_01127		ROK family protein	lmo0813	192.693	0.269382	0.254753
LM6179_01128		nitronate monooxygenase	lmo0814	577.992	-0.509748	0.00510626
LM6179_01129		MarR family winged helix-turn-helix transcriptional regulator	lmo0815	89.0988	0.520931	0.109778
LM6179_01130		GNAT family N-acetyltransferase	lmo0816	138.522	0.654665	0.0084927
LM6179_01131		glyoxalase/bleomycin resistance/extradiol dioxygenase family protein	lmo0817	268.324	0.687581	0.000363561
LM6179_01132		cation-translocating P-type ATPase	lmo0818	56964	0.826714	1.27149e-11
LM6179_01133		hypothetical protein	lmo0819	22136.7	0.777513	2.35812e-11
LM6179_01134		GNAT family N-acetyltransferase	lmo0820	7765.61	0.80542	1.18454e-15
LM6179_01135		transmembrane domain-containing protein	lmo0821	13055.2	0.750942	1.40019e-13
LM6179_01136		MerR family transcriptional regulator	lmo0822	493.03	0.750794	2.54836e-07
LM6179_01137		aldo/keto reductase	lmo0823	14476.2	0.655263	6.7184e-08
LM6179_01138		winged helix DNA-binding domain-containing protein	lmo0824	962.587	0.141073	0.318904
LM6179_01139		hydroxymethylglutaryl-CoA reductase, degradative	lmo0825	2304.33	-0.0550679	0.730839
LM6179_01140		Na/Pi cotransporter family protein	lmo0826	7268.98	-0.85669	3.7539e-10
LM6179_01141	nifJ	pyruvate:ferredoxin (flavodoxin) oxidoreductase	lmo0829	6930.47	-0.573288	1.18623e-05
LM6179_01142		fructose-1,6-bisphosphatase	lmo0830	11628.7	2.19488	3.29922e-39
LM6179_01143		AEC family transporter	lmo0831	1751.39	0.0784281	0.562433
LM6179_01144		transposase	lmo0832	30.1607	-0.453088	0.378486
LM6179_01145		Rgg family transcriptional regulator	lmo0833	192.639	-1.7007	1.04378e-15
LM6179_01146		diguanylate phosphodiesterase	lmo0834	19.0324	0.166502	0.83893
LM6179_01147		MucBP domain-containing protein	lmo0835	52.9159	-0.0819268	0.865501
LM6179_01148	psiE	phosphate-starvation-inducible protein PsiE	lmo0836	1026.29	0.657184	4.00675e-07
LM6179_01149		ABC transporter ATP-binding protein	lmo0837	4968.23	-0.540702	4.60996e-07
LM6179_01150	hpt	hexose phosphate transporter Hpt	lmo0838	13.7992	0.0640869	0.943136
LM6179_01151		tetracycline resistance MFS efflux pump	lmo0839	44.8463	0.0774929	0.880459
LM6179_01152		MarR family transcriptional regulator	lmo0840	484.769	0.409539	0.00790027
LM6179_01153		calcium-transporting ATPase	lmo0841	12303.3	0.281744	0.00435191
LM6179_01154		bacterial Ig-like domain-containing protein	lmo0842	1255.82	-0.0599365	0.719064
LM6179_01155		DUF1294 domain-containing protein	lmo0843	96.3967	-0.342446	0.351146
LM6179_01156		RidA family protein	lmo0844	493.979	0.249055	0.113837
LM6179_01157		5-methyltetrahydropteroyltriglutamate--homocysteine S-methyltransferase	lmo0845	1131.4	0.165013	0.190999
LM6179_01158	uvrC	excinuclease ABC subunit UvrC	lmo0846	1879.52	-0.329658	0.0198658
LM6179_01159		amino acid ABC transporter substrate-binding protein/permease	lmo0847	12713.6	0.0578421	0.841874
LM6179_01160		amino acid ABC transporter ATP-binding protein	lmo0848	7077.01	-0.0481417	0.862611
LM6179_01161		amidase family protein	lmo0849	63.4883	-0.13323	0.762011
LM6179_01162		Lmo0850 family protein	lmo0850	49.362	-0.281873	0.527168
LM6179_01163		hypothetical protein	lmo0851	1759.3	-0.325677	0.00277596
LM6179_01164	sugR	efflux SMR transporter transcriptional repressor SugR	lmo0852	292.863	0.566096	0.000949007
LM6179_01165	sugE1	quaternary ammonium compound efflux SMR transporter SugE1	lmo0853	396.508	0.593308	0.0052961
LM6179_01166	sugE2	quaternary ammonium compound efflux SMR transporter SugE2	lmo0854	363.922	0.571729	0.00898424
LM6179_01167		D-alanine--D-alanine ligase	lmo0855	5653.55	-0.189491	0.0804318
LM6179_01168		UDP-N-acetylmuramoyl-tripeptide--D-alanyl-D-alanine ligase	lmo0856	6047.77	-0.0585513	0.602856
LM6179_01169		alpha/beta fold hydrolase	lmo0857	11476.9	-0.365125	0.000746362
LM6179_01170		LacI family DNA-binding transcriptional regulator	lmo0858	569.385	0.309796	0.0216473
LM6179_01171		ABC transporter substrate-binding protein	lmo0859	29.3388	-0.240846	0.670387
LM6179_01172		sugar ABC transporter permease	lmo0860	15.4032	-0.181387	0.822194
LM6179_01173		carbohydrate ABC transporter permease	lmo0861	21.4971	-0.638023	0.253718
LM6179_01174		alpha-amylase family glycosyl hydrolase	lmo0862	40.8689	0.0290697	0.956112
LM6179_01175		DUF1861 family protein	lmo0863	24.4482	-0.765518	0.182557
LM6179_01176		glycoside hydrolase family 130 protein	lmo0864	33.0387	-0.973613	0.0308022
LM6179_01177		phospho-sugar mutase	lmo0865	124.515	0.0458669	0.885251
LM6179_01178	cshA	ATP-dependent RNA helicase CshA	lmo0866	83724.8	-0.344111	0.000479076
LM6179_01180		hypothetical protein	LISIN_0894	4.01638	0.0452966	#N/A
LM6179_01181		QueT transporter family protein	lmo0867	5773.7	-0.594698	2.91221e-08
LM6179_01182		TetR/AcrR family transcriptional regulator	lmo0868	214.19	0.682619	0.000127208
LM6179_01183		amidohydrolase family protein	lmo0869	1063.32	-0.142344	0.252013
LM6179_01184		DUF2316 family protein	lmo0870	258.213	-0.118847	0.576642
LM6179_01185		helix-turn-helix domain-containing protein	lmo0871	231.419	0.978886	9.09891e-07
LM6179_01186		MFS transporter	lmo0872	356.102	-0.0332066	0.906649
LM6179_01187		BglG family transcription antiterminator	lmo0873	103.907	-1.03568	3.38868e-05
LM6179_01188		PTS lactose/cellobiose transporter subunit IIA	lmo0874	0.332755	-1.75851	#N/A
LM6179_01189		PTS sugar transporter subunit IIB	lmo0875	2.01235	-3.38322	#N/A
LM6179_01190		PTS sugar transporter subunit IIC	lmo0876	78.4136	0.468215	0.11746
LM6179_01191		glucosamine-6-phosphate deaminase	lmo0877	68.8962	0.134776	0.75631
LM6179_01192		aldo/keto reductase	lmo0878	314.514	0.388548	0.0275613
LM6179_01193		sugar phosphate isomerase/epimerase	lmo0879	210.297	0.291016	0.137595
LM6179_01194		collagen binding domain-containing protein	lmo0880	506.286	2.20301	3.27645e-23
LM6179_01195		hypothetical protein	#N/A	56.9714	0.204727	0.610004
LM6179_01196		PH domain-containing protein	lmo0882	1110.86	-0.499159	0.000886642
LM6179_01197		PH domain-containing protein	lmo0883	3227	-0.588365	4.73077e-07
LM6179_01198	hemG	protoporphyrinogen oxidase	lmo0884	4264.5	0.120321	0.333027
LM6179_01199	acpS	holo-ACP synthase	lmo0885	841.837	0.015881	0.924209
LM6179_01200	alr	alanine racemase	lmo0886	4176.8	0.0531637	0.691809
LM6179_01201		CopG family ribbon-helix-helix protein	lmo0887	1045.08	-0.516028	0.0338914
LM6179_01202		type II toxin-antitoxin system PemK/MazF family toxin	lmo0888	3798.84	-0.219486	0.0563914
LM6179_01203		RsbT co-antagonist protein RsbRA	lmo0889	12248	-0.333707	0.00646059
LM6179_01204		STAS domain-containing protein	lmo0890	4911.06	-0.389915	0.000165224
LM6179_01205		anti-sigma regulatory factor	lmo0891	7377.49	-0.292274	0.00102565
LM6179_01206		PP2C family protein-serine/threonine phosphatase	lmo0892	13131.6	-0.41364	5.61657e-07
LM6179_01207	rsbV	anti sigma b factor antagonist RsbV	lmo0893	1851.34	-0.269266	0.111512
LM6179_01208	rsbW	anti-sigma B factor RsbW	lmo0894	4165.18	-0.0494453	0.691809
LM6179_01209	sigB	RNA polymerase sigma factor SigB	lmo0895	11052.5	0.0736288	0.464381
LM6179_01210		PP2C family serine/threonine-protein phosphatase	lmo0896	5083.01	0.00490969	0.969777
LM6179_01211		SulP family inorganic anion transporter	lmo0897	420.279	-0.171074	0.304553
LM6179_01212		Tex family protein	lmo0898	12434.2	0.227475	0.0139921
LM6179_01213		SprT family protein	lmo0899	1858.19	0.330994	0.00272718
LM6179_01214		uncharacterized gene	LISIN_0928	45.3408	0.108464	0.846933
LM6179_01215		iron chaperone	lmo0900	1929.82	0.574458	0.000489004
LM6179_01216	celB	PTS cellobiose transporter subunit IIC	lmo0901	111.782	0.340895	0.190786
LM6179_01217		GntR family transcriptional regulator	lmo0902	2416.05	0.471463	0.00159336
LM6179_01218		OsmC family protein	lmo0903	4814.79	0.231063	0.0479884
LM6179_01219		YdeI/OmpD-associated family protein	lmo0904	2119.64	0.202548	0.101689
LM6179_01220		tyrosine phosphatase family protein	lmo0905	615.534	0.280306	0.229209
LM6179_01221	gorA	glutathione-disulfide reductase	lmo0906	8270.41	0.476097	2.9115e-06
LM6179_01222		phosphoglycerate mutase family protein	lmo0907	5887.72	0.543727	1.6761e-07
LM6179_01223		AI-2E family transporter	lmo0908	3115.39	0.575239	1.00189e-07
LM6179_01225		GntR family transcriptional regulator	lmo0909	77.8491	-0.133754	0.754967
LM6179_01226		DUF1648 domain-containing protein	lmo0910	1733.21	0.106359	0.357421
LM6179_01227		GyrI-like domain-containing protein	lmo0911	1170.8	0.427825	0.00119826
LM6179_01228		formate/nitrite transporter family protein	lmo0912	512.553	-0.27878	0.15475
LM6179_01229		NAD-dependent succinate-semialdehyde dehydrogenase	lmo0913	1963.06	0.874533	4.14458e-14
LM6179_01230		PTS sugar transporter subunit IIB	lmo0914	5.28541	0.964672	#N/A
LM6179_01231		PTS transporter subunit EIIC	lmo0915	55.6634	0.233936	0.613946
LM6179_01232		PTS lactose/cellobiose transporter subunit IIA	lmo0916	19.5485	-0.110157	0.881368
LM6179_01233		glycoside hydrolase family 1 protein	lmo0917	104.707	0.339761	0.279954
LM6179_01234		BglG family transcription antiterminator	lmo0918	262.938	0.370253	0.0654343
LM6179_01235		ABC-F type ribosomal protection protein Vga(G)	lmo0919	949.898	0.568744	0.00158356
LM6179_01236		permease	lmo0920	5703.77	0.0897374	0.436231
LM6179_01237		TIGR03943 family protein	lmo0921	3450.15	0.055584	0.653309
LM6179_01238	coaA	type I pantothenate kinase	lmo0922	9460.38	-0.146905	0.219728
LM6179_01239		ABC transporter ATP-binding protein	lmo0923	1175.87	0.543228	1.37923e-05
LM6179_01240		ABC transporter permease	lmo0925	1998.16	0.50549	8.13914e-05
LM6179_01241		TetR/AcrR family transcriptional regulator	lmo0926	473.744	0.306325	0.182981
LM6179_01242	ltaS	lipoteichoic acid synthase LtaS	lmo0927	93464.9	0.348743	0.000369108
LM6179_01243		DNA-3-methyladenine glycosylase	lmo0928	658.85	0.208548	0.208304
LM6179_01244		class A sortase	lmo0929	5940.49	0.631286	2.55043e-06
LM6179_01245		MBL fold metallo-hydrolase	lmo0930	4942.67	0.491378	1.85926e-07
LM6179_01246	lplA1	lipoate protein ligase LplA1	lmo0931	7095.76	0.477166	1.74931e-05
LM6179_01247		TVP38/TMEM64 family protein	lmo0932	2041.2	-0.0130538	0.963859
LM6179_01248		glycosyltransferase family 2 protein	lmo0933	1934.26	0.0525879	0.754967
LM6179_01249	queG	tRNA epoxyqueuosine(34) reductase QueG	lmo0934	9555.96	0.124225	0.200398
LM6179_01250	trmL	tRNA (uridine(34)/cytosine(34)/5-carboxymethylaminomethyluridine(34)-2'-O)-methyltransferase TrmL	lmo0935	3563.5	0.110868	0.459691
LM6179_01251	nfsA	oxygen-insensitive NADPH nitroreductase	lmo0936	12109.6	0.268289	0.0030916
LM6179_01252		lmo0937 family membrane protein	lmo0937	116.791	0.909105	0.00125308
LM6179_01253		low molecular weight phosphotyrosine protein phosphatase	lmo0938	605.662	0.0640927	0.74214
LM6179_01254		SMI1/KNR4 family protein	#N/A	926.152	0.314846	0.00718898
LM6179_01255		hypothetical protein	#N/A	3100.94	-0.516168	0.000346875
LM6179_01256		HSP90 family protein	lmo0942	4056.78	-0.302016	0.0378969
LM6179_01257	fri	non-heme iron-binding ferritin Fri	lmo0943	6106.07	0.751467	0.000248653
LM6179_01258		HesB/YadR/YfhF family protein	lmo0944	2645.63	1.40518	6.40216e-10
LM6179_01259		MBL fold metallo-hydrolase	lmo0945	3699.42	-0.0382279	0.770786
LM6179_01260		DUF3006 domain-containing protein	lmo0946	501.036	0.0210484	0.921084
LM6179_01261		CynX/NimT family MFS transporter	lmo0947	2071.94	-0.78266	1.71155e-09
LM6179_01262		FadR/GntR family transcriptional regulator	lmo0948	1241.05	-0.510012	0.000265751
LM6179_01263		AI-2E family transporter	lmo0949	2502.06	-0.427104	0.000675374
LM6179_01264		alpha/beta hydrolase	lmo0950	4164.88	0.537448	1.49665e-09
LM6179_01265		alpha/beta hydrolase	lmo0951	1235.38	0.370048	0.0121483
LM6179_01266		DUF4064 domain-containing protein	lmo0952	1596.12	-0.411539	0.000100915
LM6179_01268		hypothetical protein	lmo0953	130.791	0.124952	0.756346
LM6179_01269		hypothetical protein	lmo0954	3358.63	0.424544	0.00505032
LM6179_01270		PspA/IM30 family protein	lmo0955	16070.2	0.597871	2.25595e-08
LM6179_01271	nagA	N-acetylglucosamine-6-phosphate deacetylase	lmo0956	2470.37	0.602067	3.72466e-07
LM6179_01272	nagB	glucosamine-6-phosphate deaminase	lmo0957	1533.43	0.293343	0.00927053
LM6179_01273		GntR family transcriptional regulator	lmo0958	4637.69	0.378543	0.000604918
LM6179_01275		MraY family glycosyltransferase	lmo0959	9302.26	0.258881	0.00539872
LM6179_01276		U32 family peptidase	lmo0960	406.651	-0.854189	6.8642e-06
LM6179_01277		U32 family peptidase	lmo0961	278.764	-0.933185	3.9394e-06
LM6179_01278		LemA family protein	lmo0962	3862.21	-0.119698	0.267228
LM6179_01279	htpX	zinc metalloprotease HtpX	lmo0963	9290.5	-0.0336775	0.829191
LM6179_01280	yjbH	protease adaptor protein YjbH	lmo0964	14144	0.697702	3.29075e-12
LM6179_01281		CYTH domain-containing protein	lmo0965	1991.96	0.62022	8.77329e-06
LM6179_01282		tetratricopeptide repeat protein	lmo0966	1690.77	0.566038	3.50801e-06
LM6179_01283		GTP pyrophosphokinase family protein	lmo0967	3207.11	0.235412	0.0131757
LM6179_01284		NAD kinase	lmo0968	3048.14	0.179156	0.0728085
LM6179_01285		RluA family pseudouridine synthase	lmo0969	3499.37	0.036041	0.785455
LM6179_01286	fabI	enoyl-ACP reductase FabI	lmo0970	5819.89	-0.125696	0.211996
LM6179_01287	dltD	D-alanyl-lipoteichoic acid biosynthesis protein DltD	lmo0971	26318.8	0.112803	0.614345
LM6179_01288	dltC	D-alanine--poly(phosphoribitol) ligase subunit DltC	lmo0972	1739.4	0.206973	0.710784
LM6179_01289	dltB	D-alanyl-lipoteichoic acid biosynthesis protein DltB	lmo0973	12977.8	0.42371	0.0386317
LM6179_01290	dltA	D-alanine--poly(phosphoribitol) ligase subunit DltA	lmo0974	21824.2	0.609113	0.000200331
LM6179_01291		teichoic acid D-Ala incorporation-associated protein DltX	LISIN_1008	61.5196	0.53028	0.283028
LM6179_01292	rpiA	ribose-5-phosphate isomerase RpiA	lmo0975	291.167	-0.070926	0.750891
LM6179_01293		GNAT family N-acetyltransferase	lmo0976	3555.17	0.882987	5.99374e-09
LM6179_01294		esterase family protein	lmo0977	4385.57	0.853834	1.35e-08
LM6179_01295		branched-chain amino acid aminotransferase	lmo0978	14496.2	0.294447	0.000792901
LM6179_01296	lieA	multidrug efflux ABC transporter ATP-binding protein LieA	lmo0979	165.546	-0.125995	0.632059
LM6179_01297	lieB	multidrug efflux ABC transporter permease LieB	lmo0980	350.102	9.93145e-05	0.999568
LM6179_01298		LM6179_01298 family efflux MFS transporter	lmo0981	13386.6	-0.110314	0.336291
LM6179_01299		M42 family metallopeptidase	lmo0982	7069.98	0.59651	2.49697e-06
LM6179_01300		glutathione peroxidase	lmo0983	2688.18	0.568833	1.11462e-05
LM6179_01301		LytTR family DNA-binding domain-containing protein	lmo0984	136.12	-0.58266	0.0243863
LM6179_01302		DUF3021 family protein	lmo0985	73.1188	-0.64369	0.0311116
LM6179_01303		ABC transporter ATP-binding protein	lmo0986	223.306	-0.400892	0.045595
LM6179_01304		ABC transporter permease	lmo0987	198.409	-0.385046	0.0735082
LM6179_01305		peptide chain release factor 3	lmo0988	13485.1	-0.315392	0.00295337
LM6179_01306		MarR family transcriptional regulator	lmo0989	626.822	0.159132	0.417369
LM6179_01307		MATE family efflux transporter	lmo0990	145.761	0.0674246	0.808619
LM6179_01308		TerC family protein	lmo0991	18816.7	-0.238175	0.0109351
LM6179_01309		TerC family protein	lmo0992	11445	0.229091	0.071889
LM6179_01310		TrkH family potassium uptake protein	lmo0993	27852.8	0.202038	0.0472242
LM6179_01311		DUF4064 domain-containing protein	lmo0994	1058.91	2.21646	1.17856e-56
LM6179_01312		acyltransferase family protein	lmo0995	260.352	-1.18702	4.9125e-07
LM6179_01313		methylated-DNA--[protein]-cysteine S-methyltransferase	lmo0996	269.818	-0.369259	0.0711054
LM6179_01314		AAA family ATPase	lmo0997	677.411	0.537036	0.000163755
LM6179_01315		lysostaphin resistance A-like protein	lmo0998	2498.17	0.0209912	0.897034
LM6179_01316		carotenoid biosynthesis protein	lmo0999	1546.39	-0.0681506	0.670387
LM6179_01317		NAD(P)/FAD-dependent oxidoreductase	lmo1000	7256.48	1.04067	1.79342e-13
LM6179_01318		YkvS family protein	lmo1001	1528.34	1.13652	8.5702e-25
LM6179_01319		phosphocarrier protein HPr	lmo1002	16187.9	-0.165544	0.124522
LM6179_01320	ptsP	phosphoenolpyruvate--protein phosphotransferase	lmo1003	143380	-0.141209	0.241389
LM6179_01321		YdcF family protein	lmo1004	1143.21	-0.0971492	0.484054
LM6179_01322		NAD(P)-dependent oxidoreductase	lmo1005	620.314	-0.181304	0.44822
LM6179_01323		aminotransferase class I/II-fold pyridoxal phosphate-dependent enzyme	lmo1006	4255.85	0.0926024	0.413022
LM6179_01324		hypothetical protein	lmo1007	36.4346	-0.0953325	0.880884
LM6179_01325		YkuJ family protein	lmo1008	4583	0.134242	0.570815
LM6179_01326		CBS domain-containing protein	lmo1009	1411.71	0.102644	0.484054
LM6179_01327		LysR family transcriptional regulator	lmo1010	4451.1	0.164742	0.0914209
LM6179_01328	dapD	2,3,4,5-tetrahydropyridine-2,6-dicarboxylate N-acetyltransferase	lmo1011	7468.42	0.236584	0.0249117
LM6179_01329		N-acetyldiaminopimelate deacetylase	lmo1012	4355.81	0.503315	4.34761e-05
LM6179_01330		mechanosensitive ion channel family protein	lmo1013	6511.88	0.244045	0.00895935
LM6179_01331		glycine betaine/L-proline ABC transporter ATP-binding protein	lmo1014	30892.2	0.527481	6.21358e-09
LM6179_01332		proline/glycine betaine ABC transporter permease	lmo1015	28975.8	0.519111	2.1945e-09
LM6179_01333		glycine/betaine ABC transporter substrate-binding protein	lmo1016	39567.3	0.523058	1.80756e-09
LM6179_01334		PTS glucose transporter subunit IIA	lmo1017	4034	0.312874	0.0069609
LM6179_01335		copper homeostasis protein CutC	lmo1018	369.331	-0.535859	0.000559826
LM6179_01336		S1 RNA-binding domain-containing protein	lmo1019	1778.51	-0.598314	7.34307e-10
LM6179_01337	liaF	cell wall-active antibiotics response protein LiaF	lmo1020	4270.62	-0.110382	0.392468
LM6179_01338		sensor histidine kinase	lmo1021	8948.04	0.00519404	0.972931
LM6179_01339		response regulator transcription factor	lmo1022	3674.55	-0.11714	0.329977
LM6179_01340		TrkA family potassium uptake protein	lmo1023	6775.32	0.0421872	0.766524
LM6179_01341		hypothetical protein	lmo1024	2906.44	0.100902	0.36563
LM6179_01342		FUSC family protein	lmo1025	1946.26	0.191369	0.0729314
LM6179_01343		LCP family protein	lmo1026	8609.96	0.194138	0.0416827
LM6179_01344	rnjA	ribonuclease J1	lmo1027	27140.5	0.117984	0.315734
LM6179_01345		DNA-dependent RNA polymerase subunit epsilon	lmo1028	487.26	0.0575387	0.851199
LM6179_01347		Cof-type HAD-IIB family hydrolase	lmo1029	2608.61	-0.0552709	0.680032
LM6179_01348		LacI family DNA-binding transcriptional regulator	lmo1030	695.257	0.381384	0.00703676
LM6179_01349		L-fucose/L-arabinose isomerase family protein	lmo1031	63.0673	-0.586957	0.073663
LM6179_01350		transketolase	lmo1032	33.0158	-0.487071	0.332036
LM6179_01351		transketolase C-terminal domain-containing protein	lmo1033	47.4605	-0.424508	0.322375
LM6179_01352		FGGY family carbohydrate kinase	lmo1034	29.3081	-0.428898	0.44313
LM6179_01353		PTS beta-glucoside transporter subunit IIBCA	lmo1035	201.29	-0.481221	0.0137139
LM6179_01354		DUF4038 domain-containing protein	lmo1036	533.043	-0.0379043	0.861211
LM6179_01355		DUF817 domain-containing protein	lmo1037	324.073	-2.12103	1.34725e-22
LM6179_01356		molybdenum cofactor guanylyltransferase	lmo1038	1202.58	0.457188	5.73051e-05
LM6179_01357		ATP-binding cassette domain-containing protein	lmo1039	1001.16	0.279825	0.0540197
LM6179_01358		molybdenum ABC transporter permease	lmo1040	929.076	0.39998	0.00510626
LM6179_01359	modA	molybdate ABC transporter substrate-binding protein	lmo1041	580.795	0.46733	0.000779501
LM6179_01360		molybdopterin molybdotransferase MoeA	lmo1042	542.297	0.409931	0.0117819
LM6179_01361	mobB	molybdopterin-guanine dinucleotide biosynthesis protein B	lmo1043	295.293	0.307206	0.123448
LM6179_01362		molybdenum cofactor biosynthesis protein MoaE	lmo1044	149.616	0.374068	0.135711
LM6179_01363	moaD	molybdopterin converting factor subunit 1	lmo1045	60.4836	0.17952	0.671221
LM6179_01364	moaC	cyclic pyranopterin monophosphate synthase MoaC	lmo1046	265.275	0.546872	0.00109232
LM6179_01365	moaA	GTP 3',8-cyclase MoaA	lmo1047	538.851	0.346934	0.0298561
LM6179_01366		molybdenum cofactor biosynthesis protein MoaB	lmo1048	293.364	0.0921969	0.670059
LM6179_01367		ThiF family adenylyltransferase	lmo1049	601.25	0.0470134	0.781003
LM6179_01368		flavin reductase	lmo1050	841.855	0.27639	0.0472242
LM6179_01369	def	peptide deformylase	lmo1051	3181.27	-0.119805	0.390734
LM6179_01371	pdhA	pyruvate dehydrogenase (acetyl-transferring) E1 component subunit alpha	lmo1052	14953.1	-2.78622	6.89207e-49
LM6179_01372		alpha-ketoacid dehydrogenase subunit beta	lmo1053	17818.9	-2.65236	6.65537e-47
LM6179_01373		dihydrolipoyllysine-residue acetyltransferase	lmo1054	36226.9	-2.63635	4.64263e-47
LM6179_01374	lpdA	dihydrolipoyl dehydrogenase	lmo1055	43646.3	-2.56046	1.8154e-48
LM6179_01375		hypothetical protein	lmo1056	194.344	-0.51204	0.0203015
LM6179_01376		malate dehydrogenase	lmo1057	5478.76	0.45242	6.93502e-05
LM6179_01377		UPF0223 family protein	lmo1058	1203.22	0.43342	0.000162133
LM6179_01378		DsbA family protein	lmo1059	3674.46	0.463273	1.16279e-05
LM6179_01379		response regulator transcription factor	lmo1060	154.287	0.315659	0.165917
LM6179_01380		HAMP domain-containing sensor histidine kinase	lmo1061	775.278	0.42391	0.00540889
LM6179_01381		FtsX-like permease family protein	lmo1062	16.6664	-0.28433	0.708078
LM6179_01382		ABC transporter ATP-binding protein	lmo1063	13.0101	0.482681	0.543561
LM6179_01383		magnesium transporter CorA family protein	lmo1064	6900.31	0.31148	0.00300701
LM6179_01385		YktB family protein	lmo1065	976.307	0.240626	0.0753596
LM6179_01386		inositol monophosphatase family protein	lmo1066	901.641	0.206402	0.164124
LM6179_01387	typA	translational GTPase TypA	lmo1067	146028	-0.213626	0.0444896
LM6179_01388		DUF5068 domain-containing protein	lmo1068	4389.8	0.897415	4.20774e-11
LM6179_01389		YlaI family protein	lmo1069	479.725	0.219843	0.468432
LM6179_01390		YlaN family protein	lmo1070	2107.01	0.232835	0.179813
LM6179_01391		FtsW/RodA/SpoVE family cell cycle protein	lmo1071	8332.79	-0.0839372	0.538442
LM6179_01392		pyruvate carboxylase	lmo1072	68980.2	0.376983	6.13007e-05
LM6179_01393		ABC transporter substrate-binding protein	lmo1073	843.725	0.140426	0.422528
LM6179_01394		ABC transporter permease	lmo1074	9299.7	-0.28316	0.0251122
LM6179_01395	tagH	teichoic acids export ABC transporter ATP-binding subunit TagH	lmo1075	18252.5	-0.207208	0.0923286
LM6179_01396	aut	peptidoglycan hydrolase Auto	lmo1076	32035.7	-0.402729	0.000227068
LM6179_01397		CDP-glycerol glycerophosphotransferase family protein	lmo1077	12667.9	-0.00559069	0.969777
LM6179_01398	galU	UTP--glucose-1-phosphate uridylyltransferase GalU	lmo1078	3836.13	0.232149	0.0220073
LM6179_01399		YfhO family protein	lmo1079	8554.39	-0.47465	0.00018076
LM6179_01400		glycosyltransferase	lmo1080	11126	-0.0623678	0.612861
LM6179_01401	rfbA	glucose-1-phosphate thymidylyltransferase RfbA	lmo1081	8518.73	-0.0582847	0.614567
LM6179_01402	rfbC	dTDP-4-dehydrorhamnose 3,5-epimerase	lmo1082	5570.71	-0.174283	0.091541
LM6179_01403	rfbB	dTDP-glucose 4,6-dehydratase	lmo1083	10244.4	-0.096887	0.548601
LM6179_01404	rfbD	dTDP-4-dehydrorhamnose reductase	lmo1084	7499.48	-0.118246	0.407424
LM6179_01405		CDP-glycerol glycerophosphotransferase family protein	lmo1085	4224.41	0.109186	0.40953
LM6179_01406		2-C-methyl-D-erythritol 4-phosphate cytidylyltransferase	lmo1086	8063.56	-0.0828332	0.561923
LM6179_01407		ribitol-5-phosphate dehydrogenase	lmo1087	16092.7	-0.0638284	0.566347
LM6179_01408		CDP-glycerol--glycerophosphate glycerophosphotransferase	lmo1088	2716	-0.0890575	0.614567
LM6179_01409	tagD	glycerol-3-phosphate cytidylyltransferase	lmo1089	177.205	-0.380929	0.115685
LM6179_01410		glycosyltransferase	lmo1090	2002.24	-0.12581	0.291029
LM6179_01411		glycosyltransferase	lmo1091	2425.73	-0.02504	0.852774
LM6179_01412		nicotinate phosphoribosyltransferase	lmo1092	4740.92	0.113357	0.270093
LM6179_01413	nadE	ammonia-dependent NAD(+) synthetase	lmo1093	2864.66	0.147617	0.179839
LM6179_01414		putative quinol monooxygenase	#N/A	630.639	0.0131353	0.958673
LM6179_01415		PTS sugar transporter subunit IIB	lmo1095	879.26	0.483039	0.000992244
LM6179_01416	guaA	glutamine-hydrolyzing GMP synthase	lmo1096	42713.2	-0.383422	0.000755558
LM6179_01417		helix-turn-helix transcriptional regulator	#N/A	126.417	0.177166	0.512997
LM6179_01418		helix-turn-helix transcriptional regulator	#N/A	106.554	0.0797929	0.807996
LM6179_01419		hypothetical protein	#N/A	169.134	-0.182811	0.518423
LM6179_01420		DUF3130 family protein	#N/A	48.2031	0.151927	0.733109
LM6179_01421		DUF3958 family protein	#N/A	48.7866	-0.270215	0.587786
LM6179_01423		hypothetical protein	lmo1121	56.7898	0.239189	0.65725
LM6179_01424		hypothetical protein	#N/A	60.5962	0.137464	0.750891
LM6179_01425		uncharacterized gene	lmo1123	107.69	-0.00965729	0.9813
LM6179_01426		hypothetical protein	lmo1124	18.487	0.138054	0.86282
LM6179_01428		hypothetical protein	lmo1125	165.298	-0.364813	0.0843717
LM6179_01429		GNAT family N-acetyltransferase	lmo1126	74.2999	-0.741466	0.0194974
LM6179_01430		MepB family protein	lmo1127	258.605	-0.360527	0.0647775
LM6179_01431		alpha/beta hydrolase	lmo1128	721.143	0.456692	0.000152381
LM6179_01432		N-acetyltransferase	lmo1129	265.76	0.42338	0.0427096
LM6179_01433		MerR family transcriptional regulator	lmo1130	330.915	0.473259	0.00537273
LM6179_01436		hypothetical protein	#N/A	160.564	0.519575	0.0841238
LM6179_01438		ABC transporter ATP-binding protein/permease	lmo1131	72.2251	0.0530883	0.896576
LM6179_01439		ABC transporter ATP-binding protein	lmo1132	171.557	-0.134291	0.591665
LM6179_01440		antibiotic biosynthesis monooxygenase	lmo1133	25.1916	-0.376233	0.550062
LM6179_01441		MerR family transcriptional regulator	lmo1134	36.7143	-0.544727	0.244794
LM6179_01442		immunity 26/phosphotriesterase HocA family protein	lmo1135	741.856	-0.175389	0.245664
LM6179_01443		lmo1136 family class 1 internalin	lmo1136	1149.72	-0.301971	0.0397492
LM6179_01444		hypothetical protein	lmo1137	329.404	0.984256	2.11267e-09
LM6179_01445		ATP-dependent Clp protease proteolytic subunit	lmo1138	2158.53	1.01091	7.91566e-15
LM6179_01446		hypothetical protein	lmo1139	100.957	-0.110393	0.755625
LM6179_01447		VOC family protein	lmo1140	1187.2	0.558035	0.000917719
LM6179_01448		bifunctional precorrin-2 dehydrogenase/sirohydrochlorin ferrochelatase	lmo1141	255.215	-0.496189	0.00340417
LM6179_01449		4Fe-4S dicluster domain-containing protein	lmo1142	172.556	0.162626	0.484054
LM6179_01450		BMC domain-containing protein	lmo1143	84.2644	-0.047369	0.900356
LM6179_01451	eutS	ethanolamine utilization microcompartment protein EutS	lmo1144	21.4487	-0.592048	0.332958
LM6179_01452		EutP/PduV family microcompartment system protein	lmo1145	76.8883	0.0966234	0.798859
LM6179_01453		alpha-L-fucosidase	lmo1146	184.746	-0.04993	0.862144
LM6179_01454	cobU	bifunctional adenosylcobinamide kinase/adenosylcobinamide-phosphate guanylyltransferase	lmo1147	73.4	-0.0403853	0.919449
LM6179_01455	cobS	adenosylcobinamide-GDP ribazoletransferase	lmo1148	84.651	-0.070704	0.858316
LM6179_01456	cobC	alpha-ribazole phosphatase	lmo1149	21.4689	-1.16299	0.0429136
LM6179_01457		PocR ligand-binding domain-containing protein	lmo1150	227.589	0.515163	0.0213664
LM6179_01458	pduA	propanediol utilization microcompartment protein PduA	lmo1151	1.69653	0.0971299	#N/A
LM6179_01459	pduB	propanediol utilization microcompartment protein PduB	lmo1152	13.0535	-0.650498	0.433747
LM6179_01460		propanediol/glycerol family dehydratase large subunit	lmo1153	40.7431	-0.0180549	0.97503
LM6179_01461		propanediol/glycerol family dehydratase medium subunit	lmo1154	31.6959	0.271253	0.603161
LM6179_01462		diol dehydratase small subunit	lmo1155	21.2781	0.480402	0.424812
LM6179_01463		diol dehydratase reactivase subunit alpha	lmo1156	126.409	0.0752795	0.816389
LM6179_01464		glycerol dehydratase reactivase beta/small subunit family protein	lmo1157	17.9771	-0.337894	0.673685
LM6179_01465		BMC domain-containing protein	lmo1158	20.4577	-0.0648278	0.931649
LM6179_01466	pduA	propanediol utilization microcompartment protein PduA	lmo1159	20.1245	-0.128055	0.861211
LM6179_01467	pduL	phosphate propanoyltransferase	lmo1160	42.1059	0.0630997	0.912954
LM6179_01468	eutJ	ethanolamine utilization protein EutJ	lmo1161	64.2647	0.167132	0.704079
LM6179_01469	pduM	PduM family microcompartment protein	lmo1162	31.4649	0.396388	0.456809
LM6179_01470		EutN/CcmL family microcompartment protein	lmo1163	10.5369	0.585431	0.512394
LM6179_01471		cob(I)yrinic acid a,c-diamide adenosyltransferase	lmo1164	69.821	-0.105265	0.807018
LM6179_01472		aldehyde dehydrogenase EutE	lmo1165	100.719	0.0438874	0.904789
LM6179_01473		iron-containing alcohol dehydrogenase	lmo1166	90.571	-0.297948	0.343108
LM6179_01474		aquaporin family protein	lmo1167	45.5451	-0.0866725	0.861731
LM6179_01475		acetate kinase	lmo1168	726.583	-0.591616	0.000394679
LM6179_01476	cobD	threonine-phosphate decarboxylase CobD	lmo1169	2147.23	-0.265013	0.0454395
LM6179_01477		propanediol utilization protein	lmo1170	291.866	-0.820349	3.12786e-06
LM6179_01478		iron-containing alcohol dehydrogenase	lmo1171	111.124	-0.595499	0.0242715
LM6179_01479		ANTAR domain-containing response regulator	lmo1172	732.729	-0.489174	0.000267011
LM6179_01480		sensor histidine kinase	lmo1173	1312.51	-0.476523	0.00082385
LM6179_01481	eutA	ethanolamine ammonia-lyase reactivating factor EutA	lmo1174	8.24498	0.11343	0.923878
LM6179_01482		ethanolamine ammonia-lyase subunit EutB	lmo1175	10.4911	-0.132059	0.905577
LM6179_01483	eutC	ethanolamine ammonia-lyase subunit EutC	lmo1176	11.3772	0.32569	0.786047
LM6179_01484	eutL	ethanolamine utilization microcompartment protein EutL	lmo1177	24.4539	0.0146719	0.982362
LM6179_01485		BMC domain-containing protein	lmo1178	17.601	-0.37126	0.623403
LM6179_01486		acetaldehyde dehydrogenase (acetylating)	lmo1179	110.55	-0.241341	0.391436
LM6179_01487		BMC domain-containing protein	lmo1180	3.66337	0.0527094	#N/A
LM6179_01488		cobalamin adenosyltransferase	lmo1181	32.6829	-0.254377	0.635914
LM6179_01489	eutD	ethanolamine utilization phosphate acetyltransferase EutD	lmo1182	25.5263	-0.694226	0.256698
LM6179_01490		TIGR02536 family ethanolamine utilization protein	lmo1183	23.7995	-0.475579	0.406865
LM6179_01491		EutN/CcmL family microcompartment protein	lmo1184	3.71893	0.114879	#N/A
LM6179_01492		ethanolamine utilization microcompartment shell protein	lmo1185	27.9935	-0.0912872	0.888544
LM6179_01493	eutH	ethanolamine utilization protein EutH	lmo1186	87.6173	-0.323184	0.283368
LM6179_01494		cupin domain-containing protein	lmo1187	41.7477	-0.321781	0.481701
LM6179_01495		DUF6270 domain-containing protein	lmo1188	4296.47	-0.649047	2.35299e-06
LM6179_01496		AraC family transcriptional regulator	lmo1189	682.423	0.118261	0.563268
LM6179_01497		ECF transporter S component	lmo1190	15.3629	-0.646926	0.430313
LM6179_01498		cobyrinate a,c-diamide synthase	lmo1191	23.8425	-0.585754	0.272576
LM6179_01499	cbiB	adenosylcobinamide-phosphate synthase CbiB	lmo1192	14.3357	-0.0857209	0.921544
LM6179_01500		cobalt-precorrin-8 methylmutase	lmo1193	10.1556	-0.268495	0.777956
LM6179_01501	cbiD	cobalt-precorrin-5B (C(1))-methyltransferase CbiD	lmo1194	30.0931	-0.549149	0.2555
LM6179_01502		cobalt-precorrin-7 (C(5))-methyltransferase	lmo1195	16.28	-1.33431	0.0477648
LM6179_01503		decarboxylating cobalt-precorrin-6B (C(15))-methyltransferase	lmo1196	27.6474	-1.07934	0.0238166
LM6179_01504		cobalt-precorrin-4 methyltransferase	lmo1197	49.0667	-0.601829	0.102409
LM6179_01505	cbiG	cobalt-precorrin 5A hydrolase	lmo1198	50.8417	-0.672115	0.094497
LM6179_01506	cobJ	precorrin-3B C(17)-methyltransferase	lmo1199	23.6609	-0.999639	0.0567461
LM6179_01507	cobK	precorrin-6A reductase	lmo1200	21.6392	-0.332395	0.60884
LM6179_01508	cobA	uroporphyrinogen-III C-methyltransferase	lmo1201	29.8424	-0.598927	0.203495
LM6179_01509		sirohydrochlorin cobaltochelatase	lmo1202	10.3552	-0.995883	0.236495
LM6179_01510		cobalt-factor II C(20)-methyltransferase	lmo1203	9.77293	-0.646538	0.470296
LM6179_01511		energy-coupling factor ABC transporter permease	lmo1204	28.2986	-0.301587	0.603754
LM6179_01512		energy-coupling factor ABC transporter substrate-binding protein	lmo1205	5.8614	-0.955366	0.407416
LM6179_01513		energy-coupling factor ABC transporter transmembrane protein	lmo1206	47.9208	-0.0901867	0.875478
LM6179_01514		ATP-binding cassette domain-containing protein	lmo1207	164.511	-0.00674575	0.981052
LM6179_01515		cobyric acid synthase	lmo1208	1451.41	0.178097	0.254848
LM6179_01516		cob(I)yrinic acid a,c-diamide adenosyltransferase	lmo1209	819.771	0.278225	0.101605
LM6179_01517		DMT family transporter	lmo1210	2134.25	0.118823	0.363626
LM6179_01518		DMT family transporter	lmo1211	717.459	-0.196755	0.340151
LM6179_01519		AAA family ATPase	lmo1212	95.5538	0.222152	0.530598
LM6179_01520		PadR family transcriptional regulator	lmo1213	357.849	-0.494536	0.000977566
LM6179_01521		DUF2812 domain-containing protein	lmo1214	626.636	-0.234566	0.106566
LM6179_01522		glucosaminidase domain-containing protein	lmo1215	3015.21	-0.788563	2.37151e-13
LM6179_01523		glucosaminidase domain-containing protein	lmo1216	48654	-1.057	4.14679e-10
LM6179_01524		M42 family metallopeptidase	lmo1217	9944.76	-0.0495865	0.707311
LM6179_01525		RNA methyltransferase	lmo1218	8849.25	-0.111466	0.387
LM6179_01526		DUF6054 family protein	lmo1219	298.851	0.0562006	0.841874
LM6179_01527		helix-turn-helix domain-containing protein	lmo1220	4253.38	0.301996	0.0224142
LM6179_01529	pheS	phenylalanine--tRNA ligase subunit alpha	lmo1221	7422.35	0.103894	0.378747
LM6179_01530	pheT	phenylalanine--tRNA ligase subunit beta	lmo1222	20637.4	0.0600508	0.669593
LM6179_01531		ABC transporter ATP-binding protein	lmo1223	751.439	-0.448428	0.000817665
LM6179_01532		FtsX-like permease family protein	lmo1224	4879.21	-0.534246	0.000314195
LM6179_01533		MarR family winged helix-turn-helix transcriptional regulator	lmo1225	915.415	0.182046	0.421414
LM6179_01534		MMPL family transporter	lmo1226	13053.2	0.425094	0.00361933
LM6179_01535		uracil-DNA glycosylase	lmo1227	574.823	0.786765	1.2662e-07
LM6179_01536	rnhC	ribonuclease HIII	lmo1228	2503.1	-0.328121	0.00153616
LM6179_01537	zapA	cell division protein ZapA	lmo1229	2453.66	0.375031	0.00215401
LM6179_01538		CvpA family protein	lmo1230	3396.55	0.487414	8.22645e-05
LM6179_01539	polX	DNA polymerase/3'-5' exonuclease PolX	lmo1231	6128.51	0.590675	9.87807e-08
LM6179_01540		endonuclease MutS2	lmo1232	13646.6	0.44799	6.59667e-06
LM6179_01541	trxA	thioredoxin	lmo1233	8293.43	0.582639	3.88485e-07
LM6179_01542	uvrC	excinuclease ABC subunit UvrC	lmo1234	9576.04	0.443212	0.000295176
LM6179_01543		aspartate kinase	lmo1235	2211.19	-0.198277	0.0525544
LM6179_01544		YslB family protein	lmo1236	2452.51	-0.0888686	0.515824
LM6179_01545	racE	glutamate racemase	lmo1237	4487.35	-0.451791	0.00132268
LM6179_01546	rph	ribonuclease PH	lmo1238	5532.49	-0.477904	0.000118729
LM6179_01547		XTP/dITP diphosphatase	lmo1239	3488.15	-0.579148	2.10215e-06
LM6179_01548		metallophosphoesterase	lmo1240	3555.05	-0.522084	2.13437e-06
LM6179_01549		tyrosine-type recombinase/integrase	#N/A	1575.14	0.722682	2.09672e-12
LM6179_01550		hypothetical protein	#N/A	627.886	0.223434	0.148734
LM6179_01551		ImmA/IrrE family metallo-endopeptidase	#N/A	712.927	0.545659	0.000331358
LM6179_01552		helix-turn-helix transcriptional regulator	#N/A	941.588	0.386409	0.00101399
LM6179_01554		YozE family protein	#N/A	208.394	-0.385374	0.058167
LM6179_01555		helix-turn-helix transcriptional regulator	#N/A	24.2806	-0.458301	0.418312
LM6179_01556		hypothetical protein	#N/A	24.562	-0.109268	0.894161
LM6179_01558		hypothetical protein	#N/A	51.5517	0.470915	0.279886
LM6179_01560		DUF1642 domain-containing protein	#N/A	157.037	-0.107293	0.681152
LM6179_01561		hypothetical protein	#N/A	20.1927	0.125415	0.865501
LM6179_01562		DUF3850 domain-containing protein	#N/A	49.8768	-0.458397	0.312282
LM6179_01563		hypothetical protein	#N/A	1.9862	-2.27513	#N/A
LM6179_01564		pentapeptide repeat-containing protein	#N/A	136.923	0.164258	0.654421
LM6179_01565		DUF1642 domain-containing protein	#N/A	130.52	-0.275802	0.443809
LM6179_01566		hypothetical protein	#N/A	213.977	-0.15901	0.553049
LM6179_01567		DUF1642 domain-containing protein	#N/A	161.127	-0.385667	0.157231
LM6179_01568		hypothetical protein	#N/A	61.5986	-0.409205	0.278139
LM6179_01569		hypothetical protein	#N/A	47.3389	-0.349244	0.456809
LM6179_01570		hypothetical protein	#N/A	129.511	-0.364566	0.276145
LM6179_01571		siphovirus Gp157 family protein	#N/A	145.886	-0.342177	0.239565
LM6179_01572		AAA family ATPase	#N/A	115.416	-0.256401	0.459958
LM6179_01573		helicase-related protein	#N/A	296.712	-0.535943	0.00212801
LM6179_01574		DUF669 domain-containing protein	#N/A	114.016	-0.497384	0.114738
LM6179_01575		phage/plasmid primase, P4 family	#N/A	461.597	-0.650341	0.000219528
LM6179_01576		VRR-NUC domain-containing protein	#N/A	30.4072	-0.64402	0.198157
LM6179_01577		DUF3310 domain-containing protein	#N/A	93.4382	-0.4813	0.0755893
LM6179_01578		hypothetical protein	#N/A	4.80866	0.0687189	#N/A
LM6179_01579		hypothetical protein	#N/A	6.11902	-0.917768	0.433949
LM6179_01580		DUF722 domain-containing protein	#N/A	5.82022	-0.868281	0.463428
LM6179_01581		endonuclease domain-containing protein	#N/A	322.463	-0.269778	0.129103
LM6179_01582		hypothetical protein	#N/A	7.3765	-0.793971	0.48863
LM6179_01583		HNH endonuclease	#N/A	24.8002	-0.234794	0.70404
LM6179_01584		P27 family phage terminase small subunit	#N/A	16.711	0.130343	0.872123
LM6179_01585		terminase large subunit	#N/A	184.66	0.0735217	0.817466
LM6179_01586		phage portal protein	#N/A	192.958	-0.213696	0.445958
LM6179_01587		Clp protease ClpP	#N/A	118.41	-0.110952	0.79035
LM6179_01588		phage major capsid protein	#N/A	410.317	-0.098894	0.675738
LM6179_01589		hypothetical protein	#N/A	25.2366	0.0426096	0.954964
LM6179_01590		phage gp6-like head-tail connector protein	#N/A	51.7215	-0.203483	0.675473
LM6179_01591		phage head-tail adapter protein	#N/A	83.6541	-0.118689	0.739413
LM6179_01592		hypothetical protein	#N/A	69.0092	-0.557048	0.139096
LM6179_01593		DUF3168 domain-containing protein	#N/A	82.7852	-0.233312	0.522576
LM6179_01594		phage tail protein	#N/A	193.937	-0.142088	0.629288
LM6179_01595		hypothetical protein	#N/A	16.9475	-0.650253	0.41139
LM6179_01596		hypothetical protein	#N/A	5.85766	-0.271139	0.862144
LM6179_01597		phage tail tape measure protein	#N/A	899.188	-0.0377943	0.896429
LM6179_01598		phage tail family protein	#N/A	122.253	-0.106878	0.748363
LM6179_01599		phage tail spike protein	#N/A	175.92	-0.083071	0.807176
LM6179_01600		carbohydrate-binding protein CenC	#N/A	109.958	-0.059151	0.890864
LM6179_01601		hypothetical protein	lmo2280	4.18346	0.259793	#N/A
LM6179_01602		holin	lmo2279	17.18	0.0527878	0.95399
LM6179_01603		DUF5776 domain-containing protein	#N/A	47.8442	0.204736	0.678374
LM6179_01604		DUF3825 domain-containing protein	#N/A	2146.07	0.0540896	0.749438
LM6179_01606	acrIIA1	anti-CRISPR protein AcrIIA1	#N/A	873.831	0.376677	0.0304143
LM6179_01607		hypothetical protein	#N/A	272.111	0.194625	0.35199
LM6179_01608		hypothetical protein	#N/A	54.8398	-0.0984664	0.827723
LM6179_01609	brtA	bile-regulated transcriptional regulator BrtA	lmo2589	165.145	-0.0653262	0.83275
LM6179_01610	mdrT	cholic acid efflux MFS transporter MdrT	lmo2588	1382.09	-0.0411461	0.794031
LM6179_01611		S-adenosyl-l-methionine hydroxide adenosyltransferase family protein	lmo2587	1837.7	0.109874	0.395066
LM6179_01612	fdhF	formate dehydrogenase subunit alpha	lmo2586	2194.46	0.483284	6.22956e-05
LM6179_01613		DUF1641 domain-containing protein	lmo2585	337.845	0.543102	0.00752925
LM6179_01614	fdhD	formate dehydrogenase accessory sulfurtransferase FdhD	lmo2584	170.963	0.880462	6.85013e-05
LM6179_01615		response regulator transcription factor	lmo2583	590.227	-0.121546	0.508102
LM6179_01616		HAMP domain-containing sensor histidine kinase	lmo2582	2231.91	-0.165039	0.208656
LM6179_01617		ABC transporter permease	lmo2581	193.578	-0.194482	0.371075
LM6179_01618		ABC transporter ATP-binding protein	lmo2580	179.553	-0.0279266	0.921544
LM6179_01619		hypothetical protein	LISIN_2662	0.527865	-0.0157252	#N/A
LM6179_01620		putative quinol monooxygenase	lmo2579	486.951	0.498134	0.000896333
LM6179_01621		alpha/beta hydrolase	lmo2578	1199.1	0.304455	0.0084927
LM6179_01622		Cof-type HAD-IIB family hydrolase	lmo2577	1384.42	-0.456964	0.0015701
LM6179_01623		SpaA isopeptide-forming pilin-related protein	lmo2576	686.772	-0.235342	0.0742712
LM6179_01624		cation diffusion facilitator family transporter	lmo2575	524.631	0.641009	3.28887e-05
LM6179_01625		hypothetical protein	lmo2574	1683.26	0.714597	6.85013e-05
LM6179_01626		zinc-binding alcohol dehydrogenase family protein	lmo2573	1128.83	1.03188	3.04612e-17
LM6179_01627		dihydrofolate reductase family protein	lmo2572	716.352	1.08716	1.3007e-12
LM6179_01628		nicotinamidase	lmo2571	752.712	1.14211	4.04817e-17
LM6179_01629		SdpI family protein	lmo2570	812.259	1.16544	6.05614e-21
LM6179_01630		peptide ABC transporter substrate-binding protein	lmo2569	2175.36	-1.6847	1.23794e-25
LM6179_01631		YxeA family protein	lmo2568	553.002	0.168808	0.353618
LM6179_01632		hypothetical protein	lmo2567	534.722	0.302549	0.137332
LM6179_01634		lipoyl-[GcvH]:protein N-lipoyltransferase	lmo2566	1127.37	-0.0943369	0.538442
LM6179_01635		HD domain-containing protein	lmo2565	3188.46	-0.0428568	0.739413
LM6179_01636		4-oxalocrotonate tautomerase	lmo2564	243.396	0.379848	0.0418355
LM6179_01637		site-2 protease family protein	lmo2563	652.243	-0.339795	0.0280487
LM6179_01638		DUF1934 domain-containing protein	lmo2562	2310.64	-0.299979	0.0069609
LM6179_01639	argS	arginine--tRNA ligase	lmo2561	25228.8	-0.0883789	0.433406
LM6179_01640	rpoE	DNA-directed RNA polymerase subunit delta	lmo2560	16310.3	-0.0531973	0.630074
LM6179_01641		CTP synthase	lmo2559	31002.5	-0.349886	0.000116466
LM6179_01642		IS3-like element ISLmo1 family transposase	#N/A	242.037	-0.147889	0.515824
LM6179_01644	ami	autolysin Ami	lmo2558	29283	-0.223932	0.0610428
LM6179_01645		diacylglycerol kinase family lipid kinase	lmo2557	1679.28	0.39324	0.0012941
LM6179_01646	fba	class II fructose-1,6-bisphosphate aldolase	lmo2556	78126.4	-0.336156	0.00782529
LM6179_01647		glycosyltransferase family 4 protein	lmo2555	10653.4	0.0719348	0.558621
LM6179_01648		glycosyltransferase family 4 protein	lmo2554	3767.54	-0.00510029	0.96948
LM6179_01649		YbhN family protein	lmo2553	4456.28	-0.081952	0.459958
LM6179_01650		UDP-N-acetylglucosamine 1-carboxyvinyltransferase	lmo2552	8998.58	-0.0832365	0.447702
LM6179_01651	rho	transcription termination factor Rho	lmo2551	4231.51	-0.207523	0.0677977
LM6179_01652		glycosyltransferase family 2 protein	lmo2550	5310.09	-0.246372	0.0631531
LM6179_01653	gtcA	cell wall teichoic acid glycosylation protein GtcA	lmo2549	2654.67	-0.280486	0.0338058
LM6179_01654		type B 50S ribosomal protein L31	lmo2548	23011.4	-0.626093	2.36249e-05
LM6179_01655		homoserine dehydrogenase	lmo2547	10321.6	0.237057	0.0302381
LM6179_01656	thrC	threonine synthase	lmo2546	9153.87	0.096693	0.446514
LM6179_01657	thrB	homoserine kinase	lmo2545	8732.61	0.0181556	0.898459
LM6179_01658		thymidine kinase	lmo2544	1487.93	-0.325206	0.00908182
LM6179_01659	prfA	peptide chain release factor 1	lmo2543	7384.72	-0.224468	0.0505978
LM6179_01660	prmC	peptide chain release factor N(5)-glutamine methyltransferase	lmo2542	5251.31	-0.249051	0.0344088
LM6179_01662		L-threonylcarbamoyladenylate synthase	lmo2541	3331.07	-0.173107	0.0997079
LM6179_01663		low molecular weight protein arginine phosphatase	lmo2540	617.116	-0.312676	0.0134501
LM6179_01664		serine hydroxymethyltransferase	lmo2539	8986.34	0.576705	3.28349e-07
LM6179_01665	upp	uracil phosphoribosyltransferase	lmo2538	19297.1	-0.484842	6.30119e-05
LM6179_01666	wecB	UDP-N-acetylglucosamine 2-epimerase (non-hydrolyzing)	lmo2537	19182	-0.164812	0.13154
LM6179_01667		ATP synthase subunit I	lmo2536	10685.7	-0.0961074	0.383888
LM6179_01668	atpB	F0F1 ATP synthase subunit A	lmo2535	17869.3	-0.0589436	0.661154
LM6179_01669	atpE	F0F1 ATP synthase subunit C	lmo2534	4147.38	-0.110253	0.440218
LM6179_01670	atpF	F0F1 ATP synthase subunit B	lmo2533	14278.1	-0.0389189	0.808232
LM6179_01671		F0F1 ATP synthase subunit delta	lmo2532	15378.5	-0.0257354	0.863613
LM6179_01672	atpA	F0F1 ATP synthase subunit alpha	lmo2531	52604.4	-0.100955	0.360625
LM6179_01673		F0F1 ATP synthase subunit gamma	lmo2530	27014.1	-0.128967	0.290153
LM6179_01674	atpD	F0F1 ATP synthase subunit beta	lmo2529	44505.9	-0.208383	0.0389724
LM6179_01675		F0F1 ATP synthase subunit epsilon	lmo2528	16034.3	-0.246734	0.0169734
LM6179_01676		DUF1146 family protein	lmo2527	36.0136	1.03945	0.0392962
LM6179_01677	murA	UDP-N-acetylglucosamine 1-carboxyvinyltransferase	lmo2526	43004.8	0.126142	0.188833
LM6179_01678	mreB	rod shape-determining protein MreB	lmo2525	7654.45	-0.449768	4.21477e-07
LM6179_01679	fabZ	3-hydroxyacyl-ACP dehydratase FabZ	lmo2524	3415	-0.424867	0.000509488
LM6179_01680	ssb	single-stranded DNA-binding protein	lmo2523	6.9181	-1.05061	0.315032
LM6179_01681		resuscitation-promoting factor	lmo2522	256938	-1.35642	5.85848e-16
LM6179_01682		WecB/TagA/CpsF family glycosyltransferase	lmo2521	713.627	-0.467403	0.000111736
LM6179_01683	menC	o-succinylbenzoate synthase	lmo2520	1970.13	-0.456987	2.04822e-05
LM6179_01684		MraY family glycosyltransferase	lmo2519	954.106	-0.553045	2.27257e-05
LM6179_01685		LCP family protein	lmo2518	8592.92	-0.805023	5.1257e-16
LM6179_01686		GNAT family protein	lmo2517	916.148	-0.482666	0.0142821
LM6179_01687		YigZ family protein	lmo2516	712.982	-0.778112	1.53578e-09
LM6179_01688	degU	two-component system response regulator DegU	lmo2515	6091.6	0.0643261	0.643498
LM6179_01689		DegV family protein	lmo2514	9952.93	0.121401	0.266944
LM6179_01691		DEAD/DEAH box helicase	lmo2513	582.859	0.189395	0.191678
LM6179_01692		ComF family protein	lmo2512	149.108	0.351295	0.167519
LM6179_01693	raiA	ribosome-associated translation inhibitor RaiA	lmo2511	9225.94	1.07739	3.94903e-11
LM6179_01694	secA	preprotein translocase subunit SecA	lmo2510	21961.6	0.205117	0.0329632
LM6179_01695	prfB	peptide chain release factor 2	lmo2509	7246.31	0.301974	0.00157038
LM6179_01696		YitT family protein	lmo2508	6745.11	0.285726	0.00166564
LM6179_01697	ftsE	cell division ATP-binding protein FtsE	lmo2507	63534	-1.18894	2.13972e-22
LM6179_01698	ftsX	permease-like cell division protein FtsX	lmo2506	69063	-1.34636	4.85295e-39
LM6179_01699		NlpC/P60 family protein	lmo2505	148541	-1.27541	2.30015e-21
LM6179_016s_rRNA_1		16S ribosomal RNA	#N/A	3247.93	-0.260227	0.846933
LM6179_016s_rRNA_2		16S ribosomal RNA	#N/A	3247.93	-0.260227	0.846933
LM6179_016s_rRNA_3		16S ribosomal RNA	#N/A	3247.93	-0.260227	0.846933
LM6179_016s_rRNA_4		16S ribosomal RNA	#N/A	3247.93	-0.260227	0.846933
LM6179_01700		peptidoglycan DD-metalloendopeptidase family protein	lmo2504	38643.8	-1.39122	4.16378e-42
LM6179_01701	cls	cardiolipin synthase	lmo2503	4928.59	0.372828	7.56675e-05
LM6179_01702		S1C family serine protease	lmo2502	7061.36	0.454899	1.53518e-06
LM6179_01703		response regulator transcription factor	lmo2501	1180.72	0.41837	0.00537141
LM6179_01704		ATP-binding protein	lmo2500	4400.08	0.499844	8.13586e-05
LM6179_01705		phosphate ABC transporter substrate-binding protein PstS family protein	lmo2499	106.604	-0.512234	0.0477648
LM6179_01706	pstC	phosphate ABC transporter permease subunit PstC	lmo2498	72.4078	-0.152979	0.680032
LM6179_01707	pstA	phosphate ABC transporter permease PstA	lmo2497	84.1405	-0.098424	0.792073
LM6179_01708	pstB	phosphate ABC transporter ATP-binding protein PstB	lmo2496	86.2538	0.180152	0.60884
LM6179_01709	pstB	phosphate ABC transporter ATP-binding protein PstB	lmo2495	112.97	0.00950632	0.981052
LM6179_01710	phoU	phosphate signaling complex protein PhoU	lmo2494	194.206	0.106455	0.681152
LM6179_01711		metalloregulator ArsR/SmtB family transcription factor	lmo2493	233.903	0.807537	3.22073e-05
LM6179_01712		hypothetical protein	lmo2492	1233.89	0.526261	1.22652e-06
LM6179_01713		HD domain-containing protein	lmo2491	2903.14	0.671843	5.82268e-12
LM6179_01714		CsbA family protein	lmo2490	1456.01	0.737223	2.95996e-09
LM6179_01715	uvrB	excinuclease ABC subunit UvrB	lmo2489	13330.4	1.06002	3.80024e-21
LM6179_01716	uvrA	excinuclease ABC subunit UvrA	lmo2488	27275.2	1.08338	4.73123e-23
LM6179_01717		DUF4097 family beta strand repeat-containing protein	lmo2487	8953.62	0.109777	0.481701
LM6179_01718		DUF4097 family beta strand repeat-containing protein	lmo2486	6881.67	-0.103163	0.588938
LM6179_01719		PspC domain-containing protein	lmo2485	664.942	-0.150621	0.592481
LM6179_01720		phage holin family protein	lmo2484	2500.81	0.129309	0.547153
LM6179_01721	hprK	HPr(Ser) kinase/phosphatase	lmo2483	8920.58	-0.205165	0.0446651
LM6179_01722	lgt	prolipoprotein diacylglyceryl transferase	lmo2482	4911.46	-0.161852	0.130673
LM6179_01723	ppaX	pyrophosphatase PpaX	lmo2481	3336.71	-0.253782	0.0138827
LM6179_01724		acyltransferase	lmo2480	2560.98	-0.291303	0.0069609
LM6179_01725		hypothetical protein	lmo2479	3151.16	-0.158079	0.151808
LM6179_01726	trxB	thioredoxin-disulfide reductase	lmo2478	7620.85	0.267693	0.0656963
LM6179_01727	galE	UDP-glucose 4-epimerase GalE	lmo2477	4178.01	0.270396	0.005967
LM6179_01728		galactose mutarotase	lmo2476	2542.7	0.16499	0.277439
LM6179_01729		phospho-sugar mutase	lmo2475	5359.18	0.0522304	0.706754
LM6179_01730	rapZ	RNase adapter RapZ	lmo2474	4268	0.382585	0.00013561
LM6179_01731		YvcK family protein	lmo2473	5788.24	0.414491	0.000127208
LM6179_01732	whiA	DNA-binding protein WhiA	lmo2472	6499.63	0.418873	2.04331e-05
LM6179_01733	namA	NADPH dehydrogenase NamA	lmo2471	6904.87	0.504662	5.63444e-07
LM6179_01734		leucine-rich repeat domain-containing protein	lmo2470	44.6293	-0.575717	0.154428
LM6179_01735		amino acid permease	lmo2469	2287.44	-0.926953	1.35015e-10
LM6179_01736	clpP	ATP-dependent Clp endopeptidase proteolytic subunit ClpP	lmo2468	4718.51	0.909902	1.44223e-20
LM6179_01737		polysaccharide monooxygenase	lmo2467	160.291	0.35473	0.124683
LM6179_01738		site-specific integrase	#N/A	200.904	0.842341	5.34885e-06
LM6179_01739		hypothetical protein	#N/A	1098.63	0.397217	0.0058682
LM6179_01740		hypothetical protein	#N/A	1298.16	0.367324	0.00299728
LM6179_01742		zinc ribbon domain-containing protein	#N/A	36.2766	0.0525709	0.934702
LM6179_01743		hypothetical protein	#N/A	27.6847	0.180539	0.762011
LM6179_01744		helix-turn-helix transcriptional regulator	#N/A	352.693	0.141561	0.442524
LM6179_01745		helix-turn-helix transcriptional regulator	#N/A	12.9984	-0.34819	0.702071
LM6179_01746		hypothetical protein	#N/A	365.824	-0.681862	0.000236995
LM6179_01747		hypothetical protein	#N/A	40.1725	-0.474454	0.316526
LM6179_01749		hypothetical protein	#N/A	29.1101	0.000224928	0.999568
LM6179_01750		hypothetical protein	#N/A	49.2868	-0.361422	0.357421
LM6179_01751		hypothetical protein	#N/A	32.4685	0.0942199	0.904334
LM6179_01752		adenylate kinase	#N/A	194.166	-0.694885	0.000403975
LM6179_01753		phage antirepressor KilAC domain-containing protein	#N/A	257.901	-0.173807	0.389237
LM6179_01754		hypothetical protein	#N/A	224.165	0.121573	0.639328
LM6179_01755		DUF771 domain-containing protein	#N/A	33.7575	-0.373952	0.47181
LM6179_01756		gp45 family putative tail fiber system protein	lmo2321	17.6876	-0.0234207	0.980516
LM6179_01757		YqaJ viral recombinase family protein	#N/A	187.598	-0.0280635	0.936638
LM6179_01758		recombinase RecT	#N/A	178.852	-0.00223848	0.99395
LM6179_01759		DnaD domain-containing protein	#N/A	113.995	-0.207007	0.489603
LM6179_01760		hypothetical protein	#N/A	0.308919	-1.37024	#N/A
LM6179_01761		hypothetical protein	#N/A	1.01614	0.988534	#N/A
LM6179_01762		pentapeptide repeat-containing protein	#N/A	125.859	-0.176459	0.610757
LM6179_01763		YopX family protein	#N/A	130.111	0.0166853	0.967025
LM6179_01766	ssb	single-stranded DNA-binding protein	#N/A	97.3088	-0.425275	0.214497
LM6179_01767		hypothetical protein	lmo2307	5.24116	0.402294	#N/A
LM6179_01768		DUF1064 domain-containing protein	#N/A	116.906	-0.165112	0.573566
LM6179_01769		DUF2481 family protein	#N/A	9.76509	-0.438734	0.645426
LM6179_01771		ArpU family phage packaging/lysis transcriptional regulator	#N/A	157.18	-0.185211	0.477104
LM6179_01773		hypothetical protein	#N/A	153.969	-0.0235422	0.942754
LM6179_01774		ArpU family phage packaging/lysis transcriptional regulator	#N/A	19.8484	-0.606899	0.339262
LM6179_01775		terminase small subunit	#N/A	48.4063	-0.0496359	0.918982
LM6179_01776		PBSX family phage terminase large subunit	lmo2300	250.976	-0.388543	0.0246058
LM6179_01777		phage portal protein	lmo2299	253.597	-0.223322	0.300974
LM6179_01778		phage minor capsid protein	lmo2298	130.064	-0.463111	0.0702098
LM6179_01779		phage scaffolding protein	#N/A	54.6375	-0.647035	0.228902
LM6179_01780		phage major capsid protein	#N/A	170.616	-0.480206	0.0233486
LM6179_01781		HeH/LEM domain-containing protein	#N/A	15.3969	-0.813716	0.231105
LM6179_01782		hypothetical protein	lmo2295	95.0785	-0.40916	0.138072
LM6179_01783		putative minor capsid protein	lmo2294	67.216	-0.353659	0.401186
LM6179_01784		minor capsid protein	lmo2293	82.2953	-0.508593	0.131248
LM6179_01785		minor capsid protein	lmo2292	74.2157	0.00108899	0.998226
LM6179_01786		phage tail protein	lmo2291	74.0042	-0.34945	0.433949
LM6179_01787		Ig-like domain-containing protein	lmo2290	54.5351	-0.380587	0.49875
LM6179_01788		phage tail assembly chaperone	lmo2289	24.0992	-0.588702	0.374021
LM6179_01789		Gp15 family bacteriophage protein	#N/A	35.307	-0.616763	0.232619
LM6179_01790		tape measure protein	lmo2287	568.53	-0.233447	0.209436
LM6179_01791		phage tail family protein	lmo2286	95.9928	0.0406392	0.915865
LM6179_01792		phage tail protein	lmo2285	120.421	-0.207032	0.527168
LM6179_01793		hypothetical protein	lmo2284	124.095	-0.0967299	0.79284
LM6179_01794		phage baseplate upper protein	lmo2283	142.623	-0.139864	0.625566
LM6179_01795		hypothetical protein	lmo2282	33.3254	-0.202735	0.716862
LM6179_01796		CD1375 family protein	lmo2281	6.17815	0.312493	0.810429
LM6179_01797		hypothetical protein	#N/A	4.18346	0.259793	#N/A
LM6179_01798		holin	#N/A	33.5218	-0.0831651	0.90119
LM6179_01799		DUF5776 domain-containing protein	lmo2278	57.5039	-0.189784	0.708078
LM6179_01800		hypothetical protein	lmo2277	2064.9	-0.2517	0.0115194
LM6179_01801		AP2 domain-containing protein	lmo2276	505.693	-0.221806	0.146646
LM6179_01802	acrIIA1	anti-CRISPR protein AcrIIA1	lmo2275	625.465	0.0922445	0.660453
LM6179_01803	acrIIA2	anti-CRISPR protein AcrIIA2	#N/A	161.307	-0.228552	0.326526
LM6179_01804		hypothetical protein	#N/A	15.0493	-1.06562	0.173277
LM6179_01805		hypothetical protein	#N/A	5.54953	1.38559	#N/A
LM6179_01806		hypothetical protein	lmo2466	1.02123	-0.347755	#N/A
LM6179_01807		hypothetical protein	lmo2465	223.472	-0.421459	0.114738
LM6179_01808		TetR/AcrR family transcriptional regulator	lmo2464	1028.48	-0.362487	0.0184912
LM6179_01809		MMPL family transporter	lmo2463	1141.51	1.12644	5.28149e-20
LM6179_01810		dipeptidase	lmo2462	5868.56	-0.391236	0.0149787
LM6179_01811	rpoN	RNA polymerase factor sigma-54	lmo2461	3802.12	0.150389	0.165057
LM6179_01812		sugar-binding transcriptional regulator	lmo2460	54727	1.38438	5.59791e-19
LM6179_01813	gap	type I glyceraldehyde-3-phosphate dehydrogenase	lmo2459	190465	0.996014	1.15846e-18
LM6179_01814		phosphoglycerate kinase	lmo2458	135396	1.12855	9.98971e-17
LM6179_01815	tpiA	triose-phosphate isomerase	lmo2457	86382.9	1.09828	2.14307e-19
LM6179_01816	gpmI	2,3-bisphosphoglycerate-independent phosphoglycerate mutase	lmo2456	218796	1.0373	2.23714e-20
LM6179_01817	eno	phosphopyruvate hydratase	lmo2455	201873	0.874575	2.07566e-20
LM6179_01818		hypothetical protein	lmo2454	1333.77	1.43923	8.40338e-31
LM6179_01819		alpha/beta hydrolase	lmo2453	1223.66	0.117636	0.437579
LM6179_01820		carboxylesterase	lmo2452	26591.4	-0.290242	0.00580029
LM6179_01821	secG	preprotein translocase subunit SecG	lmo2451	12902.9	-0.325285	0.00679328
LM6179_01823		carboxylesterase	lmo2450	9742.84	-0.303588	0.000716686
LM6179_01824	rnr	ribonuclease R	lmo2449	37978.5	-0.233313	0.00748876
LM6179_01825	smpB	SsrA-binding protein SmpB	lmo2448	6753.06	-0.359368	0.000869513
LM6179_01826		helix-turn-helix domain-containing protein	lmo2447	31.3984	-0.475211	0.390499
LM6179_01829		lmo2445 family class 3 internalin	lmo2445	12.2035	0.239843	0.796499
LM6179_01830		glycoside hydrolase family 31 protein	lmo2444	245.325	-0.0563516	0.817466
LM6179_01831		internalin N-terminal domain-containing protein	#N/A	98.7464	-0.123119	0.704079
LM6179_01832		hypothetical protein	lmo2443	135.299	0.18841	0.525523
LM6179_01833		YdcF family protein	lmo2442	64.8426	-1.34125	1.62766e-05
LM6179_01834		YafY family protein	lmo2441	863.409	-0.655233	8.66739e-07
LM6179_01835		effector binding domain-containing protein	lmo2440	146.19	-0.554334	0.00958733
LM6179_01836		YxeA family protein	lmo2439	401.608	-0.7867	0.000724386
LM6179_01837		ClbS/DfsB family four-helix bundle protein	lmo2438	98.1473	-0.767067	0.017927
LM6179_01838		VOC family protein	lmo2437	7355.78	0.438395	0.0036525
LM6179_01839		PRD domain-containing protein	lmo2436	498.526	-0.0973892	0.606185
LM6179_01840		SdpI family protein	lmo2435	80.8254	0.000534384	0.99939
LM6179_01841		glutamate decarboxylase	lmo2434	415.033	1.52966	1.96928e-11
LM6179_01842		alpha/beta hydrolase family protein	lmo2433	9967.96	0.623858	1.1602e-09
LM6179_01843		hypothetical protein	lmo2432	51.5548	1.13564	0.00156637
LM6179_01844		ABC transporter substrate-binding protein	lmo2431	900.318	-0.0952301	0.525719
LM6179_01845		iron ABC transporter permease	lmo2430	1291.45	-0.312473	0.040587
LM6179_01846		ABC transporter ATP-binding protein	lmo2429	1152.89	-0.202307	0.0910648
LM6179_01847	rodA	rod shape-determining protein RodA	lmo2428	5983.22	-0.738303	4.11171e-10
LM6179_01848	rodA	rod shape-determining protein RodA	lmo2427	9017.24	-0.208681	0.0364924
LM6179_01849		arsenate reductase family protein	lmo2426	2545.5	0.732448	4.79552e-09
LM6179_01850	gcvH	glycine cleavage system protein GcvH	lmo2425	7629.31	0.85618	2.34136e-13
LM6179_01851		thioredoxin family protein	lmo2424	376.286	0.62009	0.00509899
LM6179_01852		cation diffusion facilitator family transporter	lmo2423	18501.7	-0.330529	0.0015309
LM6179_01853	cesR	response regulator CesR	lmo2422	14998.7	-0.376777	0.000507577
LM6179_01854	cesK	histidine kinase CesK	lmo2421	21571.3	-0.483702	3.28959e-07
LM6179_01855		hypothetical protein	lmo2420	846.513	-0.64244	0.00131199
LM6179_01856		methionine ABC transporter ATP-binding protein	lmo2419	3104.87	-0.69346	1.65853e-07
LM6179_01857		ABC transporter permease	lmo2418	2140.93	-0.768003	5.82268e-12
LM6179_01858		MetQ/NlpA family ABC transporter substrate-binding protein	lmo2417	4647.59	-0.690916	8.88421e-08
LM6179_01859		hypothetical protein	lmo2416	6079.52	0.730951	2.38118e-09
LM6179_01860	sufC	Fe-S cluster assembly ATPase SufC	lmo2415	10766.9	0.778785	2.83388e-11
LM6179_01861	sufD	Fe-S cluster assembly protein SufD	lmo2414	23039.8	0.870111	1.6712e-18
LM6179_01862		cysteine desulfurase	lmo2413	29116.6	0.935141	5.42176e-23
LM6179_01863		SUF system NifU family Fe-S cluster assembly protein	lmo2412	7671.34	0.879705	7.53281e-15
LM6179_01864	sufB	Fe-S cluster assembly protein SufB	lmo2411	42958.5	0.931598	6.8151e-28
LM6179_01865		peptide ABC transporter permease	#N/A	76.9178	0.540144	0.213546
LM6179_01866		DUF72 domain-containing protein	lmo2406	1471.13	0.868035	6.18446e-10
LM6179_01867		DUF1634 domain-containing protein	lmo2405	3824.36	0.2303	0.0402932
LM6179_01868		sulfite exporter TauE/SafE family protein	lmo2404	10697.7	0.297172	0.000583741
LM6179_01869		bifunctional UDP-sugar hydrolase/5'-nucleotidase	lmo2403	3406.04	0.447331	0.00199335
LM6179_01870		YutD family protein	lmo2402	442.263	0.288252	0.224536
LM6179_01871		TIGR01457 family HAD-type hydrolase	lmo2401	3480.48	0.245205	0.0120604
LM6179_01872		GNAT family N-acetyltransferase	lmo2400	314.199	0.160177	0.553324
LM6179_01873		hemolysin family protein	lmo2399	1416.62	0.237905	0.109803
LM6179_01874		phosphatidylglycerophosphatase A	lmo2398	768.224	0.454898	0.000724647
LM6179_01875		NifU family protein	lmo2397	602.154	-0.0456492	0.939218
LM6179_01876		MucBP domain-containing protein	#N/A	204.137	-0.445683	0.0329446
LM6179_01877		hypothetical protein	lmo2394	0.174875	0.901659	#N/A
LM6179_01878		YuzD family protein	lmo2393	98.2127	0.0831585	0.863613
LM6179_01879		YuzB family protein	lmo2392	61.5929	0.293765	0.495098
LM6179_01880		SDR family oxidoreductase	lmo2391	1685.92	1.1466	1.08644e-17
LM6179_01881		NAD(P)/FAD-dependent oxidoreductase	lmo2390	13727.9	0.781033	5.27879e-09
LM6179_01882		NAD(P)/FAD-dependent oxidoreductase	lmo2389	4645.56	-0.400376	4.89359e-05
LM6179_01883		YwqG family protein	lmo2388	829.043	-0.338668	0.00634406
LM6179_01884		chloride channel protein	lmo2387	320.936	0.317491	0.0742679
LM6179_01885		divergent PAP2 family protein	lmo2386	2422.97	0.195076	0.0797564
LM6179_01886	menI	1,4-dihydroxy-2-naphthoyl-CoA thioesterase MenI	lmo2385	421.33	0.111361	0.603945
LM6179_01887	mnhG	monovalent cation/H(+) antiporter subunit G	lmo2384	7768.78	0.0138545	0.923434
LM6179_01888		Na(+)/H(+) antiporter subunit F1	lmo2383	3734.19	-0.0150361	0.923434
LM6179_01889		Na+/H+ antiporter subunit E	lmo2382	8238.23	0.019901	0.89127
LM6179_01890		Na+/H+ antiporter subunit D	lmo2381	21168.4	-0.0105424	0.939218
LM6179_01891		Na(+)/H(+) antiporter subunit C	lmo2380	4463.53	0.0361898	0.82981
LM6179_01892		Na(+)/H(+) antiporter subunit B	lmo2379	4202.86	-0.00375745	0.981677
LM6179_01893		Na+/H+ antiporter subunit A	lmo2378	25709.1	-0.0372149	0.815766
LM6179_01894		lmo2377 family MFS transporter	lmo2377	2772.52	0.257359	0.0247156
LM6179_01895		peptidylprolyl isomerase	lmo2376	8718.55	0.0308276	0.791638
LM6179_01896		hypothetical protein	lmo2375	804.112	0.0960104	0.628045
LM6179_01897		aspartate kinase	lmo2374	2646.55	-0.296609	0.00725682
LM6179_01898		PTS sugar transporter subunit IIB	lmo2373	10669	0.565752	1.59067e-05
LM6179_01899		ABC transporter ATP-binding protein	lmo2372	3578.11	0.423911	8.79453e-05
LM6179_01900		ABC transporter permease	lmo2371	3273.04	0.310428	0.00742545
LM6179_01901		pyridoxal phosphate-dependent aminotransferase	lmo2370	3457.32	0.530749	1.22333e-06
LM6179_01902	yugI	S1 domain-containing post-transcriptional regulator GSP13	lmo2369	574.497	0.243001	0.124777
LM6179_01903		NUDIX hydrolase	lmo2368	490.766	0.634507	8.23894e-06
LM6179_01904		glucose-6-phosphate isomerase	lmo2367	39092.1	0.320044	0.000431995
LM6179_01905		DeoR/GlpR family DNA-binding transcription regulator	lmo2366	3430.07	0.212747	0.0534648
LM6179_01912		tyrosine-type recombinase/integrase	#N/A	191.044	0.984816	4.64044e-06
LM6179_01913		hypothetical protein	#N/A	394.183	0.337541	0.0393142
LM6179_01914		hypothetical protein	#N/A	676.031	0.462989	0.000271018
LM6179_01915		ImmA/IrrE family metallo-endopeptidase	#N/A	335.878	0.69952	0.000118079
LM6179_01916		helix-turn-helix transcriptional regulator	#N/A	109.151	0.0755031	0.819076
LM6179_01917		helix-turn-helix domain-containing protein	#N/A	17.1744	-0.44749	0.570815
LM6179_01918		hypothetical protein	LISIN_2398	75.6259	0.247668	0.527168
LM6179_01919		hypothetical protein	lmo2327	204.313	0.0218068	0.939218
LM6179_01920		hypothetical protein	lmo2326	76.8948	0.224402	0.545489
LM6179_01921		adenylate kinase	LISIN_2395	38.6143	-0.976312	0.0167643
LM6179_01922		uncharacterized gene	#N/A	622.047	0.0729854	0.726828
LM6179_01924		hypothetical protein	#N/A	491.092	0.201042	0.27536
LM6179_01925		helix-turn-helix domain-containing protein	#N/A	53.3688	0.156348	0.735278
LM6179_01926		gp45 family putative tail fiber system protein	#N/A	51.3559	0.128489	0.808907
LM6179_01927		hypothetical protein	lmo2320	13.2473	-0.453264	0.617413
LM6179_01928		siphovirus Gp157 family protein	lmo2319	220.644	-0.0754862	0.771201
LM6179_01929		ERF family protein	#N/A	406.972	-0.162204	0.437427
LM6179_01930		DnaD domain-containing protein	#N/A	513.032	-0.115606	0.5753
LM6179_01931	dcm	DNA (cytosine-5-)-methyltransferase	#N/A	910.983	-0.19902	0.231379
LM6179_01932		DUF1642 domain-containing protein	#N/A	369.193	-0.172666	0.491752
LM6179_01933		hypothetical protein	#N/A	134.279	-0.146058	0.675187
LM6179_01934		YopX family protein	#N/A	90.5794	-0.202561	0.648053
LM6179_01935		SAM--benzoic acid carboxyl methyltransferase	#N/A	14.652	-0.730833	0.318221
LM6179_01936		hypothetical protein	#N/A	293.402	-0.364537	0.0926167
LM6179_01937		hypothetical protein	#N/A	17.2102	-0.431909	0.617595
LM6179_01938		hypothetical protein	#N/A	92.9565	-0.167796	0.613164
LM6179_01939		hypothetical protein	#N/A	203.902	-0.208806	0.371864
LM6179_01940		hypothetical protein	#N/A	4.58063	-0.937301	#N/A
LM6179_01941		hypothetical protein	#N/A	79.2163	-0.41225	0.244033
LM6179_01942	ssb	single-stranded DNA-binding protein	#N/A	206.587	-0.442072	0.0317705
LM6179_01943		hypothetical protein	#N/A	20.2721	-0.167899	0.820476
LM6179_01944		DUF1064 domain-containing protein	lmo2306	125.523	-0.493604	0.131946
LM6179_01945		DUF2481 family protein	#N/A	8.70402	-0.378095	0.710784
LM6179_01946		DUF3954 domain-containing protein	#N/A	40.4361	-0.607391	0.181968
LM6179_01947		sigma-70 family RNA polymerase sigma factor	#N/A	148.159	-0.74342	0.00249967
LM6179_01948		hypothetical protein	#N/A	453.94	0.183832	0.467639
LM6179_01949		hypothetical protein	#N/A	40.8156	0.0711248	0.895548
LM6179_01950	terS	phage terminase small subunit	#N/A	356.508	0.0136702	0.945173
LM6179_01951		PBSX family phage terminase large subunit	#N/A	361.516	-0.0377018	0.878496
LM6179_01952		hypothetical protein	#N/A	261.869	-0.273705	0.25216
LM6179_01953		minor capsid protein	#N/A	229.557	-0.0571294	0.828045
LM6179_01954		hypothetical protein	#N/A	94.141	-0.112998	0.761295
LM6179_01955		hypothetical protein	#N/A	468.869	0.0273983	0.903902
[truncated: 1,126 more rows]
