# Supplementary material for: Transcriptome Sequencing Reveals Distinct Stress Response of Listeria monocytogenes 6179 During Logarithmic and Stationary Growth Phases
Source: Microbiologyopen. 2025 Nov 14;14(6):e70140. doi: 10.1002/mbo3.70140 (PMC12616503; doi:10.1002/mbo3.70140)
Supplement: Supplementary file 2 — Table A2: DESeq2 results from cells in logarithmic growth phase exposed to either 1% lactic acid or 15 mM hydrogen peroxide. [file MBO3-14-e70140-s005.xlsx]

## Sheet: Log phase lactic acid genes
Feature	Gene	Product	EGDe Locus_tag	Base Mean	Log2fold Change	Q-value
CRISPR_repeat_CP098509.1:2245204..2246690			#N/A	25.1903	-0.0110121	0.996167
CRISPR_repeat_CP098509.1:31815..32165			#N/A	186.777	-0.172432	0.684242
CRISPR_repeat_CP098509.1:47358..49654			#N/A	1968.4	-0.0123252	0.981891
LM6179_00001	csn2	type II-A CRISPR-associated protein Csn2	#N/A	1108.18	-0.0291413	0.937915
LM6179_00002	cas2	CRISPR-associated endonuclease Cas2	#N/A	334.497	-0.234945	0.419881
LM6179_00003	cas1	type II CRISPR-associated endonuclease Cas1	#N/A	960.698	0.0157493	0.970871
LM6179_00004	cas9	type II CRISPR RNA-guided endonuclease Cas9	#N/A	3154.64	0.0303687	0.958104
LM6179_00005		hypothetical protein	#N/A	97.4962	-0.768863	0.0932555
LM6179_00006		T7SS effector LXG polymorphic toxin	#N/A	650.298	-0.13599	0.656431
LM6179_00008	rpsI	30S ribosomal protein S9	lmo2596	54453.1	-0.363576	0.420758
LM6179_00009	rplM	50S ribosomal protein L13	lmo2597	72399.6	-0.512789	0.0695459
LM6179_00010	truA	tRNA pseudouridine(38-40) synthase TruA	lmo2598	3749.56	0.154261	0.674153
LM6179_00011		energy-coupling factor transporter transmembrane protein EcfT	lmo2599	2684.34	-0.13076	0.599006
LM6179_00012		energy-coupling factor ABC transporter ATP-binding protein	lmo2600	5083.53	0.034944	0.931162
LM6179_00013		energy-coupling factor ABC transporter ATP-binding protein	lmo2601	3039.32	0.162572	0.692194
LM6179_00014		MgtC/SapB family protein	lmo2602	94.378	-1.5659	8.96251e-07
LM6179_00015		acetamidase/formamidase family protein	lmo2603	292.774	-1.08402	1.83838e-06
LM6179_00016		crosslink repair DNA glycosylase YcaQ family protein	lmo2604	2640.43	-0.0359184	0.889669
LM6179_00017	rplQ	50S ribosomal protein L17	lmo2605	74911.9	-0.340469	0.187327
LM6179_00018		DNA-directed RNA polymerase subunit alpha	lmo2606	162686	-0.0756041	0.834558
LM6179_00019	rpsK	30S ribosomal protein S11	lmo2607	95402.4	-0.601077	0.0571562
LM6179_00020	rpsM	30S ribosomal protein S13	lmo2608	93875.9	0.00492797	0.994894
LM6179_00021	infA	translation initiation factor IF-1	lmo2610	31095.7	0.0756043	0.900527
LM6179_00022		adenylate kinase	lmo2611	101157	-0.32712	0.0122904
LM6179_00023	secY	preprotein translocase subunit SecY	lmo2612	244726	-0.292194	0.05547
LM6179_00024	rplO	50S ribosomal protein L15	lmo2613	122003	-0.227061	0.170711
LM6179_00025	rpmD	50S ribosomal protein L30	lmo2614	18590	-0.327975	0.297236
LM6179_00026	rpsE	30S ribosomal protein S5	lmo2615	101578	-0.299146	0.0337385
LM6179_00027	rplR	50S ribosomal protein L18	lmo2616	52194.3	-0.326089	0.00464605
LM6179_00028	rplF	50S ribosomal protein L6	lmo2617	110099	-0.471058	0.00393632
LM6179_00029	rpsH	30S ribosomal protein S8	lmo2618	95319.3	-0.58907	0.0256036
LM6179_00030		type Z 30S ribosomal protein S14	lmo2619	30382.4	-0.780104	0.0370071
LM6179_00031	rplE	50S ribosomal protein L5	lmo2620	79213.4	-0.549016	0.246148
LM6179_00032	rplX	50S ribosomal protein L24	lmo2621	49105.8	-0.364185	0.075674
LM6179_00033	rplN	50S ribosomal protein L14	lmo2622	31163.9	-0.461805	0.069294
LM6179_00034	rpsQ	30S ribosomal protein S17	lmo2623	39389.4	-0.612369	0.103553
LM6179_00035	rpmC	50S ribosomal protein L29	lmo2624	44324.7	-0.468859	0.0406821
LM6179_00036	rplP	50S ribosomal protein L16	lmo2625	68886	-0.473061	0.0677356
LM6179_00037	rpsC	30S ribosomal protein S3	lmo2626	177597	-0.541441	0.239439
LM6179_00038	rplV	50S ribosomal protein L22	lmo2627	67620.2	-0.731968	0.00589953
LM6179_00039	rpsS	30S ribosomal protein S19	lmo2628	29710	-0.76385	0.0164773
LM6179_00040	rplB	50S ribosomal protein L2	lmo2629	236478	-0.508874	0.110324
LM6179_00041	rplW	50S ribosomal protein L23	lmo2630	50038.9	-0.367494	0.00716644
LM6179_00042	rplD	50S ribosomal protein L4	lmo2631	130575	-0.415842	0.2627
LM6179_00043	rplC	50S ribosomal protein L3	lmo2632	160135	-0.49644	0.161715
LM6179_00044	rpsJ	30S ribosomal protein S10	lmo2633	90024.8	-0.390433	0.191265
LM6179_00045		energy-coupling factor transporter transmembrane protein EcfT	lmo2634	3196.67	0.21196	0.239439
LM6179_00046	menA	1,4-dihydroxy-2-naphthoate polyprenyltransferase	lmo2635	4007.17	0.203647	0.568345
LM6179_00047		FAD:protein FMN transferase	lmo2636	7437.52	0.252923	0.237463
LM6179_00048		FMN-binding protein	lmo2637	49369.5	0.236227	0.652392
LM6179_00049		FAD-dependent oxidoreductase	lmo2638	130263	0.284633	0.272978
LM6179_00050	eetA	flavin-based extracellular electron transfer system protein EetA	lmo2639	2308.33	0.0248844	0.933322
LM6179_00051	eetB	flavin-based extracellular electron transfer system protein EetB	lmo2640	2373.9	-0.120074	0.804083
LM6179_00052		polyprenyl synthetase family protein	lmo2641	5504.81	-0.0845651	0.752929
LM6179_00053		cyclic nucleotide phosphodiesterase	lmo2642	2761.47	0.237734	0.465018
LM6179_00054		DUF4003 domain-containing protein	lmo2643	1331.01	-0.0116387	0.976752
LM6179_00055		SMI1/KNR4 family protein	lmo2644	916.905	-0.0604825	0.834362
LM6179_00056		sugar isomerase domain-containing protein	LISIN_2731	206.453	0.853965	0.177064
LM6179_00057		KDGP aldolase family protein	lmo2646	155.826	0.848711	0.245081
LM6179_00058		creatininase family protein	lmo2647	131.133	0.676796	0.495559
LM6179_00059		phosphotriesterase	lmo2648	158.092	0.280127	0.764284
LM6179_00060		PTS ascorbate transporter subunit IIC	lmo2649	514.89	0.827179	0.161562
LM6179_00061		PTS sugar transporter subunit IIB	lmo2650	47.8711	0.638945	0.472203
LM6179_00062		PTS sugar transporter subunit IIA	lmo2651	145.375	0.71343	0.292354
LM6179_00063		BglG family transcription antiterminator	lmo2652	1762.93	0.208946	0.413466
LM6179_00064	tuf	elongation factor Tu	lmo2653	575210	-0.221025	0.233388
LM6179_00065	fusA	elongation factor G	lmo2654	847933	-0.204391	0.238985
LM6179_00066	rpsG	30S ribosomal protein S7	lmo2655	136849	-0.303864	0.00812067
LM6179_00067	rpsL	30S ribosomal protein S12	lmo2656	128397	-0.129301	0.361296
LM6179_00068		deoxyguanosinetriphosphate triphosphohydrolase	#N/A	377.325	-0.456184	0.199435
LM6179_00069		deoxyguanosinetriphosphate triphosphohydrolase	lmo2657	5261.55	0.0214513	0.939736
LM6179_00070		GNAT family N-acetyltransferase	lmo2658	774.337	-0.13929	0.561882
LM6179_00071	rpe	ribulose-phosphate 3-epimerase	lmo2659	82.8068	0.679211	0.282182
LM6179_00072	tkt	transketolase	lmo2660	321.282	0.719899	0.0578111
LM6179_00073		ribulose-phosphate 3-epimerase	lmo2661	41.8621	0.528044	0.569293
LM6179_00074	rpiB	ribose 5-phosphate isomerase B	lmo2662	27.3293	1.23318	0.0686195
LM6179_00076		zinc-binding dehydrogenase	lmo2663	261.753	1.17403	4.17979e-06
LM6179_00077		galactitol-1-phosphate 5-dehydrogenase	lmo2664	298.276	0.794104	0.0217524
LM6179_00078		PTS galactitol transporter subunit IIC	lmo2665	501.303	1.24106	2.23988e-05
LM6179_00079		PTS sugar transporter subunit IIB	lmo2666	59.6629	0.0948724	0.934298
LM6179_00080		PTS sugar transporter subunit IIA	lmo2667	159.909	0.805291	0.00615123
LM6179_00081		BglG family transcription antiterminator	lmo2668	1156.87	0.995456	3.58334e-06
LM6179_00082		hypothetical protein	lmo2669	303.258	0.493811	0.372221
LM6179_00083		MmcQ/YjbR family DNA-binding protein	lmo2670	213.684	0.277205	0.516844
LM6179_00084		VOC family protein	lmo2671	60.8466	-0.150375	0.851411
LM6179_00085		helix-turn-helix domain-containing protein	lmo2672	245.476	-0.0106382	0.985782
LM6179_00086		universal stress protein	lmo2673	266.582	-1.07401	3.01374e-07
LM6179_00087	rpiB	ribose 5-phosphate isomerase B	lmo2674	1478.45	-0.0861535	0.764138
LM6179_00088		hypothetical protein	lmo2675	267.577	-0.0761667	0.89958
LM6179_00089		Y-family DNA polymerase	lmo2676	2239.01	0.188301	0.706662
LM6179_00090		alpha/beta hydrolase	lmo2677	2460.22	0.044847	0.856956
LM6179_00091		response regulator transcription factor	lmo2678	710.678	0.256771	0.489637
LM6179_00092		sensor histidine kinase KdpD	lmo2679	1656.77	0.0868693	0.654236
LM6179_00093	kdpC	K(+)-transporting ATPase subunit C	lmo2680	293.663	0.126949	0.691729
LM6179_00094	kdpB	potassium-transporting ATPase subunit KdpB	lmo2681	179.527	-0.282085	0.490403
LM6179_00095	kdpA	potassium-transporting ATPase subunit KdpA	lmo2682	79.8942	-0.561712	0.203807
LM6179_00097		PTS sugar transporter subunit IIB	lmo2683	896.129	-3.80166	4.57471e-47
LM6179_00098		PTS sugar transporter subunit IIC	lmo2684	8775.54	-3.68109	6.17207e-36
LM6179_00099		PTS lactose/cellobiose transporter subunit IIA	lmo2685	2480.06	-3.54301	5.48529e-41
LM6179_00100		DUF5626 family protein	lmo2686	223.206	0.245548	0.508109
LM6179_00101		FtsW/RodA/SpoVE family cell cycle protein	lmo2687	376.801	0.0427281	0.955433
LM6179_00102		FtsW/RodA/SpoVE family cell cycle protein	lmo2688	377.14	0.0766373	0.883692
LM6179_00104	mgtA	magnesium-translocating P-type ATPase	lmo2689	1249.13	0.159071	0.679776
LM6179_00105		TetR/AcrR family transcriptional regulator	lmo2690	901.466	-1.10231	8.30896e-10
LM6179_00106		1,4-beta-N-acetylmuramoylhydrolase	lmo2691	17157.9	0.130756	0.52921
LM6179_00107		cyclic-di-AMP receptor	lmo2692	6894.62	-0.102652	0.687759
LM6179_00108	tmk	dTMP kinase	lmo2693	7055.95	-0.0102463	0.977333
LM6179_00109		aminotransferase class I/II-fold pyridoxal phosphate-dependent enzyme	lmo2694	1271.84	0.0614224	0.810513
LM6179_00110	dhaK1	dihydroxyacetone kinase subunit DhaK1	lmo2695	1002.04	-0.692217	0.000535251
LM6179_00111	dhaL1	dihydroxyacetone kinase ADP-binding subunit DhaL1	lmo2696	774.863	-0.896025	0.000188538
LM6179_00112	dhaM1	dihydroxyacetone kinase phosphoryl donor subunit DhaM1	lmo2697	433.565	-1.02854	0.000239936
LM6179_00113		MurR/RpiR family transcriptional regulator	lmo2698	444.996	0.076535	0.82663
LM6179_00114		Cof-type HAD-IIB family hydrolase	lmo2699	612.583	-0.104523	0.76355
LM6179_00115		aldo/keto reductase	lmo2700	1893.25	0.0663984	0.867466
LM6179_00116		YaaL family protein	lmo2701	1907.01	-0.00735251	0.987733
LM6179_00117	recR	recombination mediator RecR	lmo2702	4781.83	-0.0615251	0.826931
LM6179_00118		YbaB/EbfC family nucleoid-associated protein	lmo2703	2838.16	-0.575923	0.0475345
LM6179_00119	dnaX	DNA polymerase III subunit gamma/tau	lmo2704	15032.4	0.0126924	0.960872
LM6179_00120		DUF3284 domain-containing protein	lmo2705	1904.82	-0.179299	0.497182
LM6179_00121		DUF3188 domain-containing protein	lmo2706	200.292	0.30919	0.448477
LM6179_00122		hypothetical protein	lmo2707	432.706	-0.0886965	0.871538
LM6179_00123		PTS sugar transporter subunit IIC	lmo2708	97.5802	-1.10653	0.0242579
LM6179_00124		hypothetical protein	lmo2709	115.311	0.146722	0.841927
LM6179_00125		hypothetical protein	lmo2710	1152.87	0.34226	0.213086
LM6179_00126		gluconokinase	lmo2712	1797.48	0.027454	0.943582
LM6179_00127		GW domain-containing glycosaminoglycan-binding protein	lmo2713	5896.86	0.0374751	0.866355
LM6179_00128		LPXTG cell wall anchor domain-containing protein	lmo2714	2206.29	-0.329478	0.0368048
LM6179_00129	cydC	thiol reductant ABC exporter subunit CydC	lmo2715	14818	0.225845	0.449032
LM6179_00130	cydD	thiol reductant ABC exporter subunit CydD	lmo2716	14010.3	0.217226	0.343036
LM6179_00131	cydB	cytochrome d ubiquinol oxidase subunit II	lmo2717	18114.8	0.185324	0.474669
LM6179_00132		cytochrome ubiquinol oxidase subunit I	lmo2718	21723.4	0.057936	0.870309
LM6179_00133	tadA	tRNA adenosine(34) deaminase TadA	lmo2719	1414.21	0.417504	0.0484044
LM6179_00134		acyl--CoA ligase	lmo2720	5602.07	1.0111	8.24084e-08
LM6179_00135		glucosamine-6-phosphate deaminase	lmo2721	86.7021	-0.293984	0.615141
LM6179_00136		helix-turn-helix domain-containing protein	lmo2722	356.916	-0.222406	0.706814
LM6179_00137		GNAT family N-acetyltransferase	lmo2723	807.357	0.0692046	0.821622
LM6179_00138		glyoxalase/bleomycin resistance/extradiol dioxygenase family protein	lmo2724	988.521	-0.361538	0.0358481
LM6179_00139		MATE family efflux transporter	lmo2725	2619.78	-0.419707	0.0515428
LM6179_00140		MarR family transcriptional regulator	lmo2726	292.067	-0.401884	0.141321
LM6179_00141		PucR family transcriptional regulator	lmo2727	1108.54	-0.401612	0.0333138
LM6179_00142		MerR family transcriptional regulator	lmo2728	268.484	0.0776685	0.860454
LM6179_00143		cupin domain-containing protein	lmo2729	232.734	-0.162385	0.741162
LM6179_00144		HAD family hydrolase	lmo2730	761.7	0.263442	0.292565
LM6179_00145		RpiR family transcriptional regulator	lmo2731	315.539	0.34238	0.401823
LM6179_00146		MurR/RpiR family transcriptional regulator	lmo2732	496.484	0.418864	0.0672835
LM6179_00147		fructose-specific PTS transporter subunit EIIC	lmo2733	132.992	0.431599	0.490001
LM6179_00148		glycoside hydrolase family 38 C-terminal domain-containing protein	lmo2734	268.31	0.253979	0.482565
LM6179_00149		sugar phosphorylase	lmo2735	218.267	0.208257	0.620249
LM6179_00150		glycerate kinase	lmo2736	111.397	0.187326	0.730146
LM6179_00151		LacI family DNA-binding transcriptional regulator	lmo2737	936.244	0.0970142	0.70856
LM6179_00152		hemolysin family protein	lmo2738	10235	0.247624	0.126012
LM6179_00153		NAD-dependent protein deacylase	lmo2739	490.548	-0.0504946	0.886609
LM6179_00154		helix-hairpin-helix domain-containing protein	lmo2740	116.878	-0.0134531	0.99074
LM6179_00155	lde	multidrug efflux MFS transporter Lde	lmo2741	696.825	-0.12211	0.621576
LM6179_00156		SH3 domain-containing protein	lmo2742	158.307	0.864378	0.00402839
LM6179_00157	fsa	fructose-6-phosphate aldolase	lmo2743	1018.91	0.792826	5.18966e-10
LM6179_00158		Crp/Fnr family transcriptional regulator	lmo2744	697.408	0.204068	0.522223
LM6179_00159		ABC transporter ATP-binding protein	lmo2745	3301.78	0.354794	0.0174684
LM6179_00160		TfoX/Sxy family protein	lmo2746	1020.14	0.391699	0.148131
LM6179_00161	serS	serine--tRNA ligase	lmo2747	7085.61	0.130395	0.414074
LM6179_00162		pyridoxamine 5'-phosphate oxidase family protein	lmo2748	116.504	-1.0423	0.000904839
LM6179_00163		aminodeoxychorismate/anthranilate synthase component II	lmo2749	764.783	-0.146852	0.655096
LM6179_00164	pabB	aminodeoxychorismate synthase component I	lmo2750	2465.62	0.0761052	0.860454
LM6179_00165		ABC transporter ATP-binding protein	lmo2751	5722.4	0.109036	0.516844
LM6179_00166		ABC transporter ATP-binding protein	lmo2752	5981.95	0.058768	0.81606
LM6179_00167		hypothetical protein	#N/A	14.0372	-0.766891	0.537093
LM6179_00169		RNA 2'-phosphotransferase	#N/A	234.505	-0.156384	0.723375
LM6179_00170		hypothetical protein	#N/A	60.1653	0.379555	0.495212
LM6179_00171		hypothetical protein	#N/A	426.467	-0.176642	0.502893
LM6179_00172		hypothetical protein	#N/A	62.1395	0.442286	0.372206
LM6179_00173		RHS repeat-associated core domain-containing protein	#N/A	3158.16	-0.200338	0.19606
LM6179_00174		hypothetical protein	#N/A	28.368	0.43146	0.662275
LM6179_00175	pbpD1	D-alanyl-D-alanine carboxypeptidase PBPD1	lmo2754	10373.2	-0.0251496	0.94374
LM6179_00176		CocE/NonD family hydrolase	lmo2755	4227.57	-0.0366699	0.868721
LM6179_00177		DNA topoisomerase III	lmo2756	9066.32	-0.103334	0.602035
LM6179_00178	recQ	DNA helicase RecQ	lmo2757	3652.86	0.0796131	0.801384
LM6179_00179	guaB	IMP dehydrogenase	lmo2758	30465.4	0.219654	0.194118
LM6179_00180		ADP-ribose-binding protein	lmo2759	862.39	0.152707	0.601393
LM6179_00181		ABC-F family ATP-binding cassette domain-containing protein	lmo2760	319.248	-0.364038	0.166435
LM6179_00183		glycoside hydrolase family 1 protein	lmo2761	3373.78	0.639854	0.169366
LM6179_00184		PTS sugar transporter subunit IIB	lmo2762	90.6941	1.29567	0.0337385
LM6179_00185		PTS sugar transporter subunit IIC	lmo2763	1695.81	0.824523	0.0248857
LM6179_00186	bglK	beta-glucoside kinase	lmo2764	934.567	1.02932	0.00231053
LM6179_00187		PTS lactose/cellobiose transporter subunit IIA	lmo2765	122.907	0.801084	0.0565507
LM6179_00188		MurR/RpiR family transcriptional regulator	lmo2766	1306.71	0.176163	0.47486
LM6179_00189		DUF1129 family protein	lmo2767	7722.81	0.388196	0.0102514
LM6179_00190		permease	lmo2768	1903.61	0.167806	0.55001
LM6179_00191		ABC transporter ATP-binding protein	lmo2769	1160.7	0.344577	0.339302
LM6179_00192	gshAB	bifunctional glutamate--cysteine ligase GshA/glutathione synthetase GshB	lmo2770	21343	0.0188768	0.944734
LM6179_00193		family 1 glycosylhydrolase	lmo2771	250.745	0.573487	0.0632501
LM6179_00194		beta-glucoside-specific PTS transporter subunit IIABC	lmo2772	200.233	0.324981	0.379509
LM6179_00195		PRD domain-containing protein	lmo2773	675.468	0.667648	0.00562324
LM6179_00196		bacteriocin-like WGxF protein	LISIN_2865	0	#N/A	#N/A
LM6179_00197		multidrug effflux MFS transporter	lmo2777	1867.59	-0.185656	0.577731
LM6179_00198		hypothetical protein	lmo2778	50.7749	-0.369595	0.660694
LM6179_00200	ychF	redox-regulated ATPase YchF	lmo2779	11272.3	0.1312	0.460857
LM6179_00201		PTS lactose/cellobiose transporter subunit IIA	lmo2780	10.9287	-0.00392376	#N/A
LM6179_00202		glycoside hydrolase family 3 N-terminal domain-containing protein	lmo2781	583.646	1.0456	0.00100141
LM6179_00203		uncharacterized gene	lmo2782	26.737	0.787898	0.372781
LM6179_00204		PTS transporter subunit EIIC	lmo2783	141.678	0.941019	0.0173674
LM6179_00205		BglG family transcription antiterminator	lmo2784	941.932	0.194289	0.489338
LM6179_00206		catalase	lmo2785	31803.6	0.0124716	0.973026
LM6179_00207		ADP-ribosylglycohydrolase family protein	lmo2786	291.558	0.999487	7.19458e-05
LM6179_00208		PTS beta-glucoside transporter subunit IIBCA	lmo2787	292.519	1.1014	0.000120789
LM6179_00209		PRD domain-containing protein	lmo2788	2267.41	0.993952	6.16692e-05
LM6179_00210		DUF951 domain-containing protein	lmo2789	355.313	0.0264737	0.953561
LM6179_00211		ParB/RepB/Spo0J family partition protein	lmo2790	4379.03	-0.213159	0.431411
LM6179_00212		AAA family ATPase	lmo2791	2277.87	-0.281237	0.450336
LM6179_00213		helix-turn-helix transcriptional regulator	lmo2792	1304.84	0.305923	0.472567
LM6179_00214		hypothetical protein	lmo2793	341.651	-0.559642	0.149631
LM6179_00215	noc	nucleoid occlusion protein	lmo2794	5440.56	-0.0953047	0.578184
LM6179_00216		MurR/RpiR family transcriptional regulator	lmo2795	729.956	0.327694	0.40163
LM6179_00217		ROK family protein	lmo2796	316.279	1.40986	7.10975e-14
LM6179_00218		PTS sugar transporter subunit IIA	lmo2797	114.933	1.38357	0.000157229
LM6179_00219		HAD family hydrolase	lmo2798	234.768	1.90655	4.80755e-09
LM6179_00220		PTS mannitol transporter subunit IICB	lmo2799	552.27	1.67294	4.47924e-07
LM6179_00221		Gfo/Idh/MocA family oxidoreductase	lmo2800	471.398	1.04244	5.33044e-05
LM6179_00222		N-acetylmannosamine-6-phosphate 2-epimerase	lmo2801	479.176	1.30033	2.11255e-06
LM6179_00223	rsmG	16S rRNA (guanine(527)-N(7))-methyltransferase RsmG	lmo2802	4917.9	-0.00855559	0.983361
LM6179_00224		hypothetical protein	LISIN_2895	40.3959	-0.0990244	0.924499
LM6179_00225		hypothetical protein	lmo2803	70.5646	0.0262235	0.976807
LM6179_00226		DUF2974 domain-containing protein	lmo2804	502.85	0.0398344	0.921845
LM6179_00227		DUF1310 domain-containing protein	#N/A	5.78421	-0.560966	#N/A
LM6179_00228		DUF1310 domain-containing protein	#N/A	3.91357	-1.72936	#N/A
LM6179_00229		DUF1310 domain-containing protein	#N/A	4.89697	-0.0944639	#N/A
LM6179_00230	mnmG	tRNA uridine-5-carboxymethylaminomethyl(34) synthesis enzyme MnmG	lmo2810	15938.9	-0.245328	0.0299459
LM6179_00231	mnmE	tRNA uridine-5-carboxymethylaminomethyl(34) synthesis GTPase MnmE	lmo2811	7165.42	-0.19126	0.134849
LM6179_00232		D-alanyl-D-alanine carboxypeptidase PBPD2	lmo2812	14.3276	0.109778	0.94374
LM6179_00233		SMUG2 DNA glycosylase family protein	lmo2813	202.68	-0.0854415	0.879869
LM6179_00234		TetR/AcrR family transcriptional regulator	lmo2814	195.647	-0.160445	0.705472
LM6179_00235		SDR family oxidoreductase	lmo2815	131.012	0.142793	0.804083
LM6179_00236		MFS transporter	lmo2816	23.0672	-0.0904312	0.947712
LM6179_00237		amidohydrolase	lmo2817	55.4154	0.0772285	0.942159
LM6179_00238		multidrug efflux MFS transporter NorB	lmo2818	21.7204	-0.552139	0.570539
LM6179_00239		M20 family metallopeptidase	lmo2819	16.5244	0.108252	0.9454
LM6179_00240		helix-turn-helix domain-containing protein	lmo2820	2251.19	0.20224	0.454628
LM6179_00241		MucBP domain-containing protein	#N/A	166.399	-0.396175	0.344473
LM6179_00242		arsenic metallochaperone ArsD family protein	lmo2822	686.223	0.54988	0.0715424
LM6179_00243		DUF1015 domain-containing protein	lmo2823	3360.94	0.232064	0.200665
LM6179_00244		phosphoglycerate dehydrogenase	lmo2824	3334.35	0.340786	0.158301
LM6179_00245	serC	3-phosphoserine/phosphohydroxythreonine transaminase	lmo2825	4319.15	0.207997	0.432421
LM6179_00246		lmo2826 family MFS transporter	lmo2826	567.106	-0.0881183	0.784419
LM6179_00247		MarR family winged helix-turn-helix transcriptional regulator	lmo2827	185.354	-0.00824734	0.994969
LM6179_00248		hypothetical protein	lmo2828	134.941	-0.0667994	0.939736
LM6179_00249		nitroreductase family protein	lmo2829	1584.8	1.42734	3.5956e-08
LM6179_00250		thioredoxin family protein	lmo2830	746.133	0.203545	0.548787
LM6179_00251	pgmB	beta-phosphoglucomutase	lmo2831	2594.81	0.588924	0.00351527
LM6179_00252		glycerate kinase	lmo2832	4917.23	0.598792	0.000141701
LM6179_00253		glycoside hydrolase family 65 protein	lmo2833	196.25	0.521687	0.0988149
LM6179_00254		Gfo/Idh/MocA family oxidoreductase	lmo2834	53.7048	0.946632	0.109977
LM6179_00255		sugar phosphate isomerase/epimerase	lmo2835	123.194	1.05079	0.0044663
LM6179_00256		zinc-binding alcohol dehydrogenase	lmo2836	122.333	0.833968	0.0150317
LM6179_00257		carbohydrate ABC transporter permease	lmo2837	67.5761	1.19876	0.00528551
LM6179_00258		sugar ABC transporter permease	lmo2838	38.0399	1.12369	0.0657241
LM6179_00259		sugar ABC transporter substrate-binding protein	lmo2839	138.348	0.944498	0.00696799
LM6179_00260		sugar phosphorylase	lmo2841	135.288	1.12082	0.00375604
LM6179_00262		LacI family DNA-binding transcriptional regulator	lmo2842	1783.6	-0.290045	0.0574782
LM6179_00263		transglutaminase family protein	lmo2843	2642.4	-0.20241	0.310764
LM6179_00264		GNAT family protein	lmo2844	367.432	-0.351747	0.189997
LM6179_00265		MFS transporter	lmo2845	3972.09	-0.16274	0.501061
LM6179_00266	rhaM	L-rhamnose mutarotase	lmo2846	6.32414	1.26538	#N/A
LM6179_00267	rhaD	rhamnulose-1-phosphate aldolase	lmo2847	15.2738	0.54197	0.622556
LM6179_00268	rhaA	L-rhamnose isomerase	lmo2848	14.2302	0.201365	0.889669
LM6179_00269	rhaB	rhamnulokinase	lmo2849	10.0238	-0.136924	#N/A
LM6179_00270		MFS transporter	lmo2850	1.5753	1.5103	#N/A
LM6179_00271		helix-turn-helix domain-containing protein	lmo2851	65.5121	0.99617	0.0263921
LM6179_00272		ASCH domain-containing protein	lmo2852	315.062	-0.229535	0.59729
LM6179_00273	jag	RNA-binding cell elongation regulator Jag/EloR	lmo2853	8356.12	0.335744	0.0122536
LM6179_00274	yidC	membrane protein insertase YidC	lmo2854	10174.1	-0.0907993	0.765253
LM6179_00275	rnpA	ribonuclease P protein component	lmo2855	1247.6	0.19658	0.47486
LM6179_00276	rpmH	50S ribosomal protein L34	lmo2856	5166.42	-0.507044	0.0424593
LM6179_00277		hypothetical protein	lmo2857	216.024	0.0982528	0.902041
LM6179_00279	dnaA	chromosomal replication initiator protein DnaA	lmo0001	23947.1	-0.246776	0.177064
LM6179_00281	dnaN	DNA polymerase III subunit beta	lmo0002	13878	0.00868415	0.979151
LM6179_00282		MATE family efflux transporter	lmo0003	634.746	0.116847	0.677578
LM6179_00283	yaaA	S4 domain-containing protein YaaA	lmo0004	959.604	0.011104	0.987733
LM6179_00284	recF	DNA replication/repair protein RecF	lmo0005	11934.4	0.0609678	0.856956
LM6179_00285	gyrB	DNA topoisomerase (ATP-hydrolyzing) subunit B	lmo0006	22329	-0.14797	0.343036
LM6179_00286	gyrA	DNA gyrase subunit A	lmo0007	43846.5	-0.0140986	0.957548
LM6179_00287	cls	cardiolipin synthase	lmo0008	5963.02	0.0328141	0.887424
LM6179_00288	speG	spermidine N1-acetyltransferase	lmo0009	1111.22	0.0656017	0.867249
LM6179_00289	mvk	mevalonate kinase	lmo0010	3192.84	-0.204086	0.203807
LM6179_00290	mvaD	diphosphomevalonate decarboxylase	lmo0011	6783	0.0853408	0.766135
LM6179_00291		phosphomevalonate kinase	lmo0012	6726.67	0.103215	0.56855
LM6179_00292	qoxA	cytochrome aa3 quinol oxidase subunit II	lmo0013	15281.4	0.0507144	0.90743
LM6179_00293	qoxB	cytochrome aa3 quinol oxidase subunit I	lmo0014	34360.4	0.0441368	0.904692
LM6179_00294	qoxC	cytochrome aa3 quinol oxidase subunit III	lmo0015	8786.91	0.0900183	0.817917
LM6179_00295	qoxD	cytochrome aa3 quinol oxidase subunit IV	lmo0016	3785.73	-0.30871	0.599006
LM6179_00296		CapA family protein	lmo0017	27.0741	-0.52388	0.686799
LM6179_00297		6-phospho-beta-glucosidase	lmo0018	1173.38	0.280894	0.741303
LM6179_00298		C39 family peptidase	lmo0019	467.776	-1.67288	3.38385e-15
LM6179_00299		GntR family transcriptional regulator	lmo0020	337.281	0.360963	0.0793145
LM6179_00300		PTS sugar transporter subunit IIA	lmo0021	41.619	-0.244289	0.756514
LM6179_00301		PTS sugar transporter subunit IIB	lmo0022	5.22818	-0.0601361	#N/A
LM6179_00302		PTS mannose/fructose/sorbose/N-acetylgalactosamine transporter subunit IIC	lmo0023	11.6389	0.230861	0.879869
LM6179_00303		PTS system mannose/fructose/sorbose family transporter subunit IID	lmo0024	5.3725	-0.250031	#N/A
LM6179_00304		sugar isomerase domain-containing protein	lmo0025	17.8399	-0.639213	0.565926
LM6179_00305		copper homeostasis protein CutC	lmo0026	6.91033	-0.281147	#N/A
LM6179_00306		beta-glucoside-specific PTS transporter subunit IIABC	lmo0027	3995.57	1.54343	0.00018077
LM6179_00307		LD-carboxypeptidase	lmo0028	347.565	0.0563992	0.894647
LM6179_00308		DUF4064 domain-containing protein	lmo0029	760.596	-0.0166141	0.985435
LM6179_003085		Hypothetical protein	#N/A	0	#N/A	#N/A
LM6179_00309		Cof-type HAD-IIB family hydrolase	lmo0030	1417.18	0.309226	0.265219
LM6179_003090		tRNA-Ser	#N/A	0.880808	-1.54892	#N/A
LM6179_003095		tRNA-Asn	#N/A	0	#N/A	#N/A
LM6179_00310		LacI family DNA-binding transcriptional regulator	lmo0031	1448.9	-0.0154706	0.967179
LM6179_003100		tRNA-Ser	#N/A	1.08907	0.614764	#N/A
LM6179_003105		tRNA-Glu	#N/A	0.03802	0.237173	#N/A
LM6179_00311		ROK family protein	lmo0032	38.3946	0.817117	0.189364
LM6179_003110		tRNA-Asp	#N/A	0.266864	-0.441574	#N/A
LM6179_003115		tRNA-Gly	#N/A	0.728219	1.98133	#N/A
LM6179_00312		glycoside hydrolase family 9 protein	lmo0033	74.933	0.901386	0.0671366
LM6179_003120		uncharacterized gene	#N/A	114.651	0.137593	0.82273
LM6179_003125		hypothetical protein	#N/A	33.6229	-0.233297	0.82038
LM6179_00313		PTS sugar transporter subunit IIC	lmo0034	41.6618	0.8246	0.246148
LM6179_003130		tRNA-Arg	#N/A	0	#N/A	#N/A
LM6179_003135		hypothetical protein	#N/A	34.5396	0.407057	0.793846
LM6179_00314		SIS domain-containing protein	lmo0035	83.4948	0.622734	0.103553
LM6179_003140		uncharacterized gene	#N/A	0	#N/A	#N/A
LM6179_003145		hypothetical protein	#N/A	20.7925	-0.523643	0.789335
LM6179_00315	ptcA	putrescine carbamoyltransferase	lmo0036	57.5399	-0.0686152	0.940033
LM6179_003150	prli42	stressosome-associated protein Prli42	#N/A	0.271222	-0.734354	#N/A
LM6179_003155	ssrS	6S RNA	#N/A	757.038	0.363926	0.527832
LM6179_00316		amino acid permease	lmo0037	116.389	-0.152074	0.793565
LM6179_003160		uncharacterized gene	#N/A	0.453669	-0.0528153	#N/A
LM6179_003165		DUF6262 family protein	#N/A	38.891	0.1045	0.930894
LM6179_00317	aguA	agmatine deiminase	lmo0038	139.437	0.0223706	0.973026
LM6179_003170		tRNA-Glu	#N/A	0.03802	0.237173	#N/A
LM6179_003175		tRNA-Ser	#N/A	1.8906	-0.0658872	#N/A
LM6179_00318	arcC	carbamate kinase	lmo0039	193.437	0.0020842	0.997748
LM6179_003180		tRNA-Asn	#N/A	0	#N/A	#N/A
LM6179_003185		tRNA-Ile	#N/A	0	#N/A	#N/A
LM6179_00319	aguA	agmatine deiminase	lmo0040	847.633	0.290443	0.410547
LM6179_003190		tRNA-Gly	#N/A	0.728219	1.98133	#N/A
LM6179_003195		tRNA-His	#N/A	1.98551	-2.50411	#N/A
LM6179_00320		MurR/RpiR family transcriptional regulator	lmo0041	450.048	0.0504949	0.89613
LM6179_003200		tRNA-Phe	#N/A	0.05703	0.0190868	#N/A
LM6179_003205		tRNA-Asp	#N/A	6.88929	-0.260241	#N/A
LM6179_00321		DedA family protein	lmo0042	1361.52	0.188164	0.468419
LM6179_003210		tRNA-Met	#N/A	0.685929	-0.304607	#N/A
LM6179_003215		tRNA-Ser	#N/A	4.46913	-1.32217	#N/A
LM6179_00322	arcA	arginine deiminase	lmo0043	385.718	-0.573029	0.0106393
LM6179_003220		tRNA-Ile	#N/A	0.01901	0.525717	#N/A
LM6179_003225		tRNA-Met	#N/A	6.45705	1.21775	#N/A
LM6179_00323	rpsF	30S ribosomal protein S6	lmo0044	17216.1	-0.275947	0.662907
LM6179_003230		tRNA-Ala	#N/A	0	#N/A	#N/A
LM6179_003235		tRNA-Pro	#N/A	0.276419	1.1639	#N/A
LM6179_00324	ssb	single-stranded DNA-binding protein	lmo0045	62047.9	0.103017	0.613475
LM6179_003240		tRNA-Arg	#N/A	0.03802	0.237173	#N/A
LM6179_003245		tRNA-Leu	#N/A	129.308	1.75933	0.69835
LM6179_00325	rpsR	30S ribosomal protein S18	lmo0046	2787.86	0.0439237	0.956854
LM6179_003250		tRNA-Gly	#N/A	0.352459	0.49192	#N/A
LM6179_003255		tRNA-Leu	#N/A	127.792	0.0380271	0.996167
LM6179_00326		PepSY domain-containing protein	lmo0047	2125.47	0.589967	0.000146505
LM6179_003260		tRNA-Lys	#N/A	0	#N/A	#N/A
LM6179_003265		tRNA-Thr	#N/A	0	#N/A	#N/A
LM6179_00327		accessory gene regulator ArgB-like protein	lmo0048	24796.1	0.316395	0.25438
LM6179_003270		tRNA-Val	#N/A	0.960224	-1.05365	#N/A
LM6179_003275		tRNA-Arg	#N/A	0	#N/A	#N/A
LM6179_00328		cyclic lactone autoinducer peptide	lmo0049	3826.58	0.363682	0.185192
LM6179_003280	rnpB	RNase P RNA component class B	#N/A	22022.1	0.40703	0.243968
LM6179_003285		hypothetical protein	#N/A	48.8851	-0.874097	0.301895
LM6179_00329		sensor histidine kinase	lmo0050	9370.43	0.36926	0.0200738
LM6179_003290		DUF3397 domain-containing protein	#N/A	261.858	-0.815515	0.00157551
LM6179_003295	rpmF	50S ribosomal protein L32	#N/A	9273.52	-0.254489	0.47486
LM6179_00330		LytTR family DNA-binding domain-containing protein	lmo0051	5687.63	0.409102	0.00197497
LM6179_003300		tRNA-Leu	#N/A	0	#N/A	#N/A
LM6179_003305		hypothetical protein	#N/A	28.938	0.628936	0.636123
LM6179_00331	pdeA	cyclic-di-AMP phosphodiesterase PdeA	lmo0052	11227.3	0.268044	0.0259093
LM6179_003310		tRNA-Glu	#N/A	0.03802	0.237173	#N/A
LM6179_003315		tRNA-Thr	#N/A	0.295429	0.945817	#N/A
LM6179_00332	rplI	50S ribosomal protein L9	lmo0053	1533.71	0.243604	0.620264
LM6179_003320		tRNA-Tyr	#N/A	715.549	1.01175	0.854033
LM6179_003325		tRNA-Gln	#N/A	0.236275	-0.642542	#N/A
LM6179_00333	dnaB	replicative DNA helicase	lmo0054	13042.3	0.248045	0.140966
LM6179_003330		tRNA-Lys	#N/A	0	#N/A	#N/A
LM6179_003335		hypothetical protein	#N/A	1128.54	-0.857831	0.191265
LM6179_00334		adenylosuccinate synthase	lmo0055	6972	0.0301398	0.954866
LM6179_003340		tRNA-Cys	#N/A	181.42	-1.75535	0.697744
LM6179_003345		trna-Cys	#N/A	0.350335	-1.23928	#N/A
LM6179_003350		tRNA-Gly	#N/A	0.350335	-1.23928	#N/A
LM6179_003355		tRNA-Gln	#N/A	1.8144	-1.59099	#N/A
LM6179_00336		WXG100 family type VII secretion target	lmo0056	43.1628	0.338926	0.688143
LM6179_003360		tRNA-His	#N/A	1.56693	1.7797	#N/A
LM6179_003365		tRNA-Trp	#N/A	0.371469	0.378156	#N/A
LM6179_00337	esaA	type VII secretion protein EsaA	lmo0057	48.9379	0.229255	0.798917
LM6179_003370		tRNA-Tyr	#N/A	715.549	1.01175	0.854033
LM6179_003375		tRNA-Phe	#N/A	0.05703	0.0190868	#N/A
LM6179_00338	essA	type VII secretion protein EssA	lmo0058	9.62997	-0.195654	#N/A
LM6179_003380		tRNA-Asp	#N/A	6.88929	-0.260241	#N/A
LM6179_003385		tRNA-Met	#N/A	0.685929	-0.304607	#N/A
LM6179_00339		EsaB/YukD family protein	lmo0059	3.7254	-0.699141	#N/A
LM6179_003390		tRNA-Val	#N/A	0.964108	-1.98969	#N/A
LM6179_003395		tRNA-Glu	#N/A	0.03802	0.237173	#N/A
LM6179_00340	essB	type VII secretion protein EssB	lmo0060	35.6233	-0.131649	0.889935
LM6179_003400		tRNA-Ser	#N/A	0.866676	-0.116683	#N/A
LM6179_003405		tRNA-Asn	#N/A	0.03802	0.237173	#N/A
LM6179_00341	essC	type VII secretion protein EssC	lmo0061	236.902	-0.11664	0.772825
LM6179_003410		tRNA-Ala	#N/A	2.98352	-1.26963	#N/A
LM6179_003415		tRNA-Ile	#N/A	0	#N/A	#N/A
LM6179_00342		chorismate synthase	lmo0062	17.5577	0.135899	0.939736
LM6179_003420		Hypothetical protein	#N/A	1.6546	-2.26856	#N/A
LM6179_003425		Hypothetical protein	#N/A	4.20649	0.6496	#N/A
LM6179_00343		WXG100 family type VII secretion target	lmo0063	14.908	0.307759	0.825235
LM6179_003430		Hypothetical protein	#N/A	2.09074	-1.04372	#N/A
LM6179_003435	ssrA	transfer-messenger RNA	#N/A	71668.8	0.711109	0.0124824
LM6179_00344		DUF5081 family protein	lmo0064	22.8152	0.40094	0.753744
LM6179_003440		uncharacterized gene	#N/A	58.7241	0.225941	0.719682
LM6179_003445		hypothetical protein	#N/A	14.8741	-1.24987	0.203807
LM6179_00345		hypothetical protein	lmo0065	14.2022	-0.471961	0.70974
LM6179_003450		hypothetical protein	#N/A	5.45041	0.0176593	#N/A
LM6179_003455		tRNA-Arg	#N/A	0	#N/A	#N/A
LM6179_00346		uncharacterized gene	lmo0066	1125.96	0.0629445	0.875076
LM6179_003460		hypothetical protein	#N/A	436.718	0.172414	0.577731
LM6179_003465		AP2 domain-containing protein	#N/A	625.183	-0.00711259	0.994969
LM6179_00347		Imm59 family immunity protein	#N/A	38.8578	0.00887983	0.996167
LM6179_003470		hypothetical protein	#N/A	20.0465	-0.0805403	0.965876
LM6179_003475		hypothetical protein	#N/A	10.374	-0.0539865	#N/A
LM6179_00348		hypothetical protein	#N/A	110.758	0.114612	0.885687
LM6179_003480		tRNA-Thr	#N/A	0	#N/A	#N/A
LM6179_003485		tRNA-Asn	#N/A	0.03802	0.237173	#N/A
LM6179_003490	rrf	5S ribosomal RNA	#N/A	1817.87	-0.145322	0.889669
LM6179_003495		23S ribosomal RNA	#N/A	815982	0.642689	0.11248
LM6179_00350		hypothetical protein	#N/A	120.421	-0.528468	0.256124
LM6179_003500		tRNA-Ala	#N/A	2.98352	-1.26963	#N/A
LM6179_003505		tRNA-Ile	#N/A	0	#N/A	#N/A
LM6179_00351		Imm59 family immunity protein	#N/A	52.9319	0.0205614	0.985435
LM6179_003510		16S ribosomal RNA	#N/A	422512	0.596332	0.107579
LM6179_003515		Mrp/NBP35 family ATP-binding protein	#N/A	1354.5	0.472283	0.0071918
LM6179_00352		hypothetical protein	lmo0072	91.7726	0.129822	0.820747
LM6179_003520		GW domain-containing glycosaminoglycan-binding protein	#N/A	1659.31	0.265273	0.0512243
LM6179_003525		aldo/keto reductase	#N/A	422.147	-0.202819	0.495212
LM6179_00353		hypothetical protein	#N/A	120.147	0.0650802	0.944314
LM6179_003530		MerR family transcriptional regulator	#N/A	357.201	-0.0978791	0.80093
LM6179_003535		hypothetical protein	#N/A	477.438	-0.475443	0.0724213
LM6179_00354		hypothetical protein	#N/A	81.7284	-0.0418373	0.96033
LM6179_003540	rpmJ	50S ribosomal protein L36	#N/A	5444.83	-1.04865	7.72614e-07
LM6179_003545		potassium-transporting ATPase subunit F	#N/A	0	#N/A	#N/A
LM6179_00355		hypothetical protein	#N/A	71.9631	-0.477541	0.295982
LM6179_003550	ffs	signal recognition particle sRNA large type	#N/A	10008.6	0.913358	1.1699e-12
LM6179_003555		uncharacterized gene	#N/A	17.9921	-0.450605	0.752472
LM6179_00356		hypothetical protein	#N/A	50.5587	-0.257036	0.816185
LM6179_003560		hypothetical protein	#N/A	149.171	-0.558386	0.127099
LM6179_003565		tRNA-Val	#N/A	0	#N/A	#N/A
LM6179_003570		uncharacterized gene	#N/A	187.752	0.0418559	0.955433
LM6179_003575		hypothetical protein	#N/A	43.9451	-0.361222	0.618954
LM6179_003580		enhanced serine sensitivity protein SseB C-terminal domain-containing protein	#N/A	72.6217	-0.270825	0.68739
LM6179_003585		Imm59 family immunity protein	#N/A	8.27896	-0.821968	#N/A
LM6179_00359		hypothetical protein	#N/A	7.17764	-1.07378	#N/A
LM6179_003590		glycohydrolase toxin TNT-related protein	#N/A	98.6267	-0.0639208	0.930292
LM6179_003595		tRNA-Lys	#N/A	0	#N/A	#N/A
LM6179_00360		toxin B	#N/A	5.39768	0.0736027	#N/A
LM6179_003600		16S ribosomal RNA	#N/A	422512	0.596332	0.107579
LM6179_003605		23S ribosomal RNA	#N/A	815982	0.642689	0.11248
LM6179_00361		hypothetical protein	#N/A	62.2135	0.192773	0.775257
LM6179_003610	rrf	5S ribosomal RNA	#N/A	1817.87	-0.145322	0.889669
LM6179_003615		tRNA-Val	#N/A	0.960224	-1.05365	#N/A
LM6179_00362		hypothetical protein	#N/A	6.13619	-0.624213	#N/A
LM6179_003620		tRNA-Thr	#N/A	0	#N/A	#N/A
LM6179_003625		tRNA-Lys	#N/A	0	#N/A	#N/A
LM6179_00363		hypothetical protein	#N/A	3.87538	-0.263238	#N/A
LM6179_003630		tRNA-Leu	#N/A	127.792	0.0380271	0.996167
LM6179_003635		tRNA-Gly	#N/A	0.236275	-0.642542	#N/A
LM6179_00364		hypothetical protein	#N/A	9.89938	0.290503	#N/A
LM6179_003640		tRNA-Leu	#N/A	129.308	1.75933	0.69835
LM6179_003645		tRNA-Arg	#N/A	0.03802	0.237173	#N/A
LM6179_00365		hypothetical protein	#N/A	12.5514	-0.832242	0.482565
LM6179_003650		tRNA-Pro	#N/A	0.276419	1.1639	#N/A
LM6179_003655		tRNA-Ala	#N/A	2.98352	-1.26963	#N/A
LM6179_003660	rpmG	50S ribosomal protein L33	#N/A	456.569	-0.447285	0.506005
LM6179_003665	inlD	class 1 internalin InlD	#N/A	160.285	-0.370955	0.287253
LM6179_00367		isocitrate lyase/phosphoenolpyruvate mutase family protein	lmo0075	727.082	-0.0978852	0.704681
LM6179_003670		hypothetical protein	#N/A	1.81599	0.178922	#N/A
LM6179_003675		uncharacterized gene	#N/A	14.5797	-0.14916	0.924499
LM6179_00368		trifunctional transcriptional activator/DNA repair protein Ada/methylated-DNA--[protein]-cysteine S-methyltransferase	lmo0076	1407.88	-3.00579e-06	0.999983
LM6179_003680	inlA	uncharacterized gene	#N/A	3383.3	-1.42509	5.03156e-13
LM6179_003685		DUF3130 domain-containing protein	#N/A	40.7526	0.420595	0.55841
LM6179_00369		pentapeptide repeat-containing protein	lmo0077	492.85	0.274344	0.158301
LM6179_003690		ribonuclease P	#N/A	21.964	-0.652755	0.462423
LM6179_003695		uncharacterized gene	#N/A	15.7617	-0.434995	0.856048
LM6179_00370		isocitrate lyase/phosphoenolpyruvate mutase family protein	lmo0078	1605.02	0.216022	0.265007
LM6179_00371		T7SS effector LXG polymorphic toxin	lmo0079	472.819	-0.0763244	0.845295
LM6179_00372		IclR family transcriptional regulator	#N/A	96.3608	0.0251649	0.971506
LM6179_00373		hypothetical protein	lmo0080	23.665	-0.553055	0.636123
LM6179_00374		hypothetical protein	#N/A	24.9078	-0.8055	0.353575
LM6179_00375		hypothetical protein	#N/A	123.743	-0.235158	0.674153
LM6179_00376		MerR family transcriptional regulator	lmo0083	192.073	0.171639	0.676327
LM6179_00377		aldo/keto reductase	lmo0084	382.62	0.0379403	0.9271
LM6179_00379		Crp/Fnr family transcriptional regulator	lmo0085	3.4812	0.189522	#N/A
LM6179_00380		ATP phosphoribosyltransferase regulatory subunit	lmo0086	97.9899	-0.0976322	0.894565
LM6179_00381		hypothetical protein	lmo0087	77.7747	-0.0571692	0.939736
LM6179_00382		ATP F0F1 synthase subunit C	lmo0088	3.50033	-0.198648	#N/A
LM6179_00383		F0F1 ATP synthase subunit delta	lmo0089	40.9391	-0.332678	0.654236
LM6179_00384		F0F1 ATP synthase subunit alpha	lmo0090	73.8924	-0.228012	0.689355
LM6179_00385		F0F1 ATP synthase subunit gamma	lmo0091	41.5235	-0.0926612	0.937731
LM6179_00386	atpD	F0F1 ATP synthase subunit beta	lmo0092	76.7523	-0.497395	0.306479
LM6179_00387		F0F1 ATP synthase subunit epsilon	lmo0093	17.9331	-0.413004	0.730081
LM6179_00388		hypothetical protein	lmo0094	32.282	0.0725408	0.953561
LM6179_00389		Crp/Fnr family transcriptional regulator	lmo0095	52.2319	-0.233005	0.783026
LM6179_00390		mannose/fructose/sorbose PTS transporter subunit IIA	lmo0096	100.752	-0.0550805	0.940995
LM6179_00391		PTS mannose/fructose/sorbose transporter subunit IIC	lmo0097	80.1464	0.111068	0.905819
LM6179_00392		PTS system mannose/fructose/sorbose family transporter subunit IID	lmo0098	129.761	0.199215	0.685017
LM6179_00393		DUF956 family protein	lmo0099	948.456	0.0202963	0.960611
LM6179_00394		DUF2200 domain-containing protein	lmo0100	481.763	0.0814813	0.859889
LM6179_00395		metalloregulator ArsR/SmtB family transcription factor	lmo0101	52.6099	-0.814861	0.124115
LM6179_00396		putative quinol monooxygenase	lmo0102	288.144	-0.362157	0.314369
LM6179_00397		nitroreductase family protein	lmo0103	1016.03	0.0762372	0.804083
LM6179_00398		hypothetical protein	lmo0104	771.221	0.210389	0.341365
LM6179_00399	chiB	chitinase ChiB	lmo0105	190.376	-0.034946	0.970392
LM6179_00400		ROK family protein	lmo0106	364.209	0.167559	0.603542
LM6179_00401		ABC transporter ATP-binding protein	lmo0107	575.344	0.65819	0.000295086
LM6179_00402		ABC transporter ATP-binding protein	lmo0108	441.884	0.738924	0.000604483
LM6179_00403		AraC family transcriptional regulator	lmo0109	505.264	0.536603	0.00562324
LM6179_00404		alpha/beta hydrolase	lmo0110	829.355	0.766859	2.69242e-05
LM6179_00405		EAL domain-containing protein	lmo0111	938.776	-0.061268	0.867532
LM6179_00406		Crp/Fnr family transcriptional regulator	lmo0112	95.054	0.314254	0.504707
LM6179_00407		ImmA/IrrE family metallo-endopeptidase	lmo0113	343.024	0.258978	0.33862
LM6179_00408		helix-turn-helix transcriptional regulator	lmo0114	289.312	0.524722	0.0248868
LM6179_00409	lmaD	protein LmaD	lmo0115	91.8055	0.396207	0.791875
LM6179_00410	lmaC	protein LmaC	lmo0116	109.654	0.368027	0.824449
LM6179_00411	lmaB	protein LmaB	lmo0117	640.474	0.253414	0.895342
LM6179_00412	lmaA	protein LmaA	lmo0118	646.215	0.210656	0.905924
LM6179_00413		segregation and condensation protein B	lmo0119	287.653	0.0555512	0.970871
LM6179_00414		phenylalanine racemase	lmo0120	831.833	0.258414	0.892639
LM6179_00415		hypothetical protein	lmo0121	2540.2	0.128855	0.946742
LM6179_00416		phage tail family protein	lmo0122	861.575	-0.0316596	0.990314
LM6179_00417		phage tail protein	lmo0123	851.69	0.0754709	0.969491
LM6179_00418		CCA-adding enzyme	lmo0124	627.799	0.669315	0.744056
LM6179_00419		alpha-amylase	lmo0125	852.532	0.283041	0.880003
LM6179_00420		hypothetical protein	lmo0126	876.537	0.113741	0.956237
LM6179_00421		hypothetical protein	#N/A	470.407	0.366366	0.836809
LM6179_00422		holin family protein	lmo0128	248.045	0.154575	0.906121
LM6179_00423		N-acetylmuramoyl-L-alanine amidase	lmo0129	729.149	0.408564	0.815292
LM6179_00424		5'-nucleotidase C-terminal domain-containing protein	lmo0130	23259	0.816098	0.00070392
LM6179_00425		EAL domain-containing protein	lmo0131	727.322	0.57889	0.000685429
LM6179_00426		IMP dehydrogenase	lmo0132	12309.4	0.37657	0.0241885
LM6179_00427		(4Fe-4S)-binding protein	lmo0133	11.8878	-0.722236	0.639758
LM6179_00428		GNAT family N-acetyltransferase	lmo0134	47.9897	-0.192061	0.816185
LM6179_00429		ABC transporter substrate-binding protein	lmo0135	86839.1	6.20057	1.77412e-92
LM6179_00430		ABC transporter permease	lmo0136	11829.2	5.55491	1.10563e-137
LM6179_00431		ABC transporter permease	lmo0137	13379.2	4.71761	1.35624e-61
LM6179_00432		DUF3130 domain-containing protein	lmo0138	19.7765	0.87848	0.33862
LM6179_00433		DNA double-strand break repair Rad50 ATPase	lmo0139	44.0694	1.40838	0.00755095
LM6179_00434		T7SS effector LXG polymorphic toxin	#N/A	257.69	0.482477	0.161562
LM6179_00435		hypothetical protein	lmo0147	26.3076	-0.854484	0.373016
LM6179_00436		dihydroorotate dehydrogenase (quinone)	lmo0148	13.3584	-0.474362	0.793565
LM6179_00437		hypothetical protein	#N/A	19.3008	-0.742296	0.497799
LM6179_00438		hypothetical protein	#N/A	48.5142	-1.21114	0.0263449
LM6179_00439		hypothetical protein	#N/A	30.5394	-1.21081	0.0574782
LM6179_00440	cdiI	ribonuclease toxin immunity protein CdiI	#N/A	20.0416	-1.20999	0.145106
LM6179_00441		hypothetical protein	#N/A	10.3691	-1.60979	#N/A
LM6179_00442		peptide ABC transporter substrate-binding protein	lmo0152	19647.6	6.5661	0
LM6179_00443		metal ABC transporter substrate-binding protein	lmo0153	248.024	0.295321	0.400901
LM6179_00444		metal ABC transporter ATP-binding protein	lmo0154	73.4848	0.0150173	0.987733
LM6179_00445		metal ABC transporter permease	lmo0155	102.755	0.617097	0.0770908
LM6179_00446		Crp/Fnr family transcriptional regulator	lmo0156	7.33657	1.16904	#N/A
LM6179_00447		ATP-dependent DNA helicase	lmo0157	2051.07	0.0904201	0.764984
LM6179_00448	yidA	sugar-phosphatase	lmo0158	1471.66	-0.177701	0.523829
LM6179_00449		SpaA isopeptide-forming pilin-related protein	lmo0159	247.514	-0.190323	0.55001
LM6179_00450		SpaA isopeptide-forming pilin-related protein	lmo0160	1672.52	0.596879	1.66535e-07
LM6179_00451		STAS domain-containing protein	lmo0161	5192.15	0.129226	0.660694
LM6179_00452	holB	DNA polymerase III subunit delta'	lmo0162	11000.5	-0.0338332	0.945434
LM6179_00453		stage 0 sporulation family protein	lmo0163	10447.3	0.279938	0.439517
LM6179_00454	yabA	DNA replication initiation control protein YabA	lmo0164	3596.27	0.540395	0.295218
LM6179_00455		tRNA1(Val) (adenine(37)-N6)-methyltransferase	lmo0165	2302.2	-0.0852599	0.868721
LM6179_00456		GIY-YIG nuclease family protein	lmo0166	577.502	-0.294938	0.293759
LM6179_00457	rsmI	16S rRNA (cytidine(1402)-2'-O)-methyltransferase	lmo0167	4142.71	0.10837	0.722519
LM6179_00458		AbrB/MazE/SpoVT family DNA-binding domain-containing protein	lmo0168	38.4217	0.446839	0.565926
LM6179_00459		GRP family sugar transporter	lmo0169	950.082	-1.94424	1.66016e-14
LM6179_00460		DUF1254 domain-containing protein	lmo0170	4120.24	-1.10169	5.46198e-16
LM6179_00461		lmo0171 family class 1 internalin	lmo0171	298.398	-0.426456	0.10775
LM6179_00463		IS3-like element ISLmo1 family transposase	lmo0172	128.071	0.0018571	0.997748
LM6179_00464		LapB repeat-containing protein	lmo0175	37.6854	-0.442847	0.588242
LM6179_00466		GRP family sugar transporter	lmo0176	2673.05	0.185245	0.483146
LM6179_00467	metG	methionine--tRNA ligase	lmo0177	23862.5	0.230151	0.272978
LM6179_00468		ROK family transcriptional regulator	lmo0178	330.473	0.523083	0.0332957
LM6179_00469		sugar ABC transporter permease	lmo0179	337.207	0.884756	0.00337033
LM6179_00470		carbohydrate ABC transporter permease	lmo0180	249.968	0.776504	0.00675067
LM6179_00471		sugar ABC transporter substrate-binding protein	lmo0181	510.374	0.985547	0.000502744
LM6179_00472		glycoside hydrolase family 31 protein	lmo0182	946.432	0.986108	0.000599111
LM6179_00473		glycoside hydrolase family 31 protein	lmo0183	891.156	0.699921	0.0201332
LM6179_00474		alpha-glucosidase	lmo0184	1563.27	0.0796119	0.840458
LM6179_00475		TatD family hydrolase	lmo0185	2541.47	0.0845561	0.75789
LM6179_00476		resuscitation-promoting factor	lmo0186	19521.8	-0.258127	0.523829
LM6179_00477	rnmV	ribonuclease M5	lmo0187	1231.01	-0.256757	0.379327
LM6179_00478	rsmA	16S rRNA (adenine(1518)-N(6)/adenine(1519)-N(6))-dimethyltransferase RsmA	lmo0188	7061.19	-0.0820163	0.676327
LM6179_00479		Veg family protein	lmo0189	1633.78	-0.453264	0.338761
LM6179_00480	ispE	4-(cytidine 5'-diphospho)-2-C-methyl-D-erythritol kinase	lmo0190	4134.23	-0.0459468	0.860454
LM6179_00481	chbG	chitin disaccharide deacetylase	lmo0191	5271.83	0.150911	0.342679
LM6179_00482	purR	pur operon repressor	lmo0192	4850.79	0.194668	0.254387
LM6179_00483		HlyD family secretion protein	lmo0193	4058.42	0.29426	0.178996
LM6179_00484		ABC transporter ATP-binding protein	lmo0194	3424.39	0.554664	0.00347391
LM6179_00485		ABC transporter permease	lmo0195	6433.27	0.547245	0.0071918
LM6179_00486	spoVG	septation regulator SpoVG	lmo0196	23237.6	0.191815	0.526428
LM6179_00487	spoVG	septation regulator SpoVG	lmo0197	15866.2	0.160512	0.750098
LM6179_00488	glmU	bifunctional UDP-N-acetylglucosamine diphosphorylase/glucosamine-1-phosphate N-acetyltransferase GlmU	lmo0198	17982.2	-0.135888	0.577396
LM6179_00489		ribose-phosphate diphosphokinase	lmo0199	17462.1	-0.0907802	0.858629
LM6179_00490	prfA	listeriolysin O transcriptional regulator PrfA	lmo0200	110.754	-0.153026	0.804083
LM6179_00491	plcA	phosphatidylinositol-specific phospholipase C	lmo0201	49.9104	-0.12531	0.886609
LM6179_00492	hly	cholesterol-dependent cytolysin listeriolysin O	lmo0202	147.692	0.113574	0.810513
LM6179_00493	mpl	zinc metalloproteinase Mpl	lmo0203	37.3032	0.811663	0.187217
LM6179_00494	actA	actin assembly-inducing protein ActA	lmo0204	113.931	0.813069	0.0730231
LM6179_00495	plcB	phosphatidylcholine phospholipase C	lmo0205	34.4334	1.33051	0.00716644
LM6179_00496		DUF5502 family protein	lmo0206	6.17341	-0.0488305	#N/A
LM6179_00497		YehR family lipoprotein	lmo0207	54.926	0.0666684	0.940033
LM6179_00498		putative heavy metal-binding protein	lmo0208	847.496	-0.0538099	0.851204
LM6179_00499		DNA alkylation repair protein	lmo0209	585.872	-0.00222477	0.996167
LM6179_00500		L-lactate dehydrogenase	lmo0210	22606.9	-0.156087	0.639758
LM6179_00501		50S ribosomal protein L25/general stress protein Ctc	lmo0211	9339.22	-0.102697	0.546937
LM6179_00502		GNAT family N-acetyltransferase	lmo0212	492.931	0.176032	0.627472
LM6179_00503	pth	aminoacyl-tRNA hydrolase	lmo0213	1260.95	-0.410296	0.262222
LM6179_00504	mfd	transcription-repair coupling factor	lmo0214	17287.2	-0.412927	0.000459155
LM6179_00505		polysaccharide biosynthesis protein	lmo0215	7774.27	-0.384277	0.0428307
LM6179_00506		RNA-binding S4 domain-containing protein	lmo0216	1223.56	-0.160829	0.804083
LM6179_00507		septum formation initiator family protein	lmo0217	5512.28	0.121252	0.607138
LM6179_00508		S1 domain-containing RNA-binding protein	lmo0218	4596.69	-0.302339	0.0858678
LM6179_00509		bifunctional tRNA lysidine(34) synthetase TilS/hypoxanthine phosphoribosyltransferase HprT	lmo0219	21812.9	-0.23056	0.115176
LM6179_00510	ftsH	ATP-dependent zinc metalloprotease FtsH	lmo0220	102384	0.0621285	0.764338
LM6179_00511		type III pantothenate kinase	lmo0221	8280.03	0.0763179	0.725586
LM6179_00512	hslO	Hsp33 family molecular chaperone HslO	lmo0222	5587.65	-0.142004	0.44595
LM6179_00514	cysK	cysteine synthase A	lmo0223	16758.2	3.80437	7.89018e-118
LM6179_00516	folP	dihydropteroate synthase	lmo0224	4534.93	0.292496	0.474669
LM6179_00517	folB	dihydroneopterin aldolase	lmo0225	2092.53	0.123156	0.810513
LM6179_00518	folK	2-amino-4-hydroxy-6-hydroxymethyldihydropteridine diphosphokinase	lmo0226	1734.23	-0.188283	0.332339
LM6179_00519	dusB	tRNA dihydrouridine synthase DusB	lmo0227	13153.4	0.0513065	0.782328
LM6179_00520	lysS	lysine--tRNA ligase	lmo0228	33521.5	-0.139808	0.474669
LM6179_00526		CtsR family transcriptional regulator	lmo0229	545.895	-0.0220137	0.970216
LM6179_00527		UvrB/UvrC motif-containing protein	lmo0230	1462.58	-0.0522641	0.889669
LM6179_00528		protein arginine kinase	lmo0231	3106.4	0.0395303	0.890101
LM6179_00529		ATP-dependent Clp protease ATP-binding subunit	lmo0232	18192.7	-0.0637688	0.707863
LM6179_00530	radA	DNA repair protein RadA	lmo0233	3620.98	-0.0111017	0.972979
LM6179_00531		PIN/TRAM domain-containing protein	lmo0234	12251.2	0.168945	0.486327
LM6179_00532	ispD	2-C-methyl-D-erythritol 4-phosphate cytidylyltransferase	lmo0235	7473.73	0.011697	0.978159
LM6179_00533	ispF	2-C-methyl-D-erythritol 2,4-cyclodiphosphate synthase	lmo0236	8271.64	0.254573	0.103675
LM6179_00534	gltX	glutamate--tRNA ligase	lmo0237	20711	-0.00677349	0.976752
LM6179_00535	cysE	serine O-acetyltransferase	lmo0238	744.964	0.105045	0.751915
LM6179_00536	cysS	cysteine--tRNA ligase	lmo0239	5423.08	0.159663	0.490403
LM6179_00537		Mini-ribonuclease 3	lmo0240	510.773	-0.0467146	0.930292
LM6179_00538	rlmB	23S rRNA (guanosine(2251)-2'-O)-methyltransferase RlmB	lmo0241	3916.28	-0.0938728	0.730081
LM6179_00539		NYN domain-containing protein	lmo0242	2153.06	-0.0465461	0.932712
LM6179_00540		RNA polymerase sporulation sigma factor SigH	lmo0243	3023.57	0.0797941	0.794998
LM6179_00541	secE	preprotein translocase subunit SecE	lmo0245	222.661	-0.535893	0.462269
LM6179_00542	nusG	transcription termination/antitermination protein NusG	lmo0246	5891.81	-0.367015	0.260925
LM6179_00543		immunity 63 family protein	lmo0247	335.902	-0.212466	0.453009
LM6179_00544	rplK	50S ribosomal protein L11	lmo0248	69779.4	-0.0855765	0.763726
LM6179_00545	rplA	50S ribosomal protein L1	lmo0249	135714	0.0903379	0.700479
LM6179_00547	rplJ	50S ribosomal protein L10	lmo0250	86157.3	-0.0865462	0.854872
LM6179_00548	rplL	50S ribosomal protein L7/L12	lmo0251	46903.7	-0.350291	0.443995
LM6179_00549		BlaI/MecI/CopY family transcriptional regulator	lmo0252	187.632	0.141555	0.834401
LM6179_00550		M56 family metallopeptidase	lmo0253	208.47	0.0973027	0.866355
LM6179_00551		DUF1266 domain-containing protein	lmo0254	2620.45	-0.167017	0.462606
LM6179_00552		YehR family protein	lmo0255	1738.67	0.175556	0.295982
LM6179_00553		class I SAM-dependent methyltransferase	lmo0256	1366.69	0.0944465	0.723887
LM6179_00555		RNA-splicing ligase RtcB	lmo0257	1127.85	0.00160847	0.996505
LM6179_00556		LacI family DNA-binding transcriptional regulator	#N/A	565.653	-0.0629475	0.868721
LM6179_00557		extracellular solute-binding protein	#N/A	44.6934	0.828867	0.269441
LM6179_00558		sugar ABC transporter permease	#N/A	61.1272	0.642488	0.274835
LM6179_00559		sugar ABC transporter permease	#N/A	26.7872	0.288055	0.803097
LM6179_00560		alpha-glucosidase	#N/A	194.651	0.411659	0.462293
LM6179_00561	gtfA	sucrose phosphorylase	#N/A	196.447	0.281254	0.588242
LM6179_00562		hypothetical protein	#N/A	664.187	-0.881767	0.00375604
LM6179_00563	rpoB	DNA-directed RNA polymerase subunit beta	lmo0258	239419	-0.140878	0.414637
LM6179_00564	rpoC	DNA-directed RNA polymerase subunit beta'	lmo0259	270548	-0.268006	0.0275256
LM6179_00565		HAD family hydrolase	lmo0260	728.299	0.275324	0.213029
LM6179_00566		glycoside hydrolase family 1 protein	lmo0261	2582.83	0.572512	0.0510938
LM6179_00567	inlH	InlH/InlC2 family class 1 internalin	lmo0263	597.999	-0.753474	0.00403886
LM6179_00568	inlE	class 1 internalin InlE	lmo0264	60.476	-0.177213	0.82273
LM6179_00569		ArgE/DapE family deacylase	lmo0265	389.286	-1.10077	5.20887e-07
LM6179_00570		MarR family transcriptional regulator	lmo0266	390.239	-0.13293	0.750205
LM6179_00571		ring-cleaving dioxygenase	lmo0267	1277.44	0.0272952	0.938544
LM6179_00572		histidine phosphatase family protein	lmo0268	1626.85	-0.258972	0.386023
LM6179_00573		ABC transporter permease subunit	lmo0269	2127.07	-0.0802506	0.855878
LM6179_00574		leucine-rich repeat domain-containing protein	#N/A	27.5536	-0.110273	0.927325
LM6179_00575		SMI1/KNR4 family protein	#N/A	1996.13	0.339612	0.0793145
LM6179_00576		glycoside hydrolase family 1 protein	lmo0271	5525.05	0.251529	0.189551
LM6179_00577	yidA	sugar-phosphatase	lmo0272	2300.38	0.0593014	0.820747
LM6179_00578		GNAT family N-acetyltransferase	lmo0273	1167.74	0.066139	0.856956
LM6179_00579		Crp/Fnr family transcriptional regulator	lmo0274	497.902	0.00512184	0.991047
LM6179_00580		ComEC/Rec2 family competence protein	lmo0275	3439.15	0.0313393	0.937968
LM6179_00581		Cof-type HAD-IIB family hydrolase	lmo0276	1936.4	0.140498	0.488395
LM6179_00582		Gfo/Idh/MocA family oxidoreductase	lmo0277	1934.84	0.145561	0.660694
LM6179_00583	ugpC	sn-glycerol-3-phosphate ABC transporter ATP-binding protein UgpC	lmo0278	3387.92	1.13491	0.000168092
LM6179_00584	nrdD	anaerobic ribonucleoside-triphosphate reductase	lmo0279	2224.25	-0.33543	0.0759943
LM6179_00585	nrdG	anaerobic ribonucleoside-triphosphate reductase activating protein	lmo0280	744.337	-0.344503	0.493211
LM6179_00586		Crp/Fnr family transcriptional regulator	lmo0281	788.823	-0.272436	0.462491
LM6179_00587		carbon-nitrogen family hydrolase	lmo0282	1920	0.0215994	0.958104
LM6179_00588		ABC transporter permease	lmo0283	2069.84	0.00390745	0.996113
LM6179_00589		methionine ABC transporter ATP-binding protein	lmo0284	4963.86	0.11166	0.537093
LM6179_00590		MetQ/NlpA family ABC transporter substrate-binding protein	lmo0285	3739.15	0.135258	0.522223
LM6179_00591		pyridoxal phosphate-dependent aminotransferase	lmo0286	1966.59	0.152778	0.419879
LM6179_00592	yycF	response regulator YycF	lmo0287	4924.03	0.13889	0.568345
LM6179_00593	walK	cell wall metabolism sensor histidine kinase WalK	lmo0288	3090.73	0.0133237	0.963557
LM6179_00594	yycH	two-component system activity regulator YycH	lmo0289	3145.93	-0.0668393	0.756772
LM6179_00595		two-component system regulatory protein YycI	lmo0290	2318.9	-0.162498	0.419879
LM6179_00596		MBL fold metallo-hydrolase	lmo0291	2274.54	0.0150823	0.976752
LM6179_00597	htrA	serine protease HtrA	lmo0292	7968.63	-0.323329	0.161562
LM6179_00599	rlmH	23S rRNA (pseudouridine(1915)-N(3))-methyltransferase RlmH	lmo0293	179.506	0.308754	0.55626
LM6179_00600		LysR family transcriptional regulator	lmo0294	190.987	-0.247386	0.53865
LM6179_00601		NADPH-dependent oxidoreductase	lmo0295	94.7863	0.329714	0.523829
LM6179_00602		DUF998 domain-containing protein	lmo0296	296.538	0.259687	0.471743
LM6179_00603		BglG family transcription antiterminator	lmo0297	1209.02	0.427535	0.106406
LM6179_00604		PTS sugar transporter subunit IIC	lmo0298	609.722	0.0846915	0.856855
LM6179_00605		PTS sugar transporter subunit IIB	lmo0299	144.927	-0.289737	0.511185
LM6179_00606		glycoside hydrolase family 1 protein	lmo0300	767.897	-0.122362	0.706769
LM6179_00607		PTS lactose/cellobiose transporter subunit IIA	lmo0301	174.429	-0.275964	0.493492
LM6179_00609	dcm	DNA (cytosine-5-)-methyltransferase	#N/A	6846.99	-0.219733	0.402129
LM6179_00610		AlwI family type II restriction endonuclease	#N/A	2884.93	0.286765	0.438543
LM6179_00611		aminotransferase class I/II-fold pyridoxal phosphate-dependent enzyme	lmo0305	2394.94	-0.0208556	0.946742
LM6179_00612		DUF1433 domain-containing protein	#N/A	19.3337	0.282127	0.848113
LM6179_00613		ChbG/HpnK family deacetylase	lmo0314	2261.18	-0.149426	0.508109
LM6179_00614	tenA	thiaminase II	lmo0315	121.79	-0.298095	0.460857
LM6179_00615	thiM	hydroxyethylthiazole kinase	lmo0316	418.039	0.0422923	0.93127
LM6179_00616	thiD	bifunctional hydroxymethylpyrimidine kinase/phosphomethylpyrimidine kinase	lmo0317	583.518	-0.235688	0.319479
LM6179_00617	thiE	thiamine phosphate synthase	lmo0318	452.673	-0.207693	0.421467
LM6179_00618		glycoside hydrolase family 1 protein	lmo0319	23604.7	0.517411	0.0338502
LM6179_00619	vip	cell invasion LPXTG protein Vip	lmo0320	48.5659	0.324537	0.654236
LM6179_00620		GAP family protein	lmo0321	531.221	-1.21742	0.00105441
LM6179_00621		PH domain-containing protein	lmo0322	11.1147	-0.698955	#N/A
LM6179_00622		endonuclease/exonuclease/phosphatase family protein	lmo0323	161.437	0.516101	0.166046
LM6179_00623		superoxide dismutase	lmo0324	5.61981	1.90204	#N/A
LM6179_00625		XRE/MutR family transcriptional regulator	lmo0325	266.572	-0.0759059	0.860454
LM6179_00626		XRE/MutR family transcriptional regulator	lmo0326	6.49562	1.10997	#N/A
LM6179_00627		MucBP domain-containing protein	#N/A	399.812	1.02926	0.00156739
LM6179_00628		hypothetical protein	lmo0328	10.1407	0.927125	#N/A
LM6179_00629		LPXTG cell wall anchor domain-containing protein	lmo0331	794.861	0.0979785	0.815284
LM6179_00630		LapB repeat-containing protein	#N/A	803.549	-0.239684	0.296743
LM6179_00631		leucine-rich repeat domain-containing protein	#N/A	221.501	-0.224718	0.471743
LM6179_00633	inlI	class 1 internalin InlI	lmo0333	704.524	0.0623752	0.860633
LM6179_00634		flavodoxin domain-containing protein	lmo0334	18.8981	0.188969	0.889669
LM6179_00635		DUF3130 domain-containing protein	lmo0335	40.7526	0.420595	0.55841
LM6179_00636		ribonuclease P	#N/A	27.9644	0.0988992	0.935708
LM6179_00637		LXG domain-containing protein	lmo0337	192.265	0.133929	0.860454
LM6179_00638		hypothetical protein	lmo0338	36.5267	-0.325766	0.700479
LM6179_00639		inorganic diphosphatase	lmo0339	119.984	-0.284457	0.501946
LM6179_00640		DUF6440 family protein	lmo0340	26.7564	-0.664941	0.440516
LM6179_00641		bacteriocin immunity protein	lmo0341	197.138	0.4235	0.119402
LM6179_00642	tkt	transketolase	lmo0342	1019.1	0.602796	0.0404705
LM6179_00643	fsa	fructose-6-phosphate aldolase	lmo0343	192.189	0.631004	0.05547
LM6179_00644		D-threitol dehydrogenase	lmo0344	168.015	0.814065	0.090882
LM6179_00645	rpiB	ribose 5-phosphate isomerase B	lmo0345	113.566	0.762915	0.0856332
LM6179_00646		triose-phosphate isomerase	lmo0346	192.921	0.860801	0.0256036
LM6179_00647	dhaL2	dihydroxyacetone kinase ADP-binding subunit DhaL2	lmo0347	210.982	1.10651	0.0071918
LM6179_00648	dhaK2	dihydroxyacetone kinase subunit DhaK2	lmo0348	285.251	0.922992	0.0171485
LM6179_00649		hypothetical protein	lmo0349	46.2009	0.628647	0.540365
LM6179_00650		hypothetical protein	lmo0350	81.4395	1.05227	0.0200646
LM6179_00651	dhaM2	dihydroxyacetone kinase phosphoryl donor subunit DhaM2	lmo0351	78.5256	0.960795	0.0106393
LM6179_00652		DeoR/GlpR family DNA-binding transcription regulator	lmo0352	1525.47	-0.219084	0.324634
LM6179_00653		GNAT family N-acetyltransferase	lmo0353	225.087	0.121596	0.829013
LM6179_00654		acyl-CoA synthetase	lmo0354	5296.55	0.193258	0.591967
LM6179_00655		flavocytochrome c	lmo0355	4082.8	0.284342	0.475853
LM6179_00656		oxidoreductase	lmo0356	5588.68	0.0869096	0.776006
LM6179_00657		PTS sugar transporter subunit IIA	lmo0357	3.90774	-0.298538	#N/A
LM6179_00658		fructose-specific PTS transporter subunit EIIC	lmo0358	51.5142	0.317249	0.629888
LM6179_00659		ketose-bisphosphate aldolase	lmo0359	496.599	0.0703347	0.851227
LM6179_00660		DeoR/GlpR family DNA-binding transcription regulator	lmo0360	295.16	0.000326006	0.999983
LM6179_00661		hypothetical protein	LISIN_0371	18.0175	-0.737991	0.675351
LM6179_00662	tatC	twin-arginine translocase subunit TatC	lmo0361	5403.03	0.139059	0.697925
LM6179_00663	tatA	Sec-independent protein translocase subunit TatA	lmo0362	1301.31	0.270563	0.534368
LM6179_00664		Type 1 glutamine amidotransferase-like domain-containing protein	lmo0363	447.693	-0.0235901	0.970765
LM6179_00665		YafY family protein	lmo0364	225.189	0.103698	0.815381
LM6179_00667		FTR1 family iron permease	lmo0365	10045.8	0.521924	0.233951
LM6179_00668		EfeM/EfeO family lipoprotein	lmo0366	12498.9	0.561268	0.197337
LM6179_00669	efeB	iron uptake transporter deferrochelatase/peroxidase subunit	lmo0367	18908.3	0.56219	0.196724
LM6179_00670		NUDIX domain-containing protein	lmo0368	756.93	0.1544	0.680934
LM6179_00671		YebC/PmpR family DNA-binding transcriptional regulator	lmo0369	6685.48	0.147082	0.497643
LM6179_00672		zinc ribbon domain-containing protein YjdM	lmo0370	3512.74	-0.0197974	0.969145
LM6179_00673		GntR family transcriptional regulator	lmo0371	1337.82	-0.0252161	0.933522
LM6179_00674		glycoside hydrolase family 1 protein	lmo0372	142.998	1.03464	0.0031139
LM6179_00675		PTS sugar transporter subunit IIC	lmo0373	157.114	0.766212	0.0928498
LM6179_00676		PTS sugar transporter subunit IIB	lmo0374	8.50406	0.333168	#N/A
LM6179_00677		hypothetical protein	lmo0375	109.649	-0.521661	0.300143
LM6179_00678		YafY family protein	lmo0376	727.317	0.231269	0.343036
LM6179_00679		effector binding domain-containing protein	lmo0377	603.85	-0.00748302	0.990689
LM6179_00680		hypothetical protein	lmo0378	21.173	0.145408	0.914714
LM6179_00681		hypothetical protein	lmo0379	25.1785	0.0532598	0.970392
LM6179_00684		hypothetical protein	lmo0381	11.3968	-0.173383	0.927658
LM6179_00685		DeoR/GlpR family DNA-binding transcription regulator	lmo0382	285.073	0.288217	0.301895
LM6179_00686	iolA	methylmalonate-semialdehyde dehydrogenase	lmo0383	80.2598	0.941027	0.0214279
LM6179_00687	iolB	5-deoxy-glucuronate isomerase	lmo0384	50.7323	0.819553	0.0963015
LM6179_00688	iolC	5-dehydro-2-deoxygluconokinase	lmo0385	89.87	0.417727	0.377755
LM6179_00689	iolD	3D-(3,5/4)-trihydroxycyclohexane-1,2-dione acylhydrolase (decyclizing)	lmo0386	333.318	0.347587	0.38068
LM6179_00690		iron chaperone	lmo0387	1094.13	-0.227909	0.563614
LM6179_00691		hypothetical protein	lmo0388	592.486	0.398632	0.0893614
LM6179_00692		low temperature requirement protein A	lmo0389	544.707	-0.0317484	0.942159
LM6179_00693		uracil-DNA glycosylase	lmo0390	1111.45	-0.122435	0.557743
LM6179_00694		hypothetical protein	lmo0391	1208.4	-0.01011	0.989638
LM6179_00695	floA	flotillin-like protein FloA	lmo0392	12782.7	0.0639566	0.867249
LM6179_00696		hypothetical protein	lmo0393	7143.85	0.303592	0.0362326
LM6179_00697		NlpC/P60 family protein	lmo0394	1101.54	-0.0362413	0.937998
LM6179_00698		GNAT family N-acetyltransferase	lmo0395	34.8303	-0.384061	0.660694
LM6179_00699	proC	pyrroline-5-carboxylate reductase	lmo0396	1732.69	-0.000539445	0.999037
LM6179_00700		SRPBCC family protein	lmo0397	963.47	0.0994214	0.810513
LM6179_00701		PTS sugar transporter subunit IIA	lmo0398	23.978	1.43151	0.148355
LM6179_00702		PTS fructose transporter subunit IIB	lmo0399	28.065	1.861	0.00807162
LM6179_00703		PTS fructose transporter subunit IIC	lmo0400	124.624	1.59238	0.00109772
LM6179_00704	mngB	mannosylglycerate hydrolase	lmo0401	1256.11	0.787113	5.83297e-05
LM6179_00705		PRD domain-containing protein	lmo0402	1746.49	0.496768	0.0118492
LM6179_00706		DUF4064 domain-containing protein	lmo0403	941.508	0.00790374	0.983361
LM6179_00707		hypothetical protein	lmo0404	785.827	-0.238291	0.433296
LM6179_00708		inorganic phosphate transporter	lmo0405	803.625	-0.258829	0.26526
LM6179_00709		VOC family protein	lmo0406	324.123	-0.634865	0.00520434
LM6179_00710		DUF1149 family protein	lmo0407	572.913	0.109093	0.803669
LM6179_00711		NusG domain II-containing protein	lmo0408	424.324	0.0501659	0.940033
LM6179_00712	ppsA	phosphoenolpyruvate synthase	lmo0411	1864.97	-0.268446	0.0495531
LM6179_00713		hypothetical protein	lmo0412	1119.8	0.721574	0.0062826
LM6179_00714		hypothetical protein	lmo0413	180.227	0.239667	0.638419
LM6179_00715		ZIP family metal transporter	lmo0414	1364.9	0.0392557	0.930292
LM6179_00716	pgdA	peptidoglycan N-acetylglucosamine deacetylase PgdA	lmo0415	25439.1	0.512941	0.0106393
LM6179_00717		helix-turn-helix transcriptional regulator	lmo0416	86.423	0.00814903	0.994969
LM6179_00718		2'-O-methyl transferase	lmo0417	110.394	0.241693	0.660595
LM6179_00719		phage repressor protein	lmo0418	43.6068	0.612918	0.457027
LM6179_00720		TMEM175 family protein	lmo0419	392.185	-0.362082	0.239439
LM6179_00721		Cof-type HAD-IIB family hydrolase	lmo0420	269.763	-0.227224	0.523027
LM6179_00722		FtsW/RodA/SpoVE family cell cycle protein	lmo0421	486.066	0.0822853	0.820747
LM6179_00723		PadR family transcriptional regulator	lmo0422	189.793	0.0373077	0.958054
LM6179_00724		sigma-70 family RNA polymerase sigma factor	lmo0423	146.188	-0.312479	0.444804
LM6179_00725		GRP family sugar transporter	lmo0424	38.6022	-0.213774	0.851227
LM6179_00726		BglG family transcription antiterminator	lmo0425	354.954	0.43679	0.0988149
LM6179_00727		PTS sugar transporter subunit IIA	lmo0426	87.8971	0.465841	0.395871
LM6179_00728		PTS fructose transporter subunit IIB	lmo0427	32.1299	0.354263	0.674153
LM6179_00729		PTS fructose transporter subunit IIC	lmo0428	189.464	0.320913	0.419879
LM6179_00730		alpha-mannosidase	lmo0429	792.582	0.384016	0.128214
LM6179_00731		LysR family transcriptional regulator	lmo0430	872.632	-0.0450726	0.914714
LM6179_00732		DapH/DapD/GlmU-related protein	lmo0431	84.8454	0.202474	0.803097
LM6179_00733		SDR family oxidoreductase	lmo0432	148.274	0.0210791	0.976752
LM6179_00736	inlB	GW domain-containing class 2 internalin InlB	lmo0434	291.881	-1.23913	2.36769e-09
LM6179_00739		uncharacterized gene	lmo0435	472.235	-0.322117	0.144157
LM6179_00740		Rrf2 family transcriptional regulator	lmo0436	384.123	-0.881606	0.00898375
LM6179_00741		SDR family oxidoreductase	lmo0437	221.608	0.308154	0.345213
LM6179_00742	lntA	nuclear targeted protein LntA	lmo0438	11.1542	0.662098	#N/A
LM6179_00743		condensation domain-containing protein	lmo0439	229.375	-0.918764	0.0100816
LM6179_00744		DUF2004 domain-containing protein	lmo0440	248.508	0.331687	0.328627
LM6179_00745		penicillin-binding transpeptidase domain-containing protein	lmo0441	4663.01	0.274413	0.0515428
LM6179_00746		hypothetical protein	lmo0442	2.31508	-2.69968	#N/A
LM6179_00747		LCP family protein	lmo0443	2187.19	-0.0467967	0.924499
LM6179_00748		YafY family protein	#N/A	159.784	0.099446	0.840458
LM6179_00749		glutamine amidotransferase	#N/A	41.709	-0.345934	0.654236
LM6179_00750		hypothetical protein	lmo0449	1199.24	-0.00582277	0.996167
LM6179_00751		YoaK family protein	lmo0450	406.352	-0.0896818	0.826907
LM6179_00752		DUF4866 family protein	lmo0451	779.217	0.0805382	0.844525
LM6179_00753		transglutaminaseTgpA domain-containing protein	lmo0452	5393.06	-0.126625	0.623472
LM6179_00754		DUF58 domain-containing protein	lmo0453	2462.51	-0.104185	0.60013
LM6179_00755		MoxR family ATPase	lmo0454	2737.44	-0.165394	0.389393
LM6179_00756		PucR family transcriptional regulator	lmo0455	1536.22	-0.0175641	0.960611
LM6179_00757		cytosine permease	lmo0456	109.292	-0.322743	0.618954
LM6179_00758		DUF917 domain-containing protein	lmo0457	266.122	0.0822161	0.854255
LM6179_00759		hydantoinase/oxoprolinase family protein	lmo0458	410.353	-0.0626563	0.869203
LM6179_00761		helix-turn-helix domain-containing protein	lmo0459	1109.31	-0.137737	0.706834
LM6179_00762		BspA family leucine-rich repeat surface protein	#N/A	251.161	-0.127277	0.804083
LM6179_00763		BspA family leucine-rich repeat surface protein	lmo0460	398.68	-0.118742	0.725586
LM6179_00764		tRNA (uracil-5-)-methyltransferase	lmo0461	43.087	-0.000148664	0.999983
LM6179_00765		hypothetical protein	lmo0462	102.025	-0.391884	0.421467
LM6179_00766		LPXTG cell wall anchor domain-containing protein	lmo0463	38.3638	-0.410129	0.592138
LM6179_00767		helix-turn-helix domain-containing protein	lmo0464	28.3309	-1.05521	0.142094
LM6179_00768		"DUF3130 domain-containing protein"	#N/A	40.7526	0.420595	0.55841
LM6179_00769		"ribonuclease P"	lmo0336	21.964	-0.652755	0.462423
LM6179_00770		"incomplete; partial on complete genome; missing C-terminis"	#N/A	233.7	-0.063846	0.89958
LM6179_00771		hypothetical protein	#N/A	9.86082	-0.477393	#N/A
LM6179_00772		hypothetical protein	lmo0474	35.7637	0.224093	0.812547
LM6179_00773		hypothetical protein	lmo0475	16.5058	-0.32472	0.799812
LM6179_00774		"HD domain-containing protein"	lmo0476	584.472	0.195103	0.482565
LM6179_00776		"DUF3139 domain-containing protein"	lmo0477	339.862	0.218882	0.458542
LM6179_00777		DUF3139 domain-containing protein	lmo0478	304.731	0.273949	0.474108
LM6179_00779		TetR/AcrR family transcriptional regulator C-terminal domain-containing protein	lmo0480	281.305	-0.114836	0.789335
LM6179_00780		oleate hydratase	lmo0481	1249.5	-0.112908	0.781992
LM6179_00781	rlmN	23S rRNA (adenine(2503)-C(2))-methyltransferase RlmN	lmo0482	5946.91	0.239567	0.331676
LM6179_00782		GyrI-like domain-containing protein	lmo0483	1079.57	-0.0623495	0.851227
LM6179_00783	isdG	heme oxygenase IsdG	lmo0484	2936.33	-0.595526	0.00877901
LM6179_00784		nitroreductase family protein	lmo0485	5745.28	0.111652	0.679361
LM6179_00785	rpmF	"GW domain-containing class 2 internalin InlB"	lmo0486	1711.23	-0.290427	0.502301
LM6179_00786		NUDIX hydrolase	lmo0487	1154.8	0.600922	0.00992421
LM6179_00787		LysR family transcriptional regulator	lmo0488	431.078	0.49754	0.018805
LM6179_00788		NAD(P)/FAD-dependent oxidoreductase	lmo0489	159.451	0.230483	0.612469
LM6179_00789		shikimate dehydrogenase	lmo0490	432.75	0.151082	0.576516
LM6179_00790	aroD	type I 3-dehydroquinate dehydratase	lmo0491	720.187	0.19679	0.431454
LM6179_00791		SGNH/GDSL hydrolase family protein	lmo0494	546.887	0.358133	0.141321
LM6179_00792		DMT family transporter	lmo0495	430.372	-0.153338	0.569679
LM6179_00793		DUF896 domain-containing protein	lmo0496	179.954	-0.394101	0.325482
LM6179_00794		glycosyltransferase	lmo0497	2569.78	-0.00196461	0.996167
LM6179_00795	rpiB	ribose 5-phosphate isomerase B	lmo0498	16.1788	1.43323	0.142812
LM6179_00796		ribulose-phosphate 3-epimerase	lmo0499	22.3686	0.721944	0.497182
LM6179_00797		transaldolase family protein	lmo0500	15.3362	1.37589	0.167432
LM6179_00798		BglG family transcription antiterminator	lmo0501	150.126	0.646207	0.0578111
LM6179_00799		SIS domain-containing protein	lmo0502	40.3524	0.757529	0.274835
LM6179_00800		PTS sugar transporter subunit IIA	lmo0503	17.6457	0.635711	0.532754
LM6179_00801		hypothetical protein	lmo0504	17.2524	0.172157	0.910523
LM6179_00802	rpe	ribulose-phosphate 3-epimerase	lmo0505	25.0644	0.554428	0.565926
LM6179_00803		galactitol-1-phosphate 5-dehydrogenase	lmo0506	32.7335	0.510065	0.548787
LM6179_00804		PTS sugar transporter subunit IIB	lmo0507	12.0416	0.736322	0.599459
LM6179_00805		PTS galactitol transporter subunit IIC	lmo0508	73.3061	0.537464	0.225609
LM6179_00806		ribose-phosphate pyrophosphokinase	lmo0509	13563.4	-0.0241338	0.94194
LM6179_00807		hypothetical protein	lmo0510	114.432	-0.302868	0.523829
LM6179_00808		type 1 glutamine amidotransferase	lmo0511	386.841	0.0384996	0.937635
LM6179_00809		Lin0512 family protein	lmo0512	963.855	-0.390411	0.494223
LM6179_00810		helix-turn-helix domain-containing protein	lmo0513	1572.91	-0.253579	0.427404
LM6179_00811		uncharacterized gene	lmo0514	335.11	0.172062	0.530591
LM6179_00813		universal stress protein	lmo0513	102.585	-0.122225	0.821622
LM6179_00814		CapA family protein	lmo0514	1320.12	0.394276	0.0126182
LM6179_00815		phosphoglycerate mutase family protein	lmo0513	59.3887	1.6054	0.00482774
LM6179_00816	cas6	CRISPR-associated endoribonuclease Cas6	lmo0514	6.42478	0.301585	#N/A
LM6179_00817	cas8a1	type I-B CRISPR-associated protein Cas8b1/Cst1	lmo0513	7.0026	-0.867208	#N/A
LM6179_00818	cas7i	type I-B CRISPR-associated protein Cas7/Cst2/DevR	lmo0514	17.6789	-0.380601	0.765253
LM6179_00819	cas5b	type I-B CRISPR-associated protein Cas5b	lmo0513	30.699	0.0525822	0.960872
LM6179_00820		CRISPR-associated helicase/endonuclease Cas3	lmo0514	54.0338	-0.0534446	0.953561
LM6179_00821		CRISPR-associated endonuclease Cas1	lmo0513	3.84248	0.511465	#N/A
LM6179_00822	cas2	CRISPR-associated endonuclease Cas2	lmo0514	1.2743	-3.03942	#N/A
LM6179_00823		DUF1304 domain-containing protein	lmo0513	380.93	0.0738998	0.89958
LM6179_00824		DHA2 family efflux MFS transporter permease subunit	lmo0514	29314.2	-0.107147	0.688802
LM6179_00825		ROK family transcriptional regulator	lmo0513	357.823	0.195261	0.75789
LM6179_00826		6-phospho-beta-glucosidase	lmo0514	2440.93	0.0288138	0.953561
LM6179_00827		MurR/RpiR family transcriptional regulator	lmo0513	898.837	0.193916	0.502301
LM6179_00828		hypothetical protein	lmo0514	147.161	-0.107621	0.870251
LM6179_00829		SulP family inorganic anion transporter	lmo0513	4759.74	-0.337977	0.127099
LM6179_00830		DUF1254 domain-containing protein	lmo0514	3475.87	0.110175	0.493492
LM6179_00831		MerR family transcriptional regulator	lmo0513	274.854	-0.127665	0.76758
LM6179_00832		hypothetical protein	lmo0514	904.836	-0.0491849	0.889935
LM6179_00833		DUF2334 domain-containing protein	lmo0513	1728.33	-0.1247	0.622379
LM6179_00834		glycosyltransferase family 2 protein	lmo0514	2545.71	0.0607683	0.785313
LM6179_00835		cellulose biosynthesis cyclic di-GMP-binding regulatory protein BcsB	lmo0513	9982.17	-0.120068	0.569679
LM6179_00836		diguanylate cyclase	lmo0514	2612.71	-0.120711	0.687741
LM6179_00837		methyltransferase domain-containing protein	lmo0513	945.155	-0.450136	0.170464
LM6179_00838		ACT domain-containing protein	lmo0514	627.225	0.0895814	0.818719
LM6179_00839		PFL family protein	lmo0513	4909.64	0.0136114	0.973928
LM6179_00840		LacI family DNA-binding transcriptional regulator	lmo0514	2168.1	-0.0545368	0.866921
LM6179_00841		6-phospho-beta-glucosidase	lmo0513	1052.76	1.09061	0.000674019
LM6179_00842		Zn-dependent hydrolase	lmo0514	5484.75	-0.295134	0.137335
LM6179_00843		M20 family metallopeptidase	lmo0513	8327.21	-0.155594	0.338653
LM6179_00844		tagatose-bisphosphate aldolase	lmo0514	10030.9	-1.03133	3.19253e-09
LM6179_00845		serine hydrolase	lmo0513	8038.52	0.269666	0.379327
LM6179_00846		ABC transporter substrate-binding protein	lmo0514	29331.2	0.572813	4.22726e-05
LM6179_00847		PTS glucitol/sorbitol transporter subunit IIA	lmo0513	15.2225	1.17326	0.289508
LM6179_00848		PTS glucitol/sorbitol transporter subunit IIB	lmo0514	24.7757	0.950655	0.191265
LM6179_00849		PTS glucitol/sorbitol transporter subunit IIC	lmo0513	8.07264	1.69658	#N/A
LM6179_00850		transcriptional regulator GutM	lmo0514	9.11603	1.84281	#N/A
LM6179_00851		SAF domain-containing protein	lmo0513	144.92	0.978828	0.00572096
LM6179_00852		sugar-binding transcriptional regulator	lmo0514	1678.52	0.292908	0.183085
LM6179_00853		Crp/Fnr family transcriptional regulator	lmo0513	2.94342	1.04	#N/A
LM6179_00854		lmo0549 family WxL domain-containing class 2 internalin	lmo0514	26.0256	-0.0628913	0.960872
LM6179_00855		LPXTG cell wall anchor domain-containing protein	lmo0550	9.73213	-0.0883887	#N/A
LM6179_00856		WxL domain-containing protein	lmo0551	87.4406	-0.1073	0.876475
LM6179_00857		DUF916 and DUF3324 domain-containing protein	lmo0552	43.0633	0.238748	0.75445
LM6179_00858	cbpA	cyclic di-AMP binding protein CbpA	lmo0553	1606.02	-0.00309969	0.996167
LM6179_00859		iron-containing alcohol dehydrogenase	lmo0554	2503.37	-0.219958	0.264202
LM6179_00860		peptide MFS transporter	lmo0555	4627.7	-0.0689565	0.804083
LM6179_00861		phosphoglycerate mutase family protein	lmo0556	1731.7	0.709373	3.67477e-06
LM6179_00862		phosphoglycerate mutase family protein	lmo0557	1733.35	0.318597	0.0446396
LM6179_00863		lactonase family protein	lmo0558	20143.3	-0.0420956	0.889669
LM6179_00864		magnesium transporter CorA family protein	lmo0559	531.751	-0.393936	0.0404705
LM6179_00865	gdhA	NADP-specific glutamate dehydrogenase	lmo0560	8293.76	-0.440147	0.308947
LM6179_00866	hisE	phosphoribosyl-ATP diphosphatase	lmo0561	173.593	-0.102925	0.822645
LM6179_00867	hisI	phosphoribosyl-AMP cyclohydrolase	lmo0562	175.067	-0.294425	0.402129
LM6179_00868	hisF	imidazole glycerol phosphate synthase subunit HisF	lmo0563	576.33	-0.216573	0.426351
LM6179_00869	hisA	1-(5-phosphoribosyl)-5-[(5-phosphoribosylamino)methylideneamino]imidazole-4-carboxamide isomerase	lmo0564	457.993	-0.435243	0.0189803
LM6179_00870	hisH	imidazole glycerol phosphate synthase subunit HisH	lmo0565	294.48	-0.575241	0.0541182
LM6179_00871	hisB	imidazoleglycerol-phosphate dehydratase HisB	lmo0566	259.083	-0.15789	0.622858
LM6179_00872	hisD	histidinol dehydrogenase	lmo0567	724.72	-0.18606	0.427807
LM6179_00873	hisG	ATP phosphoribosyltransferase	lmo0568	193.801	-0.197469	0.618954
LM6179_00874		ATP phosphoribosyltransferase regulatory subunit	lmo0569	494.894	0.027542	0.939736
LM6179_00875	hisJ	histidinol-phosphatase HisJ	lmo0570	881.086	0.0313303	0.953561
LM6179_00876		MGMT family protein	lmo0571	125.956	-0.229684	0.702206
LM6179_00877		nucleoid-associated protein	lmo0572	1634.36	0.340082	0.418159
LM6179_00878		NCS2 family permease	lmo0573	1990.15	-0.0360198	0.899343
LM6179_00879		glycoside hydrolase family 1 protein	lmo0574	2139.95	0.0273271	0.923631
LM6179_00880		GntR family transcriptional regulator	lmo0575	2572.28	0.0542258	0.886609
LM6179_00881		MucBP domain-containing protein	lmo0576	226.092	-0.0990853	0.798735
LM6179_00882		threonine/serine exporter family protein	lmo0577	666.411	-0.0442872	0.939736
LM6179_00883		threonine/serine exporter ThrE family protein	lmo0578	794.07	-0.0566888	0.85923
LM6179_00884		PC4/YdbC family ssDNA-binding protein	lmo0579	355.307	-0.0806622	0.901108
LM6179_00885		alpha/beta hydrolase	lmo0580	727.999	-0.449881	0.199435
LM6179_00886		class I SAM-dependent rRNA methyltransferase	lmo0581	2692.02	-0.249362	0.172624
LM6179_00887		invasion associated endopeptidase	lmo0582	36399.8	-0.189326	0.495212
LM6179_00888	secA2	accessory Sec system translocase SecA2	lmo0583	5995.68	0.199221	0.662907
LM6179_00889		AI-2E family transporter	lmo0584	2193.07	-0.392379	0.300652
LM6179_00890		WxL domain-containing protein	lmo0585	121.939	-0.209385	0.620264
LM6179_00891		DUF916 and DUF3324 domain-containing protein	lmo0586	73.3282	0.0582214	0.952814
LM6179_00892		hypothetical protein	lmo0587	197.404	0.137048	0.794695
LM6179_00893		deoxyribodipyrimidine photo-lyase	lmo0588	1490.85	0.0666324	0.817917
LM6179_00894		DUF2177 family protein	lmo0589	229.65	-0.511015	0.183745
LM6179_00895		DegV family protein	lmo0590	2253.56	-0.731032	0.000993597
LM6179_00896		DUF1295 domain-containing protein	lmo0591	819.079	-0.637307	0.0422163
LM6179_00897		DUF1269 domain-containing protein	lmo0592	2295.38	-0.33908	0.0847929
LM6179_00898		formate/nitrite transporter family protein	lmo0593	6503.12	-0.478075	0.131346
LM6179_00899	metX	homoserine O-acetyltransferase	lmo0594	756.039	0.0578071	0.860454
LM6179_00900		O-acetylhomoserine aminocarboxypropyltransferase/cysteine synthase	lmo0595	734.562	-0.0201959	0.95268
LM6179_00901		HdeD family acid-resistance protein	lmo0596	2302.77	-2.02341	2.13124e-09
LM6179_00902		Crp/Fnr family transcriptional regulator	lmo0597	5079.95	0.143465	0.722519
LM6179_00903		biotin transporter BioY	LISIN_0620	462.375	-0.0723341	0.945434
LM6179_00904		PadR family transcriptional regulator	lmo0599	225.026	-0.0120287	0.991047
LM6179_00905		DUF1700 domain-containing protein	lmo0600	688.503	0.000403224	0.999471
LM6179_00906		DUF4097 domain-containing protein	lmo0601	1784.6	0.0798151	0.752929
LM6179_00907		GNAT family N-acetyltransferase	lmo0602	191.508	-1.84905	7.59711e-06
LM6179_00908		hypothetical protein	lmo0603	1757.44	-0.0339542	0.96033
LM6179_00909		DUF4870 domain-containing protein	lmo0604	169.982	0.14455	0.820747
LM6179_00910		MATE family efflux transporter	lmo0605	2842.84	0.39407	0.175588
LM6179_00912		MarR family winged helix-turn-helix transcriptional regulator	lmo0606	493.474	-0.00744008	0.990314
LM6179_00913		ABC transporter ATP-binding protein	lmo0607	2647.06	-0.22658	0.118724
LM6179_00914		ABC transporter ATP-binding protein	lmo0608	2886.11	-0.492567	0.05547
LM6179_00915		rhodanese-like domain-containing protein	lmo0609	904.149	0.261316	0.455419
LM6179_00916		lmo0610 family class 1 internalin	lmo0610	597.292	-0.871081	2.06525e-08
LM6179_00918		FMN-dependent NADH-azoreductase	lmo0611	8721.62	0.100254	0.697744
LM6179_00919		MarR family winged helix-turn-helix transcriptional regulator	lmo0612	247.146	0.0490417	0.943582
LM6179_00920		NADP-dependent oxidoreductase	lmo0613	992.718	-0.250328	0.591748
LM6179_00921		GNAT family N-acetyltransferase	lmo0614	285.64	0.198433	0.700763
LM6179_00922		hypothetical protein	lmo0615	28.2413	-0.877719	0.287247
LM6179_00923		glycerophosphodiester phosphodiesterase	lmo0616	1112.23	0.134788	0.545441
LM6179_00924		DUF5067 domain-containing protein	lmo0617	324.778	-0.186047	0.646044
LM6179_00925		serine/threonine-protein kinase	lmo0618	1958.05	0.0407747	0.86586
LM6179_00926		hypothetical protein	lmo0619	234.491	0.0708584	0.904692
LM6179_00927		DUF1398 family protein	#N/A	192.882	0.0561446	0.921197
LM6179_00928		sulfite exporter TauE/SafE family protein	lmo0621	176.254	-0.00443545	0.996113
LM6179_00929		hypothetical protein	lmo0622	23.9514	-1.01407	0.312924
LM6179_00930		DUF3116 family protein	lmo0623	87.8212	0.105955	0.879869
LM6179_00931		GNAT family N-acetyltransferase	lmo0624	811.666	-0.00378304	0.996113
LM6179_00932		SGNH/GDSL hydrolase family protein	lmo0625	1130.11	0.0358325	0.939736
LM6179_00933		DUF6044 family protein	lmo0626	2375.77	0.00853142	0.977949
LM6179_00934		Cna B-type domain-containing protein	lmo0627	254.083	-0.120999	0.792129
LM6179_00935		hypothetical protein	lmo0628	15.5837	-1.55307	0.197337
LM6179_00936		cysteine hydrolase family protein	lmo0629	183.325	-0.0711263	0.93127
LM6179_00937		PTS sugar transporter subunit IIA	lmo0630	72.9967	0.667891	0.183833
LM6179_00938		fructose PTS transporter subunit IIA	lmo0631	9.33399	1.06009	#N/A
LM6179_00939		PTS fructose transporter subunit EIIC	lmo0632	49.2899	0.774355	0.305607
LM6179_00940		PTS fructose-like transporter subunit IIB	lmo0633	24.5101	0.328188	0.754082
LM6179_00941		class II D-tagatose-bisphosphate aldolase, non-catalytic subunit	lmo0634	95.1113	0.555877	0.222422
LM6179_00942		HAD family hydrolase	lmo0635	398.043	-0.00361622	0.996167
LM6179_00943		Rrf2 family transcriptional regulator	lmo0636	253.613	-0.373539	0.203807
LM6179_00944		class I SAM-dependent methyltransferase	lmo0637	385.163	-0.1476	0.73878
LM6179_00946		trypsin-like serine protease	#N/A	120.769	0.181859	0.698499
LM6179_00947		lipoprotein	#N/A	22.7337	0.559989	0.52921
LM6179_00949		DUF3267 domain-containing protein	lmo0639	386.931	0.441511	0.0860317
LM6179_00950		aldo/keto reductase family oxidoreductase	lmo0640	4119.58	0.393207	0.0434377
LM6179_00951		heavy metal translocating P-type ATPase	lmo0641	278.182	-0.443066	0.0946335
LM6179_00952		hypothetical protein	lmo0642	1809.78	-0.278787	0.318757
LM6179_00953		transaldolase	lmo0643	60.976	1.29556	0.00106089
LM6179_00954	ltaP	lipoteichoic acid primase LtaP	lmo0644	8046.93	-0.208688	0.181376
LM6179_00955		amino acid permease	lmo0645	2449.21	0.211663	0.170723
LM6179_00956		VOC family protein	lmo0646	570.01	-0.0838913	0.845295
LM6179_00957		hypothetical protein	lmo0647	193.301	-0.697135	0.00262109
LM6179_00958		magnesium transporter CorA family protein	lmo0648	676.473	-0.601928	0.00135736
LM6179_00959		GntR family transcriptional regulator	lmo0649	606.219	-0.422407	0.208444
LM6179_00960		YhgE/Pip domain-containing protein	lmo0650	6222.72	-0.299051	0.188367
LM6179_00961		GntR family transcriptional regulator	lmo0651	967.568	-0.439058	0.0991349
LM6179_00962		GNAT family N-acetyltransferase	lmo0652	1048.88	-0.550812	0.00590658
LM6179_00963		DUF975 family protein	lmo0653	18183.3	-0.383572	0.307271
LM6179_00964		hypothetical protein	lmo0654	929.185	-1.02832	9.04315e-17
LM6179_00965		metallophosphoesterase family protein	lmo0655	528.196	-0.397895	0.170711
LM6179_00966		DUF420 domain-containing protein	lmo0656	2987.79	-0.295589	0.483026
LM6179_00967		hypothetical protein	lmo0657	215.494	0.0366298	0.946742
LM6179_00968		endonuclease III domain-containing protein	lmo0658	405.669	-0.0765548	0.864088
LM6179_00969		Rgg family transcriptional regulator	lmo0659	57.0099	-0.0112336	0.994969
LM6179_00971		transposase	lmo0660	18.0426	0.110044	0.94389
LM6179_00972		carboxymuconolactone decarboxylase family protein	lmo0661	24.5779	-0.695613	0.477917
LM6179_00973	pdxK	pyridoxine/pyridoxal/pyridoxamine kinase	lmo0662	9405.19	-0.192146	0.561234
LM6179_00974		Cof-type HAD-IIB family hydrolase	lmo0663	5920.57	-0.0362225	0.901367
LM6179_00975		maltose acetyltransferase domain-containing protein	lmo0664	3037.63	0.226334	0.218657
LM6179_00976		DUF5327 family protein	lmo0665	1317.69	0.0785524	0.847462
LM6179_00977		DUF423 domain-containing protein	lmo0666	500.405	-0.0488124	0.955433
LM6179_00978		ABC transporter ATP-binding protein	lmo0667	3219.21	-0.147279	0.427807
LM6179_00979		ABC transporter permease	lmo0668	2812.92	0.0232957	0.952814
LM6179_00980		SDR family oxidoreductase	lmo0669	204.023	-1.52566	3.67477e-06
LM6179_00981		hypothetical protein	lmo0670	28.7189	-0.716891	0.384098
LM6179_00982		hypothetical protein	lmo0671	368.957	0.199062	0.705472
LM6179_00983		DUF805 domain-containing protein	lmo0672	151.256	0.015031	0.987733
LM6179_00984		hypothetical protein	lmo0673	459.891	-0.69002	0.0565507
LM6179_00985	mogR	motility genes transcriptional repressor MogR	lmo0674	8200.74	0.0118941	0.970871
LM6179_00986		flagellar motor switch protein FliN	lmo0675	1705.85	0.617063	0.167617
LM6179_00987		flagellar type III secretion system pore protein FliP	lmo0676	6541.24	0.19506	0.203807
LM6179_00988		flagellar biosynthetic protein FliQ	lmo0677	2798.45	0.498979	0.0299459
LM6179_00989		flagellar biosynthetic protein FliR	lmo0678	5882.28	0.255082	0.287469
LM6179_00990		flagellar biosynthesis protein FlhB	lmo0679	12816.9	0.485392	0.0413754
LM6179_00991		flagellar biosynthesis protein FlhA	lmo0680	14484.4	0.424334	0.0835866
LM6179_00992	flhF	flagellar biosynthesis protein FlhF	lmo0681	12505.9	0.412046	0.0375348
LM6179_00993		flagellar basal-body rod protein FlgG	lmo0682	7450.54	0.153234	0.629598
LM6179_00994		protein-glutamate O-methyltransferase CheR	lmo0683	8469.48	0.236939	0.272978
LM6179_00995		DUF3964 family protein	lmo0684	1951.52	0.412387	0.0713617
LM6179_00996	motA	flagellar motor stator protein MotA	lmo0685	11524.7	0.36718	0.0349405
LM6179_00997		flagellar motor protein MotB	lmo0686	11388.7	0.438649	0.0660508
LM6179_00998		hypothetical protein	lmo0687	8147.14	0.553529	0.0182383
LM6179_00999		glycosyltransferase	lmo0688	44545.3	0.354559	0.109114
LM6179_01000		chemotaxis protein	lmo0689	25339.2	0.583398	0.00478163
LM6179_01001		FliC/FljB family flagellin	lmo0690	427333	-0.317241	0.304895
LM6179_01002		response regulator	lmo0691	5862.29	-0.0601532	0.794998
LM6179_01003		chemotaxis protein CheA	lmo0692	62925.4	0.136042	0.629598
LM6179_01004		flagellar motor switch protein FliN	lmo0693	6246.82	0.477899	0.331755
LM6179_01005		hypothetical protein	lmo0694	6522	-0.223966	0.300143
LM6179_01006		flagellar hook-length control protein FliK	lmo0695	41931.9	0.144896	0.773533
LM6179_01007		flagellar hook capping FlgD N-terminal domain-containing protein	lmo0696	9523.81	0.113906	0.764284
LM6179_01008	flgE	flagellar hook protein FlgE	lmo0697	37902.7	-0.243626	0.427512
LM6179_01009		flagellar motor switch protein FliN	lmo0698	4758.34	0.0797751	0.790257
LM6179_01010	fliM	flagellar motor switch protein FliM	lmo0699	30254.3	0.106059	0.782328
LM6179_01011		flagellar motor switch protein	lmo0700	42693.9	0.0760821	0.83437
LM6179_01012		hypothetical protein	lmo0701	26374.8	-0.128489	0.561882
LM6179_01013		hypothetical protein	lmo0702	17271.9	-0.11715	0.684242
LM6179_01014		YaaR family protein	lmo0703	5794.97	-0.193188	0.502301
LM6179_01015		Myocilin	lmo0704	6877.86	0.0262564	0.96033
LM6179_01016	flgK	flagellar hook-associated protein FlgK	lmo0705	45227.4	-0.0171183	0.965767
LM6179_01017		flagellar hook-associated protein 3	lmo0706	30904.8	-0.0183915	0.96033
LM6179_01018		flagellar hook-associated protein 2	lmo0707	39030.6	-0.134149	0.617593
LM6179_01019		flagellar protein FliS	lmo0708	7296.25	-0.0979063	0.793565
LM6179_01020		hypothetical protein	lmo0709	5693.23	-0.155121	0.748808
LM6179_01021	flgB	flagellar basal body rod protein FlgB	lmo0710	11628.4	-0.406801	0.11248
LM6179_01022	flgC	flagellar basal body rod protein FlgC	lmo0711	16873.8	-0.0742184	0.858629
LM6179_01023	fliE	flagellar hook-basal body complex protein FliE	lmo0712	5147.71	-0.261445	0.503709
LM6179_01024	fliF	flagellar basal-body MS-ring/collar protein FliF	lmo0713	36970.8	-0.327408	0.0515428
LM6179_01025		flagellar motor switch protein FliG	lmo0714	23410.4	-0.100847	0.763915
LM6179_01026		FliH/SctL family protein	lmo0715	19765.9	-0.0610228	0.889669
LM6179_01027	fliI	flagellar protein export ATPase FliI	lmo0716	31162.3	-0.0934251	0.75858
LM6179_01028		lytic transglycosylase domain-containing protein	lmo0717	17099.2	-0.462305	0.0955173
LM6179_01029		hypothetical protein	lmo0718	16530	-0.307251	0.0251264
LM6179_01030	lftR	PadR family transcriptional regulator LftR	lmo0719	206.503	0.00800759	0.991047
LM6179_01031		DUF1048 domain-containing protein	lmo0720	482.176	0.21415	0.404982
LM6179_01032		elongation factor G-binding protein	lmo0721	2022.69	0.183602	0.486327
LM6179_01033		pyruvate oxidase	lmo0722	3066.68	-1.93398	7.52075e-24
LM6179_01034		methyl-accepting chemotaxis protein	lmo0723	71734.7	-0.0438247	0.875654
LM6179_01035		C39 family peptidase	lmo0724	23568.2	0.107204	0.569293
LM6179_01036		LPXTG cell wall anchor domain-containing protein	lmo0725	97.599	-0.315567	0.754082
LM6179_01039	glmS	glutamine--fructose-6-phosphate transaminase (isomerizing)	lmo0727	41806.5	0.0038209	0.994894
LM6179_01040		hypothetical protein	lmo0728	990.485	-0.239827	0.464237
LM6179_01041		DUF6530 family protein	lmo0729	800.961	-0.00812419	0.987733
LM6179_01042		GIY-YIG nuclease family protein	lmo0730	369.463	0.153587	0.609791
LM6179_01043		DUF4064 domain-containing protein	lmo0731	4501.24	0.337188	0.414022
LM6179_01044		MucBP domain-containing protein	lmo0732	358.796	-0.322665	0.262222
LM6179_01045		helix-turn-helix transcriptional regulator	lmo0733	66.4036	0.03558	0.968847
LM6179_01046		LacI family DNA-binding transcriptional regulator	lmo0734	865.07	0.0404864	0.904692
LM6179_01047	rpe	ribulose-phosphate 3-epimerase	lmo0735	46.8058	0.271387	0.77105
LM6179_01048	rpiB	ribose 5-phosphate isomerase B	lmo0736	34.6094	0.126725	0.901108
LM6179_01049		hypothetical protein	lmo0737	100.599	0.341684	0.40277
LM6179_01050		beta-glucoside-specific PTS transporter subunit IIABC	lmo0738	245.073	0.549752	0.0358481
LM6179_01051		glycoside hydrolase family 1 protein	lmo0739	309.414	0.0742333	0.870309
LM6179_01052		Crp/Fnr family transcriptional regulator	lmo0740	422.539	-0.0336375	0.931781
LM6179_01053		GntR family transcriptional regulator	lmo0741	3.72462	-1.30596	#N/A
LM6179_01054		ABC transporter ATP-binding protein	lmo0742	9.48221	0.0660581	#N/A
LM6179_01055		ABC transporter permease	lmo0743	10.3286	0.320665	#N/A
LM6179_01056		ATP-binding cassette domain-containing protein	lmo0744	44.5182	0.471455	0.493492
LM6179_01057		hypothetical protein	lmo0745	15.9172	-0.757439	0.493992
LM6179_01058		hypothetical protein	lmo0746	6.83735	-0.376832	#N/A
LM6179_01059		hypothetical protein	lmo0747	1.01095	-2.04196	#N/A
LM6179_01060		hypothetical protein	lmo0748	119.824	-0.648746	0.413795
LM6179_01061		helix-turn-helix transcriptional regulator	lmo0749	28.1219	0.145101	0.889669
LM6179_01062		hypothetical protein	lmo0750	339.55	-0.382306	0.452693
LM6179_01063		hypothetical protein	lmo0751	45.619	-1.10596	0.18966
LM6179_01064		alpha/beta hydrolase	lmo0752	489.268	-0.203064	0.409142
LM6179_01065		Crp/Fnr family transcriptional regulator	lmo0753	57.1161	-0.0901252	0.905924
LM6179_01066		nuclear transport factor 2 family protein	lmo0754	189.149	0.00285037	0.996167
LM6179_01067		SGNH/GDSL hydrolase family protein	lmo0755	594.05	0.0136903	0.977658
LM6179_01068		ABC transporter ATP-binding protein	lmo0756	1089.94	0.0503936	0.879869
LM6179_01069		ABC transporter permease	lmo0757	1803.29	-0.12748	0.660694
LM6179_01070		VOC family protein	lmo0758	835.151	-0.427389	0.0186175
LM6179_01071		ring-cleaving dioxygenase	lmo0759	868.177	-0.441852	0.148131
LM6179_01072		alpha/beta hydrolase	lmo0760	589.59	-0.144812	0.6157
LM6179_01073		flavin reductase family protein	lmo0761	329.314	-0.185033	0.591967
LM6179_01074	hflX	GTPase HflX	lmo0762	1014.38	-0.221869	0.380522
LM6179_01075		metallophosphoesterase	lmo0763	3668.75	0.00397029	0.996113
LM6179_01076	lplA2	lipoate protein ligase LplA2	lmo0764	4265.04	-0.01631	0.971854
LM6179_01077		glycoside hydrolase family 125 protein	lmo0765	87.8415	0.870803	0.0220713
LM6179_01078		sugar ABC transporter permease	lmo0766	48.1749	0.633188	0.258698
LM6179_01079		carbohydrate ABC transporter permease	lmo0767	51.3692	0.711832	0.207408
LM6179_01080		ABC transporter substrate-binding protein	lmo0768	138.626	0.788658	0.00257145
LM6179_01081		glycoside hydrolase family 76 protein	lmo0769	72.511	0.865918	0.0793145
LM6179_01082		substrate-binding domain-containing protein	lmo0770	1172.79	-0.0654293	0.826181
LM6179_01083		hypothetical protein	lmo0771	797.9	-0.0832493	0.831857
LM6179_01084		GntR family transcriptional regulator	lmo0772	466.419	-0.21672	0.47486
LM6179_01085		acryloyl-CoA reductase	lmo0773	1675.51	0.281948	0.446591
LM6179_01086		diacylglycerol kinase family lipid kinase	lmo0774	3386.62	-0.348581	0.119755
LM6179_01087		hypothetical protein	lmo0775	1432.13	-0.318916	0.11248
LM6179_01088		ROK family protein	lmo0776	121.279	1.0277	0.00520434
LM6179_01089		hypothetical protein	lmo0777	1743.95	-0.233349	0.243968
LM6179_01090		hypothetical protein	lmo0778	95.4642	-0.193217	0.706814
LM6179_01091		Lmo0779 family protein	lmo0779	3095.37	0.00593699	0.988525
LM6179_01092		hypothetical protein	lmo0780	4.59891	-1.06274	#N/A
LM6179_01093		PTS mannose transporter subunit IID	lmo0781	5312.83	-1.827	1.98306e-10
LM6179_01094		PTS mannose/fructose/sorbose transporter subunit IIC	lmo0782	3387.73	-1.81079	1.46618e-11
LM6179_01095		mannose/fructose/sorbose PTS transporter subunit IIB	lmo0783	2333.32	-2.04694	1.00241e-11
LM6179_01096		mannose/fructose/sorbose PTS transporter subunit IIA	lmo0784	1476.08	-2.15552	1.32572e-22
LM6179_01097		sigma-54-dependent transcriptional regulator	lmo0785	19150.7	0.994744	1.75091e-07
LM6179_01098		FMN-dependent NADH-azoreductase	lmo0786	2960.7	0.0892342	0.810513
LM6179_01099		amino acid permease	lmo0787	5908.27	0.129134	0.73664
LM6179_01100		acyl-CoA dehydratase activase-related protein	lmo0788	6444.88	0.0143004	0.976752
LM6179_01101		MucBP domain-containing protein	#N/A	91.1256	-0.00714095	0.996113
LM6179_01102		PhzF family phenazine biosynthesis protein	lmo0789	924.359	-0.183684	0.483146
LM6179_01103	ybaK	Cys-tRNA(Pro) deacylase	lmo0790	671.12	0.0425839	0.933522
LM6179_01104		DUF5105 domain-containing protein	lmo0791	8122.98	-0.0880355	0.834869
LM6179_01105		carbon-nitrogen hydrolase family protein	lmo0792	337.847	0.0855213	0.797899
LM6179_01106		DUF554 domain-containing protein	lmo0793	1612.54	0.221733	0.300143
LM6179_01107		NAD(P)-dependent oxidoreductase	lmo0794	688.528	-0.471012	0.0150317
LM6179_01108	rarD	EamA family transporter RarD	lmo0795	3018.81	-0.355534	0.200371
LM6179_01109		YceI family protein	lmo0796	1583.97	-0.8357	7.52702e-05
LM6179_01110		MarR family winged helix-turn-helix transcriptional regulator	lmo0797	850.83	0.377353	0.10258
LM6179_01111		amino acid permease	lmo0798	540.231	1.08698	9.44604e-05
LM6179_01112		blue-light photoreceptor	lmo0799	2244.54	0.244965	0.297236
LM6179_01113		iron-sulfur cluster biosynthesis family protein	lmo0800	22.1339	-0.602967	0.599006
LM6179_01114		lmo0801 family class 1 internalin	lmo0801	54.9959	-0.211769	0.775257
LM6179_01115		GTP pyrophosphokinase family protein	lmo0802	561.103	0.269268	0.282182
LM6179_01116		Na+/H+ antiporter	lmo0803	3796.29	-0.129344	0.549461
LM6179_01117		isoleucine--tRNA ligase	lmo0804	1018.17	0.142958	0.599006
LM6179_01118		hypothetical protein	lmo0805	468.544	-0.625144	0.0338502
LM6179_01119		XRE family transcriptional regulator	lmo0806	874.404	0.494245	0.129912
LM6179_01120		ABC transporter ATP-binding protein	lmo0807	2749.89	0.284687	0.424904
LM6179_01121		ABC transporter permease	lmo0808	1102.68	-0.138173	0.764284
LM6179_01122		ABC transporter permease	lmo0809	1931.92	0.154228	0.618519
LM6179_01123		ABC transporter substrate-binding protein	lmo0810	3491.57	0.245019	0.512718
LM6179_01124		epimerase	#N/A	1061.99	0.0212417	0.967129
LM6179_01125		carbonic anhydrase	lmo0811	6390.36	-0.207369	0.555117
LM6179_01126		HD domain-containing protein	lmo0812	147.11	0.126466	0.831925
LM6179_01127		ROK family protein	lmo0813	580.474	0.926401	0.000230126
LM6179_01128		nitronate monooxygenase	lmo0814	2594.42	0.15123	0.697925
LM6179_01129		MarR family winged helix-turn-helix transcriptional regulator	lmo0815	109.025	-0.187436	0.793565
LM6179_01130		GNAT family N-acetyltransferase	lmo0816	100.513	0.0172211	0.985435
LM6179_01131		glyoxalase/bleomycin resistance/extradiol dioxygenase family protein	lmo0817	91.569	-0.0698799	0.930292
LM6179_01132		cation-translocating P-type ATPase	lmo0818	6070.24	-0.750969	1.11726e-10
LM6179_01133		hypothetical protein	lmo0819	2384.75	-0.957841	1.2796e-12
LM6179_01134		GNAT family N-acetyltransferase	lmo0820	1436.08	-0.844854	2.07894e-05
LM6179_01135		transmembrane domain-containing protein	lmo0821	2020.97	-0.482601	0.00530211
LM6179_01136		MerR family transcriptional regulator	lmo0822	594.32	0.384155	0.0972655
LM6179_01137		aldo/keto reductase	lmo0823	6490.35	0.0605711	0.876063
LM6179_01138		winged helix DNA-binding domain-containing protein	lmo0824	961.617	0.346033	0.102048
LM6179_01139		hydroxymethylglutaryl-CoA reductase, degradative	lmo0825	2957.88	0.145448	0.676327
LM6179_01140		Na/Pi cotransporter family protein	lmo0826	4822.62	0.0830713	0.793565
LM6179_01141	nifJ	pyruvate:ferredoxin (flavodoxin) oxidoreductase	lmo0829	15532	0.348004	0.0624692
LM6179_01142		fructose-1,6-bisphosphatase	lmo0830	9706.26	0.187712	0.532754
LM6179_01143		AEC family transporter	lmo0831	1664.3	0.0579734	0.869627
LM6179_01144		transposase	lmo0832	6.91482	-0.980582	#N/A
LM6179_01145		Rgg family transcriptional regulator	lmo0833	62.7861	0.0870046	0.932712
LM6179_01146		diguanylate phosphodiesterase	lmo0834	119.652	1.57012	0.000384083
LM6179_01147		MucBP domain-containing protein	lmo0835	527.584	1.47654	1.14763e-07
LM6179_01148	psiE	phosphate-starvation-inducible protein PsiE	lmo0836	561.133	-0.316892	0.379327
LM6179_01149		ABC transporter ATP-binding protein	lmo0837	4348.39	0.153512	0.60013
LM6179_01150	hpt	hexose phosphate transporter Hpt	lmo0838	19.327	0.364197	0.775257
LM6179_01151		tetracycline resistance MFS efflux pump	lmo0839	31.7492	-0.087378	0.937731
LM6179_01152		MarR family transcriptional regulator	lmo0840	223.497	-0.251316	0.620264
LM6179_01153		calcium-transporting ATPase	lmo0841	6667.25	-0.417115	0.00453173
LM6179_01154		bacterial Ig-like domain-containing protein	lmo0842	1256.39	0.0955756	0.629525
LM6179_01155		DUF1294 domain-containing protein	lmo0843	100.418	-0.159298	0.77095
LM6179_01156		RidA family protein	lmo0844	1328.83	-0.0403767	0.942853
LM6179_01157		5-methyltetrahydropteroyltriglutamate--homocysteine S-methyltransferase	lmo0845	1126.41	0.144019	0.460857
LM6179_01158	uvrC	excinuclease ABC subunit UvrC	lmo0846	1528.9	0.21683	0.452693
LM6179_01159		amino acid ABC transporter substrate-binding protein/permease	lmo0847	17320.8	0.240219	0.191265
LM6179_01160		amino acid ABC transporter ATP-binding protein	lmo0848	8083.77	0.179361	0.222422
LM6179_01161		amidase family protein	lmo0849	34.5969	0.0725923	0.945809
LM6179_01162		Lmo0850 family protein	lmo0850	34.0627	-0.848316	0.243597
LM6179_01163		hypothetical protein	lmo0851	746.993	-0.289148	0.33862
LM6179_01164	sugR	efflux SMR transporter transcriptional repressor SugR	lmo0852	315.114	-0.133005	0.719682
LM6179_01165	sugE1	quaternary ammonium compound efflux SMR transporter SugE1	lmo0853	225.081	-0.52273	0.203807
LM6179_01166	sugE2	quaternary ammonium compound efflux SMR transporter SugE2	lmo0854	174.469	-0.422828	0.433238
LM6179_01167		D-alanine--D-alanine ligase	lmo0855	7745.59	-0.0918684	0.59729
LM6179_01168		UDP-N-acetylmuramoyl-tripeptide--D-alanyl-D-alanine ligase	lmo0856	8474.11	0.0691435	0.856855
LM6179_01169		alpha/beta fold hydrolase	lmo0857	4689.36	-0.0219769	0.939736
LM6179_01170		LacI family DNA-binding transcriptional regulator	lmo0858	582.755	-0.226019	0.497182
LM6179_01171		ABC transporter substrate-binding protein	lmo0859	90.1855	0.790376	0.0852952
LM6179_01172		sugar ABC transporter permease	lmo0860	43.1592	1.2636	0.0106579
LM6179_01173		carbohydrate ABC transporter permease	lmo0861	49.8827	0.962058	0.201448
LM6179_01174		alpha-amylase family glycosyl hydrolase	lmo0862	116.897	1.22469	1.86535e-05
LM6179_01175		DUF1861 family protein	lmo0863	50.6676	0.926283	0.0476295
LM6179_01176		glycoside hydrolase family 130 protein	lmo0864	70.6803	0.563799	0.331676
LM6179_01177		phospho-sugar mutase	lmo0865	206.144	0.627154	0.00932317
LM6179_01178	cshA	ATP-dependent RNA helicase CshA	lmo0866	74057.4	-0.680838	5.18544e-06
LM6179_01180		hypothetical protein	LISIN_0894	1.70533	0.0156793	#N/A
LM6179_01181		QueT transporter family protein	lmo0867	1684.47	0.0696442	0.786179
LM6179_01182		TetR/AcrR family transcriptional regulator	lmo0868	87.8238	-0.110256	0.861231
LM6179_01183		amidohydrolase family protein	lmo0869	656.141	0.0760708	0.847079
LM6179_01184		DUF2316 family protein	lmo0870	189.707	0.317381	0.472865
LM6179_01185		helix-turn-helix domain-containing protein	lmo0871	149.793	-0.0551681	0.94215
LM6179_01186		MFS transporter	lmo0872	229.456	0.224489	0.631719
LM6179_01187		BglG family transcription antiterminator	lmo0873	64.6258	1.24834	0.00149144
LM6179_01188		PTS lactose/cellobiose transporter subunit IIA	lmo0874	4.46817	1.33172	#N/A
LM6179_01189		PTS sugar transporter subunit IIB	lmo0875	9.05025	0.211398	#N/A
LM6179_01190		PTS sugar transporter subunit IIC	lmo0876	57.2568	0.841559	0.209552
LM6179_01191		glucosamine-6-phosphate deaminase	lmo0877	46.7057	0.45494	0.486327
LM6179_01192		aldo/keto reductase	lmo0878	166.322	0.556497	0.0524159
LM6179_01193		sugar phosphate isomerase/epimerase	lmo0879	83.946	0.0236562	0.973026
LM6179_01194		collagen binding domain-containing protein	lmo0880	995.304	-1.54683	3.40906e-21
LM6179_01195		hypothetical protein	#N/A	37.4557	-0.150369	0.880003
LM6179_01196		PH domain-containing protein	lmo0882	1695.21	0.108691	0.764284
LM6179_01197		PH domain-containing protein	lmo0883	7655.87	0.177583	0.406299
LM6179_01198	hemG	protoporphyrinogen oxidase	lmo0884	3542.63	-0.158325	0.275605
LM6179_01199	acpS	holo-ACP synthase	lmo0885	690.695	-0.0398507	0.91825
LM6179_01200	alr	alanine racemase	lmo0886	3293.36	-0.232469	0.295632
LM6179_01201		CopG family ribbon-helix-helix protein	lmo0887	2202.03	-0.113698	0.834362
LM6179_01202		type II toxin-antitoxin system PemK/MazF family toxin	lmo0888	3607.58	0.271973	0.158696
LM6179_01203		RsbT co-antagonist protein RsbRA	lmo0889	15567.9	0.324663	0.202123
LM6179_01204		STAS domain-containing protein	lmo0890	5747.54	0.339491	0.116104
LM6179_01205		anti-sigma regulatory factor	lmo0891	8328.94	0.0254535	0.944314
LM6179_01206		PP2C family protein-serine/threonine phosphatase	lmo0892	15534.1	0.0282368	0.905924
LM6179_01207	rsbV	anti sigma b factor antagonist RsbV	lmo0893	2537.73	-0.640803	0.0813418
LM6179_01208	rsbW	anti-sigma B factor RsbW	lmo0894	6364.72	-0.220778	0.197337
LM6179_01209	sigB	RNA polymerase sigma factor SigB	lmo0895	15305.9	-0.129553	0.504707
LM6179_01210		PP2C family serine/threonine-protein phosphatase	lmo0896	6210.74	-0.293817	0.0476295
LM6179_01211		SulP family inorganic anion transporter	lmo0897	1141.27	-0.228617	0.372781
LM6179_01212		Tex family protein	lmo0898	8081.04	-0.24399	0.0428227
LM6179_01213		SprT family protein	lmo0899	705.199	-0.34281	0.075557
LM6179_01214		uncharacterized gene	LISIN_0928	19.4756	1.00821	0.332206
LM6179_01215		iron chaperone	lmo0900	358.674	0.247127	0.363713
LM6179_01216	celB	PTS cellobiose transporter subunit IIC	lmo0901	57.5394	0.521656	0.271917
LM6179_01217		GntR family transcriptional regulator	lmo0902	1224.44	0.107526	0.77095
LM6179_01218		OsmC family protein	lmo0903	784.301	5.62569	5.89915e-213
LM6179_01219		YdeI/OmpD-associated family protein	lmo0904	1210.13	0.549934	0.0071918
LM6179_01220		tyrosine phosphatase family protein	lmo0905	601.9	-0.0136607	0.98241
LM6179_01221	gorA	glutathione-disulfide reductase	lmo0906	5634.97	-0.113942	0.685384
LM6179_01222		phosphoglycerate mutase family protein	lmo0907	3894.48	-0.176092	0.625403
LM6179_01223		AI-2E family transporter	lmo0908	4621.83	-0.280309	0.383447
LM6179_01225		GntR family transcriptional regulator	lmo0909	134.979	-0.51215	0.402129
LM6179_01226		DUF1648 domain-containing protein	lmo0910	1240.88	0.0111543	0.977118
LM6179_01227		GyrI-like domain-containing protein	lmo0911	545.02	0.062429	0.90496
LM6179_01228		formate/nitrite transporter family protein	lmo0912	1025.62	0.711161	0.00590658
LM6179_01229		NAD-dependent succinate-semialdehyde dehydrogenase	lmo0913	4084.48	-1.76605	4.56723e-70
LM6179_01230		PTS sugar transporter subunit IIB	lmo0914	36.3252	2.62635	0.000429457
LM6179_01231		PTS transporter subunit EIIC	lmo0915	216.132	1.70381	0.000720647
LM6179_01232		PTS lactose/cellobiose transporter subunit IIA	lmo0916	56.9851	1.35576	0.0358481
LM6179_01233		glycoside hydrolase family 1 protein	lmo0917	340.17	1.67244	0.00024453
LM6179_01234		BglG family transcription antiterminator	lmo0918	545.298	0.33325	0.158896
LM6179_01235		ABC-F type ribosomal protection protein Vga(G)	lmo0919	479.137	-0.0805514	0.858702
LM6179_01236		permease	lmo0920	1892.64	-0.159765	0.622556
LM6179_01237		TIGR03943 family protein	lmo0921	1489.15	-0.0531534	0.873823
LM6179_01238	coaA	type I pantothenate kinase	lmo0922	6105.86	0.0155367	0.964193
LM6179_01239		ABC transporter ATP-binding protein	lmo0923	1529.78	0.331475	0.171205
LM6179_01240		ABC transporter permease	lmo0925	2243.17	0.276234	0.0402235
LM6179_01241		TetR/AcrR family transcriptional regulator	lmo0926	402.98	0.232882	0.427512
LM6179_01242	ltaS	lipoteichoic acid synthase LtaS	lmo0927	24314.7	-0.154653	0.372221
LM6179_01243		DNA-3-methyladenine glycosylase	lmo0928	542.14	0.151541	0.577731
LM6179_01244		class A sortase	lmo0929	2494.64	-0.253502	0.0847929
LM6179_01245		MBL fold metallo-hydrolase	lmo0930	2198.78	0.0202011	0.950171
LM6179_01246	lplA1	lipoate protein ligase LplA1	lmo0931	3447.01	0.0387689	0.892197
LM6179_01247		TVP38/TMEM64 family protein	lmo0932	757.569	0.028021	0.969055
LM6179_01248		glycosyltransferase family 2 protein	lmo0933	1396.78	0.0671646	0.796914
LM6179_01249	queG	tRNA epoxyqueuosine(34) reductase QueG	lmo0934	3020.29	0.0556889	0.804083
LM6179_01250	trmL	tRNA (uridine(34)/cytosine(34)/5-carboxymethylaminomethyluridine(34)-2'-O)-methyltransferase TrmL	lmo0935	1427.35	-0.184349	0.407357
LM6179_01251	nfsA	oxygen-insensitive NADPH nitroreductase	lmo0936	4590.6	-0.470865	0.0103285
LM6179_01252		lmo0937 family membrane protein	lmo0937	248.307	-1.86499	0.000301035
LM6179_01253		low molecular weight phosphotyrosine protein phosphatase	lmo0938	439.273	0.123229	0.758055
LM6179_01254		SMI1/KNR4 family protein	#N/A	552.004	-0.347326	0.109513
LM6179_01255		hypothetical protein	#N/A	2377.22	0.653316	0.0173104
LM6179_01256		HSP90 family protein	lmo0942	2710.61	0.470551	0.0184849
LM6179_01257	fri	non-heme iron-binding ferritin Fri	lmo0943	3350.38	-0.636163	6.03855e-08
LM6179_01258		HesB/YadR/YfhF family protein	lmo0944	949.112	0.161928	0.497643
LM6179_01259		MBL fold metallo-hydrolase	lmo0945	3491.46	0.176514	0.56855
LM6179_01260		DUF3006 domain-containing protein	lmo0946	612.661	0.165104	0.77095
LM6179_01261		CynX/NimT family MFS transporter	lmo0947	813.568	0.131021	0.561882
LM6179_01262		FadR/GntR family transcriptional regulator	lmo0948	429.435	-0.0689305	0.873284
LM6179_01263		AI-2E family transporter	lmo0949	738.238	0.0291963	0.96033
LM6179_01264		alpha/beta hydrolase	lmo0950	2147.1	0.15521	0.552667
LM6179_01265		alpha/beta hydrolase	lmo0951	934.918	-0.0225408	0.965876
LM6179_01266		DUF4064 domain-containing protein	lmo0952	844.81	-0.201933	0.581051
LM6179_01268		hypothetical protein	lmo0953	80.5668	-0.433792	0.331755
LM6179_01269		hypothetical protein	lmo0954	275.973	0.308114	0.267797
LM6179_01270		PspA/IM30 family protein	lmo0955	2504.63	0.234529	0.468419
LM6179_01271	nagA	N-acetylglucosamine-6-phosphate deacetylase	lmo0956	2482.8	-0.722391	1.24405e-07
LM6179_01272	nagB	glucosamine-6-phosphate deaminase	lmo0957	1687.06	-0.678001	1.90734e-07
LM6179_01273		GntR family transcriptional regulator	lmo0958	3640.77	-0.133021	0.479226
LM6179_01275		MraY family glycosyltransferase	lmo0959	3652.24	-0.0790161	0.737357
LM6179_01276		U32 family peptidase	lmo0960	3102.01	0.183662	0.608195
LM6179_01277		U32 family peptidase	lmo0961	4812.48	0.437472	0.089494
LM6179_01278		LemA family protein	lmo0962	6454.92	0.121275	0.706045
LM6179_01279	htpX	zinc metalloprotease HtpX	lmo0963	12083.7	0.527676	0.000192362
LM6179_01280	yjbH	protease adaptor protein YjbH	lmo0964	9282.49	-0.12518	0.629525
LM6179_01281		CYTH domain-containing protein	lmo0965	1689.04	-0.389487	0.00731175
LM6179_01282		tetratricopeptide repeat protein	lmo0966	1290.03	-0.378084	0.0963015
LM6179_01283		GTP pyrophosphokinase family protein	lmo0967	1935.44	-0.306957	0.152071
LM6179_01284		NAD kinase	lmo0968	2441.84	-0.111777	0.577396
LM6179_01285		RluA family pseudouridine synthase	lmo0969	3222.41	-0.207155	0.237338
LM6179_01286	fabI	enoyl-ACP reductase FabI	lmo0970	7908.45	-0.239342	0.431403
LM6179_01287	dltD	D-alanyl-lipoteichoic acid biosynthesis protein DltD	lmo0971	22921.7	0.277619	0.493492
LM6179_01288	dltC	D-alanine--poly(phosphoribitol) ligase subunit DltC	lmo0972	2080.89	0.539248	0.34024
LM6179_01289	dltB	D-alanyl-lipoteichoic acid biosynthesis protein DltB	lmo0973	11351	0.13998	0.794324
LM6179_01290	dltA	D-alanine--poly(phosphoribitol) ligase subunit DltA	lmo0974	27031.8	0.380403	0.438342
LM6179_01291		teichoic acid D-Ala incorporation-associated protein DltX	LISIN_1008	91.2462	0.315423	0.523829
LM6179_01292	rpiA	ribose-5-phosphate isomerase RpiA	lmo0975	318.986	-0.248882	0.362486
LM6179_01293		GNAT family N-acetyltransferase	lmo0976	2362.39	0.181293	0.287247
LM6179_01294		esterase family protein	lmo0977	3419.07	0.162554	0.504746
LM6179_01295		branched-chain amino acid aminotransferase	lmo0978	4399.9	-0.0538387	0.894794
LM6179_01296	lieA	multidrug efflux ABC transporter ATP-binding protein LieA	lmo0979	275.994	-0.00411178	0.996113
LM6179_01297	lieB	multidrug efflux ABC transporter permease LieB	lmo0980	267.022	-0.341385	0.454628
LM6179_01298		LM6179_01298 family efflux MFS transporter	lmo0981	8072.69	0.14053	0.697744
LM6179_01299		M42 family metallopeptidase	lmo0982	4819.96	0.283859	0.161562
LM6179_01300		glutathione peroxidase	lmo0983	1272.82	0.395218	0.219772
LM6179_01301		LytTR family DNA-binding domain-containing protein	lmo0984	159.699	-0.679288	0.0862397
LM6179_01302		DUF3021 family protein	lmo0985	106.336	-1.23275	7.19458e-05
LM6179_01303		ABC transporter ATP-binding protein	lmo0986	445.848	-0.931355	0.00124073
LM6179_01304		ABC transporter permease	lmo0987	465.917	-0.945031	3.19253e-09
LM6179_01305		peptide chain release factor 3	lmo0988	14902	-0.057397	0.783836
LM6179_01306		MarR family transcriptional regulator	lmo0989	363.749	-0.0180057	0.971613
LM6179_01307		MATE family efflux transporter	lmo0990	243.536	-0.119778	0.783026
LM6179_01308		TerC family protein	lmo0991	1313.06	-0.499921	0.0347046
LM6179_01309		TerC family protein	lmo0992	1724.08	-0.288276	0.108016
LM6179_01310		TrkH family potassium uptake protein	lmo0993	4130.4	-0.131511	0.462269
LM6179_01311		DUF4064 domain-containing protein	lmo0994	966.887	-2.40163	4.07266e-10
LM6179_01312		acyltransferase family protein	lmo0995	218.32	-1.65775	0.000117101
LM6179_01313		methylated-DNA--[protein]-cysteine S-methyltransferase	lmo0996	126.59	0.328294	0.50081
LM6179_01314		AAA family ATPase	lmo0997	2316.16	0.0799137	0.724327
LM6179_01315		lysostaphin resistance A-like protein	lmo0998	1022.53	0.123228	0.70354
LM6179_01316		carotenoid biosynthesis protein	lmo0999	928.436	-0.396667	0.231348
LM6179_01317		NAD(P)/FAD-dependent oxidoreductase	lmo1000	1557.42	-0.396454	0.00530211
LM6179_01318		YkvS family protein	lmo1001	224.648	-0.44938	0.107579
LM6179_01319		phosphocarrier protein HPr	lmo1002	17881	0.0181474	0.974984
LM6179_01320	ptsP	phosphoenolpyruvate--protein phosphotransferase	lmo1003	132896	0.367302	0.0200646
LM6179_01321		YdcF family protein	lmo1004	2054.21	-0.033665	0.908278
LM6179_01322		NAD(P)-dependent oxidoreductase	lmo1005	1948	0.00877982	0.978852
LM6179_01323		aminotransferase class I/II-fold pyridoxal phosphate-dependent enzyme	lmo1006	4347.55	-0.113972	0.533672
LM6179_01324		hypothetical protein	lmo1007	1277.42	0.265363	0.569679
LM6179_01325		YkuJ family protein	lmo1008	1195.97	-0.0330178	0.942853
LM6179_01326		CBS domain-containing protein	lmo1009	1531.77	-0.228963	0.228734
LM6179_01327		LysR family transcriptional regulator	lmo1010	4019.21	-0.162399	0.450336
LM6179_01328	dapD	2,3,4,5-tetrahydropyridine-2,6-dicarboxylate N-acetyltransferase	lmo1011	6330.41	-0.079383	0.790257
LM6179_01329		N-acetyldiaminopimelate deacetylase	lmo1012	4847.99	-0.217395	0.497643
LM6179_01330		mechanosensitive ion channel family protein	lmo1013	1662.83	0.0197903	0.971286
LM6179_01331		glycine betaine/L-proline ABC transporter ATP-binding protein	lmo1014	15160	-0.39936	0.0495531
LM6179_01332		proline/glycine betaine ABC transporter permease	lmo1015	9193.94	-0.50745	0.125829
LM6179_01333		glycine/betaine ABC transporter substrate-binding protein	lmo1016	14261.4	-0.251597	0.211433
LM6179_01334		PTS glucose transporter subunit IIA	lmo1017	1444.36	-0.352902	0.254524
LM6179_01335		copper homeostasis protein CutC	lmo1018	576.087	0.0117562	0.976807
LM6179_01336		S1 RNA-binding domain-containing protein	lmo1019	2569.15	-0.246484	0.185626
LM6179_01337	liaF	cell wall-active antibiotics response protein LiaF	lmo1020	2658.47	-0.068191	0.80574
LM6179_01338		sensor histidine kinase	lmo1021	6273.34	0.113771	0.601156
LM6179_01339		response regulator transcription factor	lmo1022	3193.86	0.0635105	0.770851
LM6179_01340		TrkA family potassium uptake protein	lmo1023	5138.06	0.0156094	0.963973
LM6179_01341		hypothetical protein	lmo1024	1706.62	0.0460211	0.864088
LM6179_01342		FUSC family protein	lmo1025	920.386	-0.0320978	0.9233
LM6179_01343		LCP family protein	lmo1026	4105.48	-0.1893	0.308947
LM6179_01344	rnjA	ribonuclease J1	lmo1027	41343.5	-0.447627	0.00522018
LM6179_01345		DNA-dependent RNA polymerase subunit epsilon	lmo1028	2212.22	-0.418173	0.26526
LM6179_01347		Cof-type HAD-IIB family hydrolase	lmo1029	2670.18	0.270632	0.262222
LM6179_01348		LacI family DNA-binding transcriptional regulator	lmo1030	1021.1	-0.164725	0.523829
LM6179_01349		L-fucose/L-arabinose isomerase family protein	lmo1031	90.9928	0.275008	0.557928
LM6179_01350		transketolase	lmo1032	31.271	0.0532676	0.960872
LM6179_01351		transketolase C-terminal domain-containing protein	lmo1033	61.1675	0.590723	0.214522
LM6179_01352		FGGY family carbohydrate kinase	lmo1034	51.6551	0.272883	0.693549
LM6179_01353		PTS beta-glucoside transporter subunit IIBCA	lmo1035	150.875	0.229308	0.609567
LM6179_01354		DUF4038 domain-containing protein	lmo1036	293.512	0.052586	0.91825
LM6179_01355		DUF817 domain-containing protein	lmo1037	117.381	-0.347499	0.515468
LM6179_01356		molybdenum cofactor guanylyltransferase	lmo1038	985.997	-0.280875	0.33662
LM6179_01357		ATP-binding cassette domain-containing protein	lmo1039	899.238	-0.102699	0.764338
LM6179_01358		molybdenum ABC transporter permease	lmo1040	709.304	-0.201122	0.552577
LM6179_01359	modA	molybdate ABC transporter substrate-binding protein	lmo1041	650.942	0.103698	0.69801
LM6179_01360		molybdopterin molybdotransferase MoeA	lmo1042	951.151	0.231289	0.227136
LM6179_01361	mobB	molybdopterin-guanine dinucleotide biosynthesis protein B	lmo1043	475.344	0.481936	0.0151071
LM6179_01362		molybdenum cofactor biosynthesis protein MoaE	lmo1044	336.034	0.390233	0.0765128
LM6179_01363	moaD	molybdopterin converting factor subunit 1	lmo1045	128.079	0.138328	0.85955
LM6179_01364	moaC	cyclic pyranopterin monophosphate synthase MoaC	lmo1046	611.08	0.42314	0.0128845
LM6179_01365	moaA	GTP 3',8-cyclase MoaA	lmo1047	841.927	0.517631	0.000674019
LM6179_01366		molybdenum cofactor biosynthesis protein MoaB	lmo1048	427.056	0.497061	0.0378792
LM6179_01367		ThiF family adenylyltransferase	lmo1049	832.95	0.575332	0.00117403
LM6179_01368		flavin reductase	lmo1050	489.509	0.122916	0.691729
LM6179_01369	def	peptide deformylase	lmo1051	1805.36	-0.061421	0.901108
LM6179_01371	pdhA	pyruvate dehydrogenase (acetyl-transferring) E1 component subunit alpha	lmo1052	84885.6	0.274438	0.236625
LM6179_01372		alpha-ketoacid dehydrogenase subunit beta	lmo1053	86275.5	0.572469	0.0054041
LM6179_01373		dihydrolipoyllysine-residue acetyltransferase	lmo1054	139191	0.406879	0.0952215
LM6179_01374	lpdA	dihydrolipoyl dehydrogenase	lmo1055	120953	0.286786	0.287253
LM6179_01375		hypothetical protein	lmo1056	322.277	0.026863	0.955433
LM6179_01376		malate dehydrogenase	lmo1057	3642.12	0.070458	0.798917
LM6179_01377		UPF0223 family protein	lmo1058	833.994	0.0160601	0.969055
LM6179_01378		DsbA family protein	lmo1059	2420.22	0.0216843	0.956237
LM6179_01379		response regulator transcription factor	lmo1060	84.5241	-0.180759	0.803097
LM6179_01380		HAMP domain-containing sensor histidine kinase	lmo1061	301.763	-0.0561112	0.886944
LM6179_01381		FtsX-like permease family protein	lmo1062	6.32686	-0.714814	#N/A
LM6179_01382		ABC transporter ATP-binding protein	lmo1063	2.8653	-0.60509	#N/A
LM6179_01383		magnesium transporter CorA family protein	lmo1064	6093.53	0.126109	0.47486
LM6179_01385		YktB family protein	lmo1065	2284.57	0.129875	0.754219
LM6179_01386		inositol monophosphatase family protein	lmo1066	1609.15	0.0356828	0.889669
LM6179_01387	typA	translational GTPase TypA	lmo1067	132002	-0.307352	0.0141561
LM6179_01388		DUF5068 domain-containing protein	lmo1068	1980.09	-0.0729315	0.824946
LM6179_01389		YlaI family protein	lmo1069	192.334	-0.238298	0.70787
LM6179_01390		YlaN family protein	lmo1070	734.808	-0.0508734	0.924499
LM6179_01391		FtsW/RodA/SpoVE family cell cycle protein	lmo1071	2924.71	0.0627689	0.869203
LM6179_01392		pyruvate carboxylase	lmo1072	65716.8	-0.0371687	0.91825
LM6179_01393		ABC transporter substrate-binding protein	lmo1073	3150.44	-0.098375	0.593865
LM6179_01394		ABC transporter permease	lmo1074	2120.39	0.0801251	0.79413
LM6179_01395	tagH	teichoic acids export ABC transporter ATP-binding subunit TagH	lmo1075	4789.27	0.130321	0.474669
LM6179_01396	aut	peptidoglycan hydrolase Auto	lmo1076	12734.5	0.113326	0.666209
LM6179_01397		CDP-glycerol glycerophosphotransferase family protein	lmo1077	5959.9	-0.126863	0.618954
LM6179_01398	galU	UTP--glucose-1-phosphate uridylyltransferase GalU	lmo1078	3276.75	0.159237	0.501882
LM6179_01399		YfhO family protein	lmo1079	11383.8	0.0878154	0.620683
LM6179_01400		glycosyltransferase	lmo1080	12695.6	0.0870198	0.810513
LM6179_01401	rfbA	glucose-1-phosphate thymidylyltransferase RfbA	lmo1081	8893.38	0.0179504	0.963557
LM6179_01402	rfbC	dTDP-4-dehydrorhamnose 3,5-epimerase	lmo1082	7623.2	-0.0953009	0.626597
LM6179_01403	rfbB	dTDP-glucose 4,6-dehydratase	lmo1083	11069.3	0.0633122	0.836543
LM6179_01404	rfbD	dTDP-4-dehydrorhamnose reductase	lmo1084	7283.64	-0.116314	0.493211
LM6179_01405		CDP-glycerol glycerophosphotransferase family protein	lmo1085	3784.14	0.00407127	0.994969
LM6179_01406		2-C-methyl-D-erythritol 4-phosphate cytidylyltransferase	lmo1086	5133.99	-0.264021	0.13399
LM6179_01407		ribitol-5-phosphate dehydrogenase	lmo1087	10784.9	0.0203459	0.96033
LM6179_01408		CDP-glycerol--glycerophosphate glycerophosphotransferase	lmo1088	2797.75	0.128449	0.799039
LM6179_01409	tagD	glycerol-3-phosphate cytidylyltransferase	lmo1089	312.201	-0.217355	0.486327
LM6179_01410		glycosyltransferase	lmo1090	2951.23	-0.0750185	0.722519
LM6179_01411		glycosyltransferase	lmo1091	3217.31	0.256095	0.526428
LM6179_01412		nicotinate phosphoribosyltransferase	lmo1092	10132.9	0.0448919	0.820747
LM6179_01413	nadE	ammonia-dependent NAD(+) synthetase	lmo1093	5618.29	0.0263414	0.940995
LM6179_01414		putative quinol monooxygenase	#N/A	1432.13	0.0697883	0.874419
LM6179_01415		PTS sugar transporter subunit IIB	lmo1095	556.624	-0.05659	0.872307
LM6179_01416	guaA	glutamine-hydrolyzing GMP synthase	lmo1096	29554.8	0.0386701	0.904692
LM6179_01417		helix-turn-helix transcriptional regulator	#N/A	192.874	0.0824192	0.902041
LM6179_01418		helix-turn-helix transcriptional regulator	#N/A	168.451	-0.0646974	0.914969
LM6179_01419		hypothetical protein	#N/A	382.642	0.346834	0.591748
LM6179_01420		DUF3130 family protein	#N/A	76.6236	-0.299499	0.56855
LM6179_01421		DUF3958 family protein	#N/A	81.1752	-0.143055	0.838073
LM6179_01423		hypothetical protein	lmo1121	44.7765	-0.0543801	0.955433
LM6179_01424		hypothetical protein	#N/A	64.5522	-0.276243	0.714191
LM6179_01425		uncharacterized gene	lmo1123	128.021	0.107144	0.862004
LM6179_01426		hypothetical protein	lmo1124	53.4613	0.104764	0.914714
LM6179_01428		hypothetical protein	lmo1125	265.796	0.306926	0.706662
LM6179_01429		GNAT family N-acetyltransferase	lmo1126	129.032	0.163996	0.776006
LM6179_01430		MepB family protein	lmo1127	333.854	-0.0013919	0.99878
LM6179_01431		alpha/beta hydrolase	lmo1128	321.24	-0.104562	0.775257
LM6179_01432		N-acetyltransferase	lmo1129	114.74	-0.6904	0.15877
LM6179_01433		MerR family transcriptional regulator	lmo1130	136.995	-0.21726	0.614796
LM6179_01436		hypothetical protein	#N/A	144.733	-0.798347	0.0200646
LM6179_01438		ABC transporter ATP-binding protein/permease	lmo1131	3553.52	0.410845	0.304783
LM6179_01439		ABC transporter ATP-binding protein	lmo1132	4182.75	0.401464	0.240852
LM6179_01440		antibiotic biosynthesis monooxygenase	lmo1133	5.47675	0.0297099	#N/A
LM6179_01441		MerR family transcriptional regulator	lmo1134	56.7047	-0.0577875	0.955433
LM6179_01442		immunity 26/phosphotriesterase HocA family protein	lmo1135	332.121	0.0415881	0.923704
LM6179_01443		lmo1136 family class 1 internalin	lmo1136	356.945	0.116336	0.747383
LM6179_01444		hypothetical protein	lmo1137	160.38	-0.296539	0.56855
LM6179_01445		ATP-dependent Clp protease proteolytic subunit	lmo1138	2163.93	0.0985267	0.851411
LM6179_01446		hypothetical protein	lmo1139	89.2594	-0.446492	0.539586
LM6179_01447		VOC family protein	lmo1140	100.432	-0.837696	0.0174684
LM6179_01448		bifunctional precorrin-2 dehydrogenase/sirohydrochlorin ferrochelatase	lmo1141	236.357	0.262692	0.447408
LM6179_01449		4Fe-4S dicluster domain-containing protein	lmo1142	157.631	0.45477	0.231888
LM6179_01450		BMC domain-containing protein	lmo1143	74.1029	0.739432	0.127099
LM6179_01451	eutS	ethanolamine utilization microcompartment protein EutS	lmo1144	25.2737	-0.63138	0.617078
LM6179_01452		EutP/PduV family microcompartment system protein	lmo1145	46.8446	0.0566434	0.952455
LM6179_01453		alpha-L-fucosidase	lmo1146	120.512	0.542451	0.155576
LM6179_01454	cobU	bifunctional adenosylcobinamide kinase/adenosylcobinamide-phosphate guanylyltransferase	lmo1147	55.4801	0.285838	0.689498
LM6179_01455	cobS	adenosylcobinamide-GDP ribazoletransferase	lmo1148	59.2912	0.521016	0.287253
LM6179_01456	cobC	alpha-ribazole phosphatase	lmo1149	21.7671	0.114528	0.933522
LM6179_01457		PocR ligand-binding domain-containing protein	lmo1150	209.497	0.768308	0.0582599
LM6179_01458	pduA	propanediol utilization microcompartment protein PduA	lmo1151	1.79188	1.39818	#N/A
LM6179_01459	pduB	propanediol utilization microcompartment protein PduB	lmo1152	9.81066	0.618936	#N/A
LM6179_01460		propanediol/glycerol family dehydratase large subunit	lmo1153	31.5762	-0.059244	0.958104
LM6179_01461		propanediol/glycerol family dehydratase medium subunit	lmo1154	18.2999	-0.0945499	0.955433
LM6179_01462		diol dehydratase small subunit	lmo1155	18.3014	0.416217	0.703122
LM6179_01463		diol dehydratase reactivase subunit alpha	lmo1156	84.9448	-0.315261	0.556394
LM6179_01464		glycerol dehydratase reactivase beta/small subunit family protein	lmo1157	10.718	0.336795	#N/A
LM6179_01465		BMC domain-containing protein	lmo1158	13.6153	-0.582318	0.660694
LM6179_01466	pduA	propanediol utilization microcompartment protein PduA	lmo1159	12.054	-0.321809	0.847462
LM6179_01467	pduL	phosphate propanoyltransferase	lmo1160	27.2711	-1.21824	0.0770908
LM6179_01468	eutJ	ethanolamine utilization protein EutJ	lmo1161	44.4046	0.162463	0.864074
LM6179_01469	pduM	PduM family microcompartment protein	lmo1162	19.4536	0.0723243	0.96033
LM6179_01470		EutN/CcmL family microcompartment protein	lmo1163	7.78829	-0.685271	#N/A
LM6179_01471		cob(I)yrinic acid a,c-diamide adenosyltransferase	lmo1164	38.4645	-0.21304	0.803097
LM6179_01472		aldehyde dehydrogenase EutE	lmo1165	62.0335	0.0150258	0.990314
LM6179_01473		iron-containing alcohol dehydrogenase	lmo1166	67.3121	0.0313982	0.970871
LM6179_01474		aquaporin family protein	lmo1167	29.1394	0.134813	0.923631
LM6179_01475		acetate kinase	lmo1168	176.866	0.214312	0.718629
LM6179_01476	cobD	threonine-phosphate decarboxylase CobD	lmo1169	942.986	0.25178	0.148131
LM6179_01477		propanediol utilization protein	lmo1170	506.426	0.0162526	0.971506
LM6179_01478		iron-containing alcohol dehydrogenase	lmo1171	31.4798	-0.461572	0.579866
LM6179_01479		ANTAR domain-containing response regulator	lmo1172	548.211	0.412283	0.0254728
LM6179_01480		sensor histidine kinase	lmo1173	1098.28	0.352408	0.0704386
LM6179_01481	eutA	ethanolamine ammonia-lyase reactivating factor EutA	lmo1174	8.2424	0.470571	#N/A
LM6179_01482		ethanolamine ammonia-lyase subunit EutB	lmo1175	25.221	0.312914	0.773122
LM6179_01483	eutC	ethanolamine ammonia-lyase subunit EutC	lmo1176	17.4044	0.250099	0.866355
LM6179_01484	eutL	ethanolamine utilization microcompartment protein EutL	lmo1177	23.0271	0.158123	0.901108
LM6179_01485		BMC domain-containing protein	lmo1178	14.8327	0.0270614	0.990314
LM6179_01486		acetaldehyde dehydrogenase (acetylating)	lmo1179	85.172	-0.0558284	0.940995
LM6179_01487		BMC domain-containing protein	lmo1180	6.80085	-0.367839	#N/A
LM6179_01488		cobalamin adenosyltransferase	lmo1181	28.3513	0.0560756	0.960611
LM6179_01489	eutD	ethanolamine utilization phosphate acetyltransferase EutD	lmo1182	33.602	0.166548	0.868721
LM6179_01490		TIGR02536 family ethanolamine utilization protein	lmo1183	25.9287	-0.3507	0.709017
LM6179_01491		EutN/CcmL family microcompartment protein	lmo1184	6.29179	0.321303	#N/A
LM6179_01492		ethanolamine utilization microcompartment shell protein	lmo1185	22.7455	0.314521	0.762604
LM6179_01493	eutH	ethanolamine utilization protein EutH	lmo1186	35.8453	0.0671708	0.955433
LM6179_01494		cupin domain-containing protein	lmo1187	11.7588	0.341174	0.858405
LM6179_01495		DUF6270 domain-containing protein	lmo1188	3771.59	0.218645	0.171029
LM6179_01496		AraC family transcriptional regulator	lmo1189	572.439	0.172083	0.502301
LM6179_01497		ECF transporter S component	lmo1190	19.6586	0.555165	0.683574
LM6179_01498		cobyrinate a,c-diamide synthase	lmo1191	65.491	0.809097	0.0851834
LM6179_01499	cbiB	adenosylcobinamide-phosphate synthase CbiB	lmo1192	25.4614	0.147258	0.889669
LM6179_01500		cobalt-precorrin-8 methylmutase	lmo1193	27.0576	0.255539	0.793565
LM6179_01501	cbiD	cobalt-precorrin-5B (C(1))-methyltransferase CbiD	lmo1194	57.7935	0.691032	0.170711
LM6179_01502		cobalt-precorrin-7 (C(5))-methyltransferase	lmo1195	28.1148	0.500208	0.530245
LM6179_01503		decarboxylating cobalt-precorrin-6B (C(15))-methyltransferase	lmo1196	19.857	0.903011	0.418159
LM6179_01504		cobalt-precorrin-4 methyltransferase	lmo1197	51.6639	0.476056	0.504746
LM6179_01505	cbiG	cobalt-precorrin 5A hydrolase	lmo1198	66.6777	0.0542519	0.96033
LM6179_01506	cobJ	precorrin-3B C(17)-methyltransferase	lmo1199	47.6566	0.400239	0.619959
LM6179_01507	cobK	precorrin-6A reductase	lmo1200	55.278	0.475789	0.460857
LM6179_01508	cobA	uroporphyrinogen-III C-methyltransferase	lmo1201	89.6689	0.246681	0.660595
LM6179_01509		sirohydrochlorin cobaltochelatase	lmo1202	51.4705	0.306968	0.705953
LM6179_01510		cobalt-factor II C(20)-methyltransferase	lmo1203	36.2878	0.272422	0.798735
LM6179_01511		energy-coupling factor ABC transporter permease	lmo1204	48.7683	0.241751	0.80093
LM6179_01512		energy-coupling factor ABC transporter substrate-binding protein	lmo1205	12.0927	0.820763	0.551819
LM6179_01513		energy-coupling factor ABC transporter transmembrane protein	lmo1206	45.4442	0.287674	0.744056
LM6179_01514		ATP-binding cassette domain-containing protein	lmo1207	224.498	-0.0611979	0.888863
LM6179_01515		cobyric acid synthase	lmo1208	2291.34	0.207379	0.347989
LM6179_01516		cob(I)yrinic acid a,c-diamide adenosyltransferase	lmo1209	1401.67	0.162234	0.449138
LM6179_01517		DMT family transporter	lmo1210	2077.6	0.168292	0.817917
LM6179_01518		DMT family transporter	lmo1211	1235.09	0.0296561	0.971973
LM6179_01519		AAA family ATPase	lmo1212	96.1714	-0.145645	0.812547
LM6179_01520		PadR family transcriptional regulator	lmo1213	221.29	0.128206	0.783737
LM6179_01521		DUF2812 domain-containing protein	lmo1214	186.442	-0.00642411	0.994969
LM6179_01522		glucosaminidase domain-containing protein	lmo1215	594.267	0.467132	0.00527882
LM6179_01523		glucosaminidase domain-containing protein	lmo1216	3665.84	-0.182519	0.628504
LM6179_01524		M42 family metallopeptidase	lmo1217	6144.24	-0.0523239	0.940033
LM6179_01525		RNA methyltransferase	lmo1218	5720.07	0.320231	0.0117447
LM6179_01526		DUF6054 family protein	lmo1219	127.081	0.363021	0.419879
LM6179_01527		helix-turn-helix domain-containing protein	lmo1220	671.998	0.321723	0.0932555
LM6179_01529	pheS	phenylalanine--tRNA ligase subunit alpha	lmo1221	9213.28	-0.178025	0.26327
LM6179_01530	pheT	phenylalanine--tRNA ligase subunit beta	lmo1222	22161.3	-0.113933	0.460857
LM6179_01531		ABC transporter ATP-binding protein	lmo1223	520.591	-0.223938	0.609547
LM6179_01532		FtsX-like permease family protein	lmo1224	5028.13	0.131496	0.540247
LM6179_01533		MarR family winged helix-turn-helix transcriptional regulator	lmo1225	3337.92	0.178041	0.629525
LM6179_01534		MMPL family transporter	lmo1226	36349.1	-0.120593	0.680397
LM6179_01535		uracil-DNA glycosylase	lmo1227	276.64	-0.394158	0.266462
LM6179_01536	rnhC	ribonuclease HIII	lmo1228	2524.33	-0.10704	0.799812
LM6179_01537	zapA	cell division protein ZapA	lmo1229	919.789	0.215655	0.457027
LM6179_01538		CvpA family protein	lmo1230	890.898	0.239971	0.462947
LM6179_01539	polX	DNA polymerase/3'-5' exonuclease PolX	lmo1231	3194.56	-0.0737013	0.773533
LM6179_01540		endonuclease MutS2	lmo1232	8883.45	-0.189163	0.245081
LM6179_01541	trxA	thioredoxin	lmo1233	4679.11	0.246876	0.152915
LM6179_01542	uvrC	excinuclease ABC subunit UvrC	lmo1234	10083.8	-0.0797317	0.778589
LM6179_01543		aspartate kinase	lmo1235	4213.03	0.109653	0.686931
LM6179_01544		YslB family protein	lmo1236	1224.04	-0.10665	0.75445
LM6179_01545	racE	glutamate racemase	lmo1237	4229.19	0.0652244	0.753961
LM6179_01546	rph	ribonuclease PH	lmo1238	7125.79	0.190509	0.493492
LM6179_01547		XTP/dITP diphosphatase	lmo1239	3548.82	0.124282	0.601393
LM6179_01548		metallophosphoesterase	lmo1240	3428.71	-0.278244	0.152439
LM6179_01549		tyrosine-type recombinase/integrase	#N/A	1863.78	-0.381636	0.0662806
LM6179_01550		hypothetical protein	#N/A	1219.41	-0.0741437	0.901108
LM6179_01551		ImmA/IrrE family metallo-endopeptidase	#N/A	676.269	-0.27169	0.347989
LM6179_01552		helix-turn-helix transcriptional regulator	#N/A	853.139	0.238658	0.202522
LM6179_01554		YozE family protein	#N/A	187.444	-0.100015	0.818588
LM6179_01555		helix-turn-helix transcriptional regulator	#N/A	39.5539	-0.197929	0.874419
LM6179_01556		hypothetical protein	#N/A	48.0438	0.743599	0.577731
LM6179_01558		hypothetical protein	#N/A	31.9774	-0.401198	0.676204
LM6179_01560		DUF1642 domain-containing protein	#N/A	142.29	-0.338879	0.556394
LM6179_01561		hypothetical protein	#N/A	67.1718	-0.00965335	0.996167
LM6179_01562		DUF3850 domain-containing protein	#N/A	45.8369	0.258335	0.879869
LM6179_01563		hypothetical protein	#N/A	8.7409	-0.590743	#N/A
LM6179_01564		pentapeptide repeat-containing protein	#N/A	116.155	0.352368	0.685017
LM6179_01565		DUF1642 domain-containing protein	#N/A	149.417	-0.114851	0.921405
LM6179_01566		hypothetical protein	#N/A	178.727	-0.0874412	0.942159
LM6179_01567		DUF1642 domain-containing protein	#N/A	206.997	0.41922	0.629351
LM6179_01568		hypothetical protein	#N/A	99.818	-0.173912	0.889669
LM6179_01569		hypothetical protein	#N/A	46.9962	-1.25023	0.0451472
LM6179_01570		hypothetical protein	#N/A	150.059	0.20057	0.85923
LM6179_01571		siphovirus Gp157 family protein	#N/A	188.913	0.0310204	0.981846
LM6179_01572		AAA family ATPase	#N/A	161.662	-0.0502017	0.971973
LM6179_01573		helicase-related protein	#N/A	471.591	0.0717453	0.95036
LM6179_01574		DUF669 domain-containing protein	#N/A	206.652	0.402204	0.705472
LM6179_01575		phage/plasmid primase, P4 family	#N/A	727.875	0.104974	0.924499
LM6179_01576		VRR-NUC domain-containing protein	#N/A	76.5897	0.16606	0.901108
LM6179_01577		DUF3310 domain-containing protein	#N/A	146.083	-0.148522	0.874419
LM6179_01578		hypothetical protein	#N/A	4.44866	-0.168687	#N/A
LM6179_01579		hypothetical protein	#N/A	27.2835	-0.442663	0.691729
LM6179_01580		DUF722 domain-containing protein	#N/A	26.5829	0.276557	0.886609
LM6179_01581		endonuclease domain-containing protein	#N/A	474.381	0.298924	0.702206
LM6179_01582		hypothetical protein	#N/A	45.5274	0.318913	0.826907
LM6179_01583		HNH endonuclease	#N/A	80.6231	0.267745	0.851227
LM6179_01584		P27 family phage terminase small subunit	#N/A	42.2329	0.340367	0.804083
LM6179_01585		terminase large subunit	#N/A	712.721	1.03145	0.495212
LM6179_01586		phage portal protein	#N/A	579.857	0.805295	0.555117
LM6179_01587		Clp protease ClpP	#N/A	440.171	0.73464	0.357075
LM6179_01588		phage major capsid protein	#N/A	1214.75	0.86752	0.444977
LM6179_01589		hypothetical protein	#N/A	87.7703	1.16483	0.300143
LM6179_01590		phage gp6-like head-tail connector protein	#N/A	163.807	1.28757	0.133195
LM6179_01591		phage head-tail adapter protein	#N/A	164.631	0.857997	0.260464
LM6179_01592		hypothetical protein	#N/A	275.054	0.602462	0.508109
LM6179_01593		DUF3168 domain-containing protein	#N/A	241.918	1.06263	0.265476
LM6179_01594		phage tail protein	#N/A	590.091	0.949568	0.211669
LM6179_01595		hypothetical protein	#N/A	63.2074	0.500863	0.56426
LM6179_01596		hypothetical protein	#N/A	14.7417	-0.32534	0.854872
LM6179_01597		phage tail tape measure protein	#N/A	2337.64	0.941151	0.457521
LM6179_01598		phage tail family protein	#N/A	422.635	0.620076	0.449032
LM6179_01599		phage tail spike protein	#N/A	603.543	0.829516	0.295982
LM6179_01600		carbohydrate-binding protein CenC	#N/A	325.269	0.940552	0.217418
LM6179_01601		hypothetical protein	lmo2280	25.8991	0.851798	0.511185
LM6179_01602		holin	lmo2279	64.5728	0.717332	0.433238
LM6179_01603		DUF5776 domain-containing protein	#N/A	207.36	1.27144	0.109314
LM6179_01604		DUF3825 domain-containing protein	#N/A	1224.14	-0.170002	0.38998
LM6179_01606	acrIIA1	anti-CRISPR protein AcrIIA1	#N/A	725.364	0.08441	0.905924
LM6179_01607		hypothetical protein	#N/A	391.01	-0.412014	0.203807
LM6179_01608		hypothetical protein	#N/A	145.383	0.33912	0.693549
LM6179_01609	brtA	bile-regulated transcriptional regulator BrtA	lmo2589	418.108	0.270123	0.295501
LM6179_01610	mdrT	cholic acid efflux MFS transporter MdrT	lmo2588	1486.12	-0.114116	0.80338
LM6179_01611		S-adenosyl-l-methionine hydroxide adenosyltransferase family protein	lmo2587	1110.58	-0.290895	0.257316
LM6179_01612	fdhF	formate dehydrogenase subunit alpha	lmo2586	494.543	1.13882	3.29795e-10
LM6179_01613		DUF1641 domain-containing protein	lmo2585	73.2973	1.0924	0.00383112
LM6179_01614	fdhD	formate dehydrogenase accessory sulfurtransferase FdhD	lmo2584	61.2219	0.675997	0.253907
LM6179_01615		response regulator transcription factor	lmo2583	605.206	0.21552	0.506005
LM6179_01616		HAMP domain-containing sensor histidine kinase	lmo2582	2101.57	0.155905	0.335343
LM6179_01617		ABC transporter permease	lmo2581	82.7878	-0.477903	0.301895
LM6179_01618		ABC transporter ATP-binding protein	lmo2580	63.8261	0.342708	0.537093
LM6179_01619		hypothetical protein	LISIN_2662	0.325344	-1.14172	#N/A
LM6179_01620		putative quinol monooxygenase	lmo2579	280.52	0.0315094	0.950171
LM6179_01621		alpha/beta hydrolase	lmo2578	890.025	-0.000334619	0.999467
LM6179_01622		Cof-type HAD-IIB family hydrolase	lmo2577	1990.74	0.015186	0.969862
LM6179_01623		SpaA isopeptide-forming pilin-related protein	lmo2576	748.438	-0.0533047	0.867249
LM6179_01624		cation diffusion facilitator family transporter	lmo2575	458.143	0.362711	0.312924
LM6179_01625		hypothetical protein	lmo2574	319.386	0.0375015	0.940995
LM6179_01626		zinc-binding alcohol dehydrogenase family protein	lmo2573	778.46	-1.02075	2.82892e-11
LM6179_01627		dihydrofolate reductase family protein	lmo2572	463.202	-1.10045	1.46135e-09
LM6179_01628		nicotinamidase	lmo2571	401.371	-0.887769	3.37981e-06
LM6179_01629		SdpI family protein	lmo2570	339.591	-1.27806	1.22663e-09
LM6179_01630		peptide ABC transporter substrate-binding protein	lmo2569	22021.7	1.01747	6.04323e-21
LM6179_01631		YxeA family protein	lmo2568	64.3036	1.54161	0.019301
LM6179_01632		hypothetical protein	lmo2567	45.7827	1.70762	0.000768753
LM6179_01634		lipoyl-[GcvH]:protein N-lipoyltransferase	lmo2566	1511.38	-0.0910586	0.771929
LM6179_01635		HD domain-containing protein	lmo2565	4630.93	0.162245	0.34377
LM6179_01636		4-oxalocrotonate tautomerase	lmo2564	113.738	0.0156571	0.988638
LM6179_01637		site-2 protease family protein	lmo2563	1403.81	-0.182919	0.354123
LM6179_01638		DUF1934 domain-containing protein	lmo2562	2858.04	0.0321216	0.932712
LM6179_01639	argS	arginine--tRNA ligase	lmo2561	23826.4	-0.106932	0.601393
LM6179_01640	rpoE	DNA-directed RNA polymerase subunit delta	lmo2560	12773.2	0.095357	0.717769
LM6179_01641		CTP synthase	lmo2559	31491.1	-0.367506	0.0351318
LM6179_01642		IS3-like element ISLmo1 family transposase	#N/A	128.071	0.0018571	0.997748
LM6179_01644	ami	autolysin Ami	lmo2558	17104.9	-0.10089	0.761452
LM6179_01645		diacylglycerol kinase family lipid kinase	lmo2557	3089.46	0.176719	0.389393
LM6179_01646	fba	class II fructose-1,6-bisphosphate aldolase	lmo2556	125927	0.00661161	0.990689
LM6179_01647		glycosyltransferase family 4 protein	lmo2555	8442.2	-0.153817	0.377755
LM6179_01648		glycosyltransferase family 4 protein	lmo2554	2828.77	0.0273516	0.956237
LM6179_01649		YbhN family protein	lmo2553	2743.88	-0.0773538	0.724327
LM6179_01650		UDP-N-acetylglucosamine 1-carboxyvinyltransferase	lmo2552	7195.33	-0.210701	0.335343
LM6179_01651	rho	transcription termination factor Rho	lmo2551	5164.35	-0.223249	0.109857
LM6179_01652		glycosyltransferase family 2 protein	lmo2550	4890.86	-0.0334997	0.911056
LM6179_01653	gtcA	cell wall teichoic acid glycosylation protein GtcA	lmo2549	1544.69	0.198081	0.58439
LM6179_01654		type B 50S ribosomal protein L31	lmo2548	7456.01	0.0158913	0.963557
LM6179_01655		homoserine dehydrogenase	lmo2547	6094	0.392817	0.0623107
LM6179_01656	thrC	threonine synthase	lmo2546	6305.47	0.531686	0.014733
LM6179_01657	thrB	homoserine kinase	lmo2545	5353.32	0.607774	0.000407154
LM6179_01658		thymidine kinase	lmo2544	1818.38	-0.0649506	0.794506
LM6179_01659	prfA	peptide chain release factor 1	lmo2543	8942.65	-0.0436533	0.886609
LM6179_01660	prmC	peptide chain release factor N(5)-glutamine methyltransferase	lmo2542	4984.31	0.221866	0.474108
LM6179_01662		L-threonylcarbamoyladenylate synthase	lmo2541	3294.21	0.161757	0.359802
LM6179_01663		low molecular weight protein arginine phosphatase	lmo2540	789.728	0.0147589	0.977658
LM6179_01664		serine hydroxymethyltransferase	lmo2539	5971.86	0.268251	0.480228
LM6179_01665	upp	uracil phosphoribosyltransferase	lmo2538	11226.9	-0.286393	0.516844
LM6179_01666	wecB	UDP-N-acetylglucosamine 2-epimerase (non-hydrolyzing)	lmo2537	7642.25	0.155043	0.401823
LM6179_01667		ATP synthase subunit I	lmo2536	9122.04	0.274281	0.140507
LM6179_01668	atpB	F0F1 ATP synthase subunit A	lmo2535	18101	0.224735	0.238985
LM6179_01669	atpE	F0F1 ATP synthase subunit C	lmo2534	3760.42	-0.229941	0.763726
LM6179_01670	atpF	F0F1 ATP synthase subunit B	lmo2533	21784.2	0.286238	0.144157
LM6179_01671		F0F1 ATP synthase subunit delta	lmo2532	25809.6	0.532	0.147859
LM6179_01672	atpA	F0F1 ATP synthase subunit alpha	lmo2531	74866	-0.144492	0.764338
LM6179_01673		F0F1 ATP synthase subunit gamma	lmo2530	45356.1	0.0905512	0.680397
LM6179_01674	atpD	F0F1 ATP synthase subunit beta	lmo2529	72012.1	-0.118491	0.761716
LM6179_01675		F0F1 ATP synthase subunit epsilon	lmo2528	21089.6	0.233844	0.17508
LM6179_01676		DUF1146 family protein	lmo2527	33.7452	0.0170252	0.996113
LM6179_01677	murA	UDP-N-acetylglucosamine 1-carboxyvinyltransferase	lmo2526	34244.7	0.0823026	0.684716
LM6179_01678	mreB	rod shape-determining protein MreB	lmo2525	7385.69	-0.0273506	0.940995
LM6179_01679	fabZ	3-hydroxyacyl-ACP dehydratase FabZ	lmo2524	3896.26	0.463055	0.0646402
LM6179_01680	ssb	single-stranded DNA-binding protein	lmo2523	6.86958	0.765227	#N/A
LM6179_01681		resuscitation-promoting factor	lmo2522	436.027	-0.286228	0.526151
LM6179_01682		WecB/TagA/CpsF family glycosyltransferase	lmo2521	805.694	0.263567	0.469158
LM6179_01683	menC	o-succinylbenzoate synthase	lmo2520	1932.18	0.169231	0.418159
LM6179_01684		MraY family glycosyltransferase	lmo2519	785.93	-0.102217	0.804083
LM6179_01685		LCP family protein	lmo2518	6901.59	0.148407	0.354565
LM6179_01686		GNAT family protein	lmo2517	936.622	0.180931	0.567161
LM6179_01687		YigZ family protein	lmo2516	809.087	0.322906	0.131346
LM6179_01688	degU	two-component system response regulator DegU	lmo2515	4743.7	0.00345533	0.996113
LM6179_01689		DegV family protein	lmo2514	4970.26	-0.104509	0.704681
LM6179_01691		DEAD/DEAH box helicase	lmo2513	426.624	-0.213463	0.475853
LM6179_01692		ComF family protein	lmo2512	113.372	-0.287887	0.52921
LM6179_01693	raiA	ribosome-associated translation inhibitor RaiA	lmo2511	1741.49	-0.371747	0.00628694
LM6179_01694	secA	preprotein translocase subunit SecA	lmo2510	18731.5	-0.0665086	0.804083
LM6179_01695	prfB	peptide chain release factor 2	lmo2509	6462.14	-0.191606	0.144157
LM6179_01696		YitT family protein	lmo2508	3138.7	-0.0825315	0.81606
LM6179_01697	ftsE	cell division ATP-binding protein FtsE	lmo2507	21728.7	0.431874	0.0358024
LM6179_01698	ftsX	permease-like cell division protein FtsX	lmo2506	18855.3	0.242111	0.134849
LM6179_01699		NlpC/P60 family protein	lmo2505	51952.3	0.0647205	0.841417
LM6179_016s_rRNA_1		16S ribosomal RNA	#N/A	422512	0.596332	0.107579
LM6179_016s_rRNA_2		16S ribosomal RNA	#N/A	422512	0.596332	0.107579
LM6179_016s_rRNA_3		16S ribosomal RNA	#N/A	422512	0.596332	0.107579
LM6179_016s_rRNA_4		16S ribosomal RNA	#N/A	422512	0.596332	0.107579
LM6179_01700		peptidoglycan DD-metalloendopeptidase family protein	lmo2504	4411.65	0.0913346	0.702206
LM6179_01701	cls	cardiolipin synthase	lmo2503	6407.5	-0.0411382	0.871674
LM6179_01702		S1C family serine protease	lmo2502	6984.34	0.00580879	0.989365
LM6179_01703		response regulator transcription factor	lmo2501	1382.81	0.296515	0.532981
LM6179_01704		ATP-binding protein	lmo2500	3666.67	0.0291226	0.924499
LM6179_01705		phosphate ABC transporter substrate-binding protein PstS family protein	lmo2499	68.0229	-0.813701	0.10258
LM6179_01706	pstC	phosphate ABC transporter permease subunit PstC	lmo2498	37.9539	-0.549688	0.528847
LM6179_01707	pstA	phosphate ABC transporter permease PstA	lmo2497	36.0816	-0.335353	0.72928
LM6179_01708	pstB	phosphate ABC transporter ATP-binding protein PstB	lmo2496	49.4809	-0.278599	0.75445
LM6179_01709	pstB	phosphate ABC transporter ATP-binding protein PstB	lmo2495	57.5519	-0.214292	0.798917
LM6179_01710	phoU	phosphate signaling complex protein PhoU	lmo2494	70.9215	-0.445682	0.379033
LM6179_01711		metalloregulator ArsR/SmtB family transcription factor	lmo2493	151.269	-0.684865	0.10775
LM6179_01712		hypothetical protein	lmo2492	561.749	-0.154435	0.72202
LM6179_01713		HD domain-containing protein	lmo2491	1398.1	0.0761422	0.813462
LM6179_01714		CsbA family protein	lmo2490	344.402	0.383404	0.148131
LM6179_01715	uvrB	excinuclease ABC subunit UvrB	lmo2489	14026.9	-0.111611	0.693464
LM6179_01716	uvrA	excinuclease ABC subunit UvrA	lmo2488	21538	-0.11525	0.692194
LM6179_01717		DUF4097 family beta strand repeat-containing protein	lmo2487	2120.4	0.934736	0.000487843
LM6179_01718		DUF4097 family beta strand repeat-containing protein	lmo2486	2178.21	0.962021	0.000529737
LM6179_01719		PspC domain-containing protein	lmo2485	267.802	0.401325	0.132122
LM6179_01720		phage holin family protein	lmo2484	434.827	0.121579	0.804083
LM6179_01721	hprK	HPr(Ser) kinase/phosphatase	lmo2483	6138.3	0.226202	0.287247
LM6179_01722	lgt	prolipoprotein diacylglyceryl transferase	lmo2482	2054.37	-0.0518484	0.864251
LM6179_01723	ppaX	pyrophosphatase PpaX	lmo2481	2671.8	0.111378	0.783534
LM6179_01724		acyltransferase	lmo2480	1677.29	0.539362	3.20142e-05
LM6179_01725		hypothetical protein	lmo2479	2373.99	0.211703	0.225348
LM6179_01726	trxB	thioredoxin-disulfide reductase	lmo2478	9448.87	0.13426	0.501946
LM6179_01727	galE	UDP-glucose 4-epimerase GalE	lmo2477	4014.4	-0.0367678	0.931162
LM6179_01728		galactose mutarotase	lmo2476	2871.21	-0.271278	0.0525427
LM6179_01729		phospho-sugar mutase	lmo2475	7082.8	-0.11313	0.670253
LM6179_01730	rapZ	RNase adapter RapZ	lmo2474	3920.46	-0.186452	0.275605
LM6179_01731		YvcK family protein	lmo2473	4514.71	-0.131736	0.432421
LM6179_01732	whiA	DNA-binding protein WhiA	lmo2472	6384.58	-0.0233381	0.95268
LM6179_01733	namA	NADPH dehydrogenase NamA	lmo2471	5784.59	-0.0423293	0.834362
LM6179_01734		leucine-rich repeat domain-containing protein	lmo2470	16.3068	0.319381	0.810513
LM6179_01735		amino acid permease	lmo2469	3804.5	0.179249	0.620264
LM6179_01736	clpP	ATP-dependent Clp endopeptidase proteolytic subunit ClpP	lmo2468	4597.17	-0.137462	0.879869
LM6179_01737		polysaccharide monooxygenase	lmo2467	741.547	-0.0504447	0.929534
LM6179_01738		site-specific integrase	#N/A	757.035	-0.0440121	0.91825
LM6179_01739		hypothetical protein	#N/A	2145.67	0.022782	0.95036
LM6179_01740		hypothetical protein	#N/A	2671.1	-0.117692	0.676284
LM6179_01742		zinc ribbon domain-containing protein	#N/A	169.712	-0.294759	0.603542
LM6179_01743		hypothetical protein	#N/A	55.2835	-0.291049	0.684716
LM6179_01744		helix-turn-helix transcriptional regulator	#N/A	640.356	-0.30113	0.190048
LM6179_01745		helix-turn-helix transcriptional regulator	#N/A	3.46317	1.4742	#N/A
LM6179_01746		hypothetical protein	#N/A	432.218	-0.455554	0.573455
LM6179_01747		hypothetical protein	#N/A	20.7469	0.652503	0.686931
LM6179_01749		hypothetical protein	#N/A	6.02605	-0.502478	#N/A
LM6179_01750		hypothetical protein	#N/A	22.6735	0.35651	0.845295
LM6179_01751		hypothetical protein	#N/A	17.3379	0.0957911	0.965876
LM6179_01752		adenylate kinase	#N/A	527.314	-0.141288	0.760814
LM6179_01753		phage antirepressor KilAC domain-containing protein	#N/A	87.9433	0.35495	0.789402
LM6179_01754		hypothetical protein	#N/A	73.8367	-0.185384	0.870911
LM6179_01755		DUF771 domain-containing protein	#N/A	9.53805	0.91746	#N/A
LM6179_01756		gp45 family putative tail fiber system protein	lmo2321	16.5749	0.814505	0.706662
LM6179_01757		YqaJ viral recombinase family protein	#N/A	72.9527	-0.00653399	0.996167
LM6179_01758		recombinase RecT	#N/A	60.5355	-0.0969833	0.953237
LM6179_01759		DnaD domain-containing protein	#N/A	55.56	0.0528619	0.969145
LM6179_01760		hypothetical protein	#N/A	1.48777	0.166811	#N/A
LM6179_01761		hypothetical protein	#N/A	0.667919	-0.419882	#N/A
LM6179_01762		pentapeptide repeat-containing protein	#N/A	50.4464	0.518434	0.69835
LM6179_01763		YopX family protein	#N/A	35.4903	-0.216508	0.873823
LM6179_01766	ssb	single-stranded DNA-binding protein	#N/A	55.5207	-0.0878925	0.929534
LM6179_01767		hypothetical protein	lmo2307	8.7988	-0.983548	#N/A
LM6179_01768		DUF1064 domain-containing protein	#N/A	49.0903	-0.481844	0.512397
LM6179_01769		DUF2481 family protein	#N/A	22.5301	0.17535	0.901108
LM6179_01771		ArpU family phage packaging/lysis transcriptional regulator	#N/A	56.6567	-0.873258	0.0627441
LM6179_01773		hypothetical protein	#N/A	226.474	-0.19589	0.613001
LM6179_01774		ArpU family phage packaging/lysis transcriptional regulator	#N/A	21.0047	-0.393683	0.712883
LM6179_01775		terminase small subunit	#N/A	34.8049	0.0284236	0.983361
LM6179_01776		PBSX family phage terminase large subunit	lmo2300	131.472	-0.0601592	0.921197
LM6179_01777		phage portal protein	lmo2299	91.7522	0.327684	0.657667
LM6179_01778		phage minor capsid protein	lmo2298	51.0705	0.00708144	0.996167
LM6179_01779		phage scaffolding protein	#N/A	64.0855	1.23963	0.138823
LM6179_01780		phage major capsid protein	#N/A	149.74	1.14845	0.0470021
LM6179_01781		HeH/LEM domain-containing protein	#N/A	9.69088	0.147955	#N/A
LM6179_01782		hypothetical protein	lmo2295	69.9875	0.941368	0.178185
LM6179_01783		putative minor capsid protein	lmo2294	39.7296	0.235984	0.803669
LM6179_01784		minor capsid protein	lmo2293	50.1102	0.327926	0.754734
LM6179_01785		minor capsid protein	lmo2292	31.967	0.998844	0.442967
LM6179_01786		phage tail protein	lmo2291	51.0715	0.485478	0.590304
LM6179_01787		Ig-like domain-containing protein	lmo2290	36.646	0.541239	0.523444
LM6179_01788		phage tail assembly chaperone	lmo2289	18.6434	0.210232	0.874654
LM6179_01789		Gp15 family bacteriophage protein	#N/A	27.2646	0.569915	0.577731
LM6179_01790		tape measure protein	lmo2287	377.233	0.461476	0.309988
LM6179_01791		phage tail family protein	lmo2286	62.4248	-0.0300593	0.973295
LM6179_01792		phage tail protein	lmo2285	83.654	0.188027	0.812577
LM6179_01793		hypothetical protein	lmo2284	77.8837	0.255211	0.706757
LM6179_01794		phage baseplate upper protein	lmo2283	87.2854	0.217828	0.728483
LM6179_01795		hypothetical protein	lmo2282	20.048	0.512991	0.652152
LM6179_01796		CD1375 family protein	lmo2281	4.13006	-0.325216	#N/A
LM6179_01797		hypothetical protein	#N/A	25.8991	0.851798	0.511185
LM6179_01798		holin	#N/A	16.494	0.994671	0.369085
LM6179_01799		DUF5776 domain-containing protein	lmo2278	50.5494	0.181805	0.841927
LM6179_01800		hypothetical protein	lmo2277	389.791	-0.534009	0.0851834
LM6179_01801		AP2 domain-containing protein	lmo2276	1817.39	0.21586	0.599488
LM6179_01802	acrIIA1	anti-CRISPR protein AcrIIA1	lmo2275	1246.22	0.127821	0.711411
LM6179_01803	acrIIA2	anti-CRISPR protein AcrIIA2	#N/A	344.76	-0.519867	0.136826
LM6179_01804		hypothetical protein	#N/A	216.54	-0.322975	0.511185
LM6179_01805		hypothetical protein	#N/A	4.1304	0.296285	#N/A
LM6179_01806		hypothetical protein	lmo2466	27.2422	-0.320164	0.826931
LM6179_01807		hypothetical protein	lmo2465	214.988	-0.00843672	0.99012
LM6179_01808		TetR/AcrR family transcriptional regulator	lmo2464	700.051	0.123259	0.752929
LM6179_01809		MMPL family transporter	lmo2463	2364.73	-1.76259	8.21098e-15
LM6179_01810		dipeptidase	lmo2462	3244.57	-0.200398	0.46019
LM6179_01811	rpoN	RNA polymerase factor sigma-54	lmo2461	2070.86	-0.0469688	0.89958
LM6179_01812		sugar-binding transcriptional regulator	lmo2460	61721.5	-0.515662	0.0200738
LM6179_01813	gap	type I glyceraldehyde-3-phosphate dehydrogenase	lmo2459	123443	-0.359992	0.357547
LM6179_01814		phosphoglycerate kinase	lmo2458	97815.3	-0.228031	0.295632
LM6179_01815	tpiA	triose-phosphate isomerase	lmo2457	60290.1	-0.401747	0.197337
LM6179_01816	gpmI	2,3-bisphosphoglycerate-independent phosphoglycerate mutase	lmo2456	142204	-0.256091	0.270363
LM6179_01817	eno	phosphopyruvate hydratase	lmo2455	131423	-0.186862	0.492567
LM6179_01818		hypothetical protein	lmo2454	71.1683	-0.449048	0.402129
LM6179_01819		alpha/beta hydrolase	lmo2453	890.459	0.121687	0.599006
LM6179_01820		carboxylesterase	lmo2452	6284.97	0.000649539	0.999269
LM6179_01821	secG	preprotein translocase subunit SecG	lmo2451	4887.49	0.103284	0.775257
LM6179_01823		carboxylesterase	lmo2450	5767.73	-0.14644	0.56212
LM6179_01824	rnr	ribonuclease R	lmo2449	24416.3	-0.0727329	0.807476
LM6179_01825	smpB	SsrA-binding protein SmpB	lmo2448	3811.24	-0.0825448	0.765253
LM6179_01826		helix-turn-helix domain-containing protein	lmo2447	86.6794	0.459836	0.419879
LM6179_01829		lmo2445 family class 3 internalin	lmo2445	8.77395	-0.245565	#N/A
LM6179_01830		glycoside hydrolase family 31 protein	lmo2444	258.283	-0.0530998	0.909814
LM6179_01831		internalin N-terminal domain-containing protein	#N/A	74.7815	0.0811913	0.909596
LM6179_01832		hypothetical protein	lmo2443	46.5364	-0.417601	0.557928
LM6179_01833		YdcF family protein	lmo2442	52.0178	-0.476429	0.47854
LM6179_01834		YafY family protein	lmo2441	845.638	0.0905756	0.789335
LM6179_01835		effector binding domain-containing protein	lmo2440	191.375	-0.203169	0.560153
LM6179_01836		YxeA family protein	lmo2439	42.3545	0.438378	0.568105
LM6179_01837		ClbS/DfsB family four-helix bundle protein	lmo2438	240.373	-0.33792	0.338653
LM6179_01838		VOC family protein	lmo2437	919.827	0.122058	0.684716
LM6179_01839		PRD domain-containing protein	lmo2436	491.577	0.434273	0.174892
LM6179_01840		SdpI family protein	lmo2435	104.015	0.235054	0.764284
LM6179_01841		glutamate decarboxylase	lmo2434	333.819	-0.87038	0.00842933
LM6179_01842		alpha/beta hydrolase family protein	lmo2433	3761.56	4.9434	0
LM6179_01843		hypothetical protein	lmo2432	43.8091	-0.327507	0.692435
LM6179_01844		ABC transporter substrate-binding protein	lmo2431	3171.1	0.224404	0.343948
LM6179_01845		iron ABC transporter permease	lmo2430	3547.18	0.12002	0.722519
LM6179_01846		ABC transporter ATP-binding protein	lmo2429	4652.17	-0.00420804	0.994969
LM6179_01847	rodA	rod shape-determining protein RodA	lmo2428	3076.54	0.0714257	0.765253
LM6179_01848	rodA	rod shape-determining protein RodA	lmo2427	3281.62	-0.245813	0.254875
LM6179_01849		arsenate reductase family protein	lmo2426	1827.68	-0.276526	0.497643
LM6179_01850	gcvH	glycine cleavage system protein GcvH	lmo2425	2640.63	0.00307961	0.996167
LM6179_01851		thioredoxin family protein	lmo2424	171.199	-0.353618	0.352077
LM6179_01852		cation diffusion facilitator family transporter	lmo2423	1069.9	-0.997712	0.00241172
LM6179_01853	cesR	response regulator CesR	lmo2422	1876.33	-0.463957	0.148131
LM6179_01854	cesK	histidine kinase CesK	lmo2421	2642.83	-0.253894	0.399992
LM6179_01855		hypothetical protein	lmo2420	117.554	-0.15723	0.840458
LM6179_01856		methionine ABC transporter ATP-binding protein	lmo2419	2372.68	0.278653	0.0565507
LM6179_01857		ABC transporter permease	lmo2418	1382.54	0.0546229	0.860454
LM6179_01858		MetQ/NlpA family ABC transporter substrate-binding protein	lmo2417	4532.69	0.0715501	0.801265
LM6179_01859		hypothetical protein	lmo2416	13223.5	0.126345	0.697844
LM6179_01860	sufC	Fe-S cluster assembly ATPase SufC	lmo2415	24824.6	0.0830061	0.5974
LM6179_01861	sufD	Fe-S cluster assembly protein SufD	lmo2414	55284.3	0.197667	0.343036
LM6179_01862		cysteine desulfurase	lmo2413	54764.8	0.175198	0.377008
LM6179_01863		SUF system NifU family Fe-S cluster assembly protein	lmo2412	12395.6	0.023417	0.927325
LM6179_01864	sufB	Fe-S cluster assembly protein SufB	lmo2411	62969.1	-0.0121552	0.964737
LM6179_01865		peptide ABC transporter permease	#N/A	15.1186	-0.0632676	0.96841
LM6179_01866		DUF72 domain-containing protein	lmo2406	1068.94	0.202366	0.252634
LM6179_01867		DUF1634 domain-containing protein	lmo2405	1408.82	0.141221	0.611111
LM6179_01868		sulfite exporter TauE/SafE family protein	lmo2404	4907.51	-0.0692321	0.843117
LM6179_01869		bifunctional UDP-sugar hydrolase/5'-nucleotidase	lmo2403	4004.15	0.231756	0.489338
LM6179_01870		YutD family protein	lmo2402	759.535	0.0257515	0.958054
LM6179_01871		TIGR01457 family HAD-type hydrolase	lmo2401	4302.27	-0.141963	0.594431
LM6179_01872		GNAT family N-acetyltransferase	lmo2400	368.795	0.0967216	0.841927
LM6179_01873		hemolysin family protein	lmo2399	1479.27	-0.0631011	0.790257
LM6179_01874		phosphatidylglycerophosphatase A	lmo2398	724.02	-0.548246	0.127469
LM6179_01875		NifU family protein	lmo2397	197.948	-0.0867785	0.864251
LM6179_01876		MucBP domain-containing protein	#N/A	179.277	0.075875	0.867847
LM6179_01877		hypothetical protein	lmo2394	1.21728	-0.618206	#N/A
LM6179_01878		YuzD family protein	lmo2393	542.935	-0.0312745	0.95268
LM6179_01879		YuzB family protein	lmo2392	226.299	0.199154	0.72118
LM6179_01880		SDR family oxidoreductase	lmo2391	767.266	-0.0908297	0.759481
LM6179_01881		NAD(P)/FAD-dependent oxidoreductase	lmo2390	13951.1	-0.023842	0.94096
LM6179_01882		NAD(P)/FAD-dependent oxidoreductase	lmo2389	23699.1	0.0124868	0.971289
LM6179_01883		YwqG family protein	lmo2388	860.867	-0.145284	0.702398
LM6179_01884		chloride channel protein	lmo2387	258.324	-0.881887	0.000405407
LM6179_01885		divergent PAP2 family protein	lmo2386	1049.4	-0.338666	0.31174
LM6179_01886	menI	1,4-dihydroxy-2-naphthoyl-CoA thioesterase MenI	lmo2385	307.905	0.312621	0.243597
LM6179_01887	mnhG	monovalent cation/H(+) antiporter subunit G	lmo2384	3257.15	-0.770587	2.13588e-12
LM6179_01888		Na(+)/H(+) antiporter subunit F1	lmo2383	1510.81	-0.81889	1.88689e-08
LM6179_01889		Na+/H+ antiporter subunit E	lmo2382	3626.7	-0.826125	3.19253e-09
LM6179_01890		Na+/H+ antiporter subunit D	lmo2381	8191.98	-0.787589	1.00091e-10
LM6179_01891		Na(+)/H(+) antiporter subunit C	lmo2380	1637.18	-0.388561	0.111761
LM6179_01892		Na(+)/H(+) antiporter subunit B	lmo2379	1734.41	-0.780479	4.24134e-06
LM6179_01893		Na+/H+ antiporter subunit A	lmo2378	10288.3	-0.680447	1.15067e-06
LM6179_01894		lmo2377 family MFS transporter	lmo2377	1857.78	0.0483059	0.854255
LM6179_01895		peptidylprolyl isomerase	lmo2376	7961.25	-0.45848	0.380978
LM6179_01896		hypothetical protein	lmo2375	490.012	-0.371775	0.178102
LM6179_01897		aspartate kinase	lmo2374	1589.39	0.213368	0.291266
LM6179_01898		PTS sugar transporter subunit IIB	lmo2373	2992.85	0.0628166	0.862959
LM6179_01899		ABC transporter ATP-binding protein	lmo2372	13455.2	0.177384	0.253964
LM6179_01900		ABC transporter permease	lmo2371	19328.5	0.0162083	0.956237
LM6179_01901		pyridoxal phosphate-dependent aminotransferase	lmo2370	2714.7	0.110691	0.677561
LM6179_01902	yugI	S1 domain-containing post-transcriptional regulator GSP13	lmo2369	519.499	-0.240957	0.486415
LM6179_01903		NUDIX hydrolase	lmo2368	925.831	-0.668546	3.37519e-05
LM6179_01904		glucose-6-phosphate isomerase	lmo2367	44964.7	-0.259147	0.427512
LM6179_01905		DeoR/GlpR family DNA-binding transcription regulator	lmo2366	1693.16	-0.140954	0.631546
LM6179_01912		tyrosine-type recombinase/integrase	#N/A	427.716	0.0200443	0.970765
LM6179_01913		hypothetical protein	#N/A	1038.64	-0.143775	0.546937
LM6179_01914		hypothetical protein	#N/A	1734.33	-0.0394214	0.93127
LM6179_01915		ImmA/IrrE family metallo-endopeptidase	#N/A	779.155	-0.0476326	0.91631
LM6179_01916		helix-turn-helix transcriptional regulator	#N/A	377.264	-0.0770977	0.873823
LM6179_01917		helix-turn-helix domain-containing protein	#N/A	2.40281	-2.02969	#N/A
LM6179_01918		hypothetical protein	LISIN_2398	11.7891	0.510906	0.744056
LM6179_01919		hypothetical protein	lmo2327	58.0506	-0.341178	0.709504
LM6179_01920		hypothetical protein	lmo2326	21.4312	0.354742	0.847462
LM6179_01921		adenylate kinase	LISIN_2395	87.8748	0.0720186	0.937731
LM6179_01922		uncharacterized gene	#N/A	143.263	-0.235802	0.828093
LM6179_01924		hypothetical protein	#N/A	116.858	-0.105146	0.930894
LM6179_01925		helix-turn-helix domain-containing protein	#N/A	13.9857	-0.0671021	0.977866
LM6179_01926		gp45 family putative tail fiber system protein	#N/A	18.2694	-0.113068	0.955433
LM6179_01927		hypothetical protein	lmo2320	5.36075	-0.285977	#N/A
LM6179_01928		siphovirus Gp157 family protein	lmo2319	51.7653	0.0924399	0.952227
LM6179_01929		ERF family protein	#N/A	86.7209	-0.169392	0.82273
LM6179_01930		DnaD domain-containing protein	#N/A	149.907	-0.362006	0.549461
LM6179_01931	dcm	DNA (cytosine-5-)-methyltransferase	#N/A	225.413	-0.215235	0.799501
LM6179_01932		DUF1642 domain-containing protein	#N/A	104.652	0.114898	0.914714
LM6179_01933		hypothetical protein	#N/A	28.7473	-0.862326	0.243968
LM6179_01934		YopX family protein	#N/A	46.4591	0.125024	0.944029
LM6179_01935		SAM--benzoic acid carboxyl methyltransferase	#N/A	13.8084	-0.80495	0.554773
LM6179_01936		hypothetical protein	#N/A	83.2515	-0.468888	0.568105
LM6179_01937		hypothetical protein	#N/A	15.0488	0.151102	0.927963
LM6179_01938		hypothetical protein	#N/A	45.8903	0.0248362	0.987733
LM6179_01939		hypothetical protein	#N/A	72.6168	-0.248203	0.778773
LM6179_01940		hypothetical protein	#N/A	11.6232	0.0541132	0.985011
LM6179_01941		hypothetical protein	#N/A	40.2479	0.041566	0.967179
LM6179_01942	ssb	single-stranded DNA-binding protein	#N/A	139.064	-0.163034	0.765253
LM6179_01943		hypothetical protein	#N/A	27.9996	-0.723349	0.440182
LM6179_01944		DUF1064 domain-containing protein	lmo2306	77.4184	-0.142008	0.848594
LM6179_01945		DUF2481 family protein	#N/A	25.1944	0.169685	0.914714
LM6179_01946		DUF3954 domain-containing protein	#N/A	24.3438	-0.00225996	0.999269
LM6179_01947		sigma-70 family RNA polymerase sigma factor	#N/A	34.709	0.485616	0.588242
LM6179_01948		hypothetical protein	#N/A	368.225	0.218529	0.693327
LM6179_01949		hypothetical protein	#N/A	40.3586	0.336069	0.734556
LM6179_01950	terS	phage terminase small subunit	#N/A	326.032	0.195249	0.764338
LM6179_01951		PBSX family phage terminase large subunit	#N/A	342.686	0.310848	0.556394
LM6179_01952		hypothetical protein	#N/A	347.662	0.854051	0.168389
LM6179_01953		minor capsid protein	#N/A	283.886	0.780701	0.266462
LM6179_01954		hypothetical protein	#N/A	246.904	1.47135	0.00528777
LM6179_01955		hypothetical protein	#N/A	468.514	0.945703	0.0780556
[truncated: 1,126 more rows]

## Sheet: Log phase H2O2 genes
Feature	Gene	Product	EGDe Locus_tag	Base mean	Log2fold Change	Q-value
CRISPR_repeat_CP098509.1:2245204..2246690			#N/A	11.1509	-3.28239	0.0077279
CRISPR_repeat_CP098509.1:31815..32165			#N/A	79.8196	-5.52785	1.88174e-12
CRISPR_repeat_CP098509.1:47358..49654			#N/A	797.796	-5.83961	6.25694e-39
LM6179_00001	csn2	type II-A CRISPR-associated protein Csn2	#N/A	703.96	-0.783299	0.000949638
LM6179_00002	cas2	CRISPR-associated endonuclease Cas2	#N/A	229.944	-0.756845	0.0251776
LM6179_00003	cas1	type II CRISPR-associated endonuclease Cas1	#N/A	878.233	0.412172	0.0617641
LM6179_00004	cas9	type II CRISPR RNA-guided endonuclease Cas9	#N/A	2357.04	-0.137529	0.556313
LM6179_00005		hypothetical protein	#N/A	68.7457	-1.27711	0.00438173
LM6179_00006		T7SS effector LXG polymorphic toxin	#N/A	340.895	-1.92188	8.33911e-15
LM6179_00008	rpsI	30S ribosomal protein S9	lmo2596	42612.8	-0.469932	0.20943
LM6179_00009	rplM	50S ribosomal protein L13	lmo2597	51973.9	-1.0431	0.0253682
LM6179_00010	truA	tRNA pseudouridine(38-40) synthase TruA	lmo2598	2820.35	-0.0309104	0.944234
LM6179_00011		energy-coupling factor transporter transmembrane protein EcfT	lmo2599	1477.58	-1.59713	1.36851e-14
LM6179_00012		energy-coupling factor ABC transporter ATP-binding protein	lmo2600	3525.05	-0.383376	0.158717
LM6179_00013		energy-coupling factor ABC transporter ATP-binding protein	lmo2601	2531.95	0.107344	0.843323
LM6179_00014		MgtC/SapB family protein	lmo2602	73.2995	-1.65278	5.80286e-06
LM6179_00015		acetamidase/formamidase family protein	lmo2603	222.089	-1.43299	0.000145701
LM6179_00016		crosslink repair DNA glycosylase YcaQ family protein	lmo2604	1812.27	-0.518677	0.022805
LM6179_00017	rplQ	50S ribosomal protein L17	lmo2605	63422.5	-0.121396	0.526492
LM6179_00018		DNA-directed RNA polymerase subunit alpha	lmo2606	181981	0.768222	0.002757
LM6179_00019	rpsK	30S ribosomal protein S11	lmo2607	88491	-0.139158	0.693569
LM6179_00020	rpsM	30S ribosomal protein S13	lmo2608	93020.4	0.582065	0.00291143
LM6179_00021	infA	translation initiation factor IF-1	lmo2610	40131.3	0.960289	0.0478698
LM6179_00022		adenylate kinase	lmo2611	111046	0.544813	0.0344889
LM6179_00023	secY	preprotein translocase subunit SecY	lmo2612	246696	0.39126	0.100177
LM6179_00024	rplO	50S ribosomal protein L15	lmo2613	135531	0.672709	0.000318975
LM6179_00025	rpmD	50S ribosomal protein L30	lmo2614	23905	0.94499	7.88029e-10
LM6179_00026	rpsE	30S ribosomal protein S5	lmo2615	110497	0.575793	0.000975508
LM6179_00027	rplR	50S ribosomal protein L18	lmo2616	67646.2	0.956041	1.33251e-08
LM6179_00028	rplF	50S ribosomal protein L6	lmo2617	137202	0.773599	4.35563e-07
LM6179_00029	rpsH	30S ribosomal protein S8	lmo2618	103089	0.227378	0.627899
LM6179_00030		type Z 30S ribosomal protein S14	lmo2619	35129.5	0.28475	0.526273
LM6179_00031	rplE	50S ribosomal protein L5	lmo2620	98762.9	0.67386	0.0646539
LM6179_00032	rplX	50S ribosomal protein L24	lmo2621	51307.3	0.441848	0.0431065
LM6179_00033	rplN	50S ribosomal protein L14	lmo2622	38802.8	0.778508	9.99275e-05
LM6179_00034	rpsQ	30S ribosomal protein S17	lmo2623	52676.1	0.826755	0.000987663
LM6179_00035	rpmC	50S ribosomal protein L29	lmo2624	50237.4	0.496259	0.0962294
LM6179_00036	rplP	50S ribosomal protein L16	lmo2625	80159.7	0.591194	0.00815272
LM6179_00037	rpsC	30S ribosomal protein S3	lmo2626	190953	0.305397	0.445582
LM6179_00038	rplV	50S ribosomal protein L22	lmo2627	72903.8	0.0634084	0.908897
LM6179_00039	rpsS	30S ribosomal protein S19	lmo2628	33425.1	0.190869	0.669485
LM6179_00040	rplB	50S ribosomal protein L2	lmo2629	245382	0.265287	0.423674
LM6179_00041	rplW	50S ribosomal protein L23	lmo2630	53396.6	0.378095	0.327194
LM6179_00042	rplD	50S ribosomal protein L4	lmo2631	140525	0.362746	0.39112
LM6179_00043	rplC	50S ribosomal protein L3	lmo2632	158872	0.116277	0.779618
LM6179_00044	rpsJ	30S ribosomal protein S10	lmo2633	84347.7	0.0801254	0.805259
LM6179_00045		energy-coupling factor transporter transmembrane protein EcfT	lmo2634	2174.09	-0.225994	0.251791
LM6179_00046	menA	1,4-dihydroxy-2-naphthoate polyprenyltransferase	lmo2635	3484.06	0.419545	0.185893
LM6179_00047		FAD:protein FMN transferase	lmo2636	6206	0.373565	0.129634
LM6179_00048		FMN-binding protein	lmo2637	48110.3	0.53389	0.295971
LM6179_00049		FAD-dependent oxidoreductase	lmo2638	141906	1.01039	6.82436e-06
LM6179_00050	eetA	flavin-based extracellular electron transfer system protein EetA	lmo2639	1910.06	0.0654434	0.888706
LM6179_00051	eetB	flavin-based extracellular electron transfer system protein EetB	lmo2640	1791.26	-0.283248	0.37649
LM6179_00052		polyprenyl synthetase family protein	lmo2641	3859.28	-0.484218	0.0490465
LM6179_00053		cyclic nucleotide phosphodiesterase	lmo2642	2099.6	0.0939256	0.737305
LM6179_00054		DUF4003 domain-containing protein	lmo2643	998.969	-0.172535	0.412141
LM6179_00055		SMI1/KNR4 family protein	lmo2644	521.951	-1.31768	4.62505e-08
LM6179_00056		sugar isomerase domain-containing protein	LISIN_2731	279.504	1.71716	0.000339151
LM6179_00057		KDGP aldolase family protein	lmo2646	226.278	1.99331	2.04301e-05
LM6179_00058		creatininase family protein	lmo2647	181.552	1.79446	0.0042279
LM6179_00059		phosphotriesterase	lmo2648	227.282	1.61157	0.000437245
LM6179_00060		PTS ascorbate transporter subunit IIC	lmo2649	638.986	1.69027	0.00022905
LM6179_00061		PTS sugar transporter subunit IIB	lmo2650	44.2872	0.952287	0.0646272
LM6179_00062		PTS sugar transporter subunit IIA	lmo2651	115.818	0.702111	0.304789
LM6179_00063		BglG family transcription antiterminator	lmo2652	1207.07	-0.228178	0.368267
LM6179_00064	tuf	elongation factor Tu	lmo2653	705484	0.895568	2.08812e-05
LM6179_00065	fusA	elongation factor G	lmo2654	1.00485e+06	0.83275	1.57169e-05
LM6179_00066	rpsG	30S ribosomal protein S7	lmo2655	148643	0.540755	0.0313443
LM6179_00067	rpsL	30S ribosomal protein S12	lmo2656	109838	0.0994782	0.601492
LM6179_00068		deoxyguanosinetriphosphate triphosphohydrolase	#N/A	351.074	0.041132	0.922669
LM6179_00069		deoxyguanosinetriphosphate triphosphohydrolase	lmo2657	4941.84	0.470108	0.0206429
LM6179_00070		GNAT family N-acetyltransferase	lmo2658	376.654	-2.52795	1.61951e-26
LM6179_00071	rpe	ribulose-phosphate 3-epimerase	lmo2659	79.7874	1.10498	0.0057124
LM6179_00072	tkt	transketolase	lmo2660	355.827	1.46126	5.90783e-06
LM6179_00073		ribulose-phosphate 3-epimerase	lmo2661	33.2589	0.60595	0.314097
LM6179_00074	rpiB	ribose 5-phosphate isomerase B	lmo2662	16.1149	0.635338	0.540436
LM6179_00076		zinc-binding dehydrogenase	lmo2663	269.245	1.72317	1.92268e-05
LM6179_00077		galactitol-1-phosphate 5-dehydrogenase	lmo2664	358.531	1.66029	4.0929e-09
LM6179_00078		PTS galactitol transporter subunit IIC	lmo2665	513.105	1.74798	3.0562e-07
LM6179_00079		PTS sugar transporter subunit IIB	lmo2666	49.7789	-0.146006	0.856359
LM6179_00080		PTS sugar transporter subunit IIA	lmo2667	144.747	1.1264	0.0050185
LM6179_00081		BglG family transcription antiterminator	lmo2668	1005.6	1.20492	3.33188e-06
LM6179_00082		hypothetical protein	lmo2669	213.435	0.219725	0.590175
LM6179_00083		MmcQ/YjbR family DNA-binding protein	lmo2670	154.157	-0.0016863	0.996331
LM6179_00084		VOC family protein	lmo2671	59.1907	0.406338	0.373412
LM6179_00085		helix-turn-helix domain-containing protein	lmo2672	153.38	-0.861624	0.0151693
LM6179_00086		universal stress protein	lmo2673	217.733	-0.948414	0.000506876
LM6179_00087	rpiB	ribose 5-phosphate isomerase B	lmo2674	878.606	-1.13027	4.05099e-09
LM6179_00088		hypothetical protein	lmo2675	170.98	-0.798374	0.00543611
LM6179_00089		Y-family DNA polymerase	lmo2676	1699.22	-0.0408698	0.915056
LM6179_00090		alpha/beta hydrolase	lmo2677	2048.17	0.138508	0.684417
LM6179_00091		response regulator transcription factor	lmo2678	683.341	0.536737	0.272875
LM6179_00092		sensor histidine kinase KdpD	lmo2679	1185.51	-0.278053	0.440611
LM6179_00093	kdpC	K(+)-transporting ATPase subunit C	lmo2680	159.373	-1.22309	0.000117679
LM6179_00094	kdpB	potassium-transporting ATPase subunit KdpB	lmo2681	198.433	0.603413	0.145411
LM6179_00095	kdpA	potassium-transporting ATPase subunit KdpA	lmo2682	86.9257	0.295823	0.547345
LM6179_00097		PTS sugar transporter subunit IIB	lmo2683	684.801	-4.8791	1.99621e-48
LM6179_00098		PTS sugar transporter subunit IIC	lmo2684	7209.39	-3.12218	5.09e-44
LM6179_00099		PTS lactose/cellobiose transporter subunit IIA	lmo2685	2058.83	-2.84976	3.66487e-27
LM6179_00100		DUF5626 family protein	lmo2686	142.112	-0.392504	0.387797
LM6179_00101		FtsW/RodA/SpoVE family cell cycle protein	lmo2687	314.099	0.171385	0.641406
LM6179_00102		FtsW/RodA/SpoVE family cell cycle protein	lmo2688	323.71	0.317191	0.356029
LM6179_00104	mgtA	magnesium-translocating P-type ATPase	lmo2689	1046.52	0.316929	0.293344
LM6179_00105		TetR/AcrR family transcriptional regulator	lmo2690	581.793	-2.4212	9.0223e-15
LM6179_00106		1,4-beta-N-acetylmuramoylhydrolase	lmo2691	17555.2	0.730552	0.00252329
LM6179_00107		cyclic-di-AMP receptor	lmo2692	4483.79	-0.785566	0.000670602
LM6179_00108	tmk	dTMP kinase	lmo2693	4380.73	-0.829696	3.07465e-07
LM6179_00109		aminotransferase class I/II-fold pyridoxal phosphate-dependent enzyme	lmo2694	980.695	-0.0150821	0.955601
LM6179_00110	dhaK1	dihydroxyacetone kinase subunit DhaK1	lmo2695	1023.35	0.0847404	0.835277
LM6179_00111	dhaL1	dihydroxyacetone kinase ADP-binding subunit DhaL1	lmo2696	806.849	0.0124013	0.971193
LM6179_00112	dhaM1	dihydroxyacetone kinase phosphoryl donor subunit DhaM1	lmo2697	416.479	-0.305086	0.25332
LM6179_00113		MurR/RpiR family transcriptional regulator	lmo2698	305.505	-0.379544	0.176997
LM6179_00114		Cof-type HAD-IIB family hydrolase	lmo2699	445.03	-0.391717	0.133791
LM6179_00115		aldo/keto reductase	lmo2700	1498.26	0.0647018	0.784044
LM6179_00116		YaaL family protein	lmo2701	1614.66	0.168239	0.485793
LM6179_00117	recR	recombination mediator RecR	lmo2702	4286.94	0.277858	0.234427
LM6179_00118		YbaB/EbfC family nucleoid-associated protein	lmo2703	2265.33	-0.563984	0.00531728
LM6179_00119	dnaX	DNA polymerase III subunit gamma/tau	lmo2704	11759.2	-0.0370364	0.896006
LM6179_00120		DUF3284 domain-containing protein	lmo2705	1434.24	-0.344816	0.207691
LM6179_00121		DUF3188 domain-containing protein	lmo2706	154.778	0.202352	0.572816
LM6179_00122		hypothetical protein	lmo2707	282.829	-0.796508	0.00524589
LM6179_00123		PTS sugar transporter subunit IIC	lmo2708	68.1873	-1.7567	0.000701164
LM6179_00124		hypothetical protein	lmo2709	58.4428	-1.57539	0.00495284
LM6179_00125		hypothetical protein	lmo2710	553.046	-1.51112	1.4365e-05
LM6179_00126		gluconokinase	lmo2712	1263.34	-0.342085	0.288978
LM6179_00127		GW domain-containing glycosaminoglycan-binding protein	lmo2713	4522.14	-0.0606649	0.786066
LM6179_00128		LPXTG cell wall anchor domain-containing protein	lmo2714	1735.76	-0.413818	0.192395
LM6179_00129	cydC	thiol reductant ABC exporter subunit CydC	lmo2715	13592.5	0.597582	0.00595745
LM6179_00130	cydD	thiol reductant ABC exporter subunit CydD	lmo2716	14143.3	0.810804	0.000249355
LM6179_00131	cydB	cytochrome d ubiquinol oxidase subunit II	lmo2717	20167.7	0.983768	3.21411e-06
LM6179_00132		cytochrome ubiquinol oxidase subunit I	lmo2718	19093.3	0.336161	0.145411
LM6179_00133	tadA	tRNA adenosine(34) deaminase TadA	lmo2719	828.206	-0.540263	0.137694
LM6179_00134		acyl--CoA ligase	lmo2720	5979	1.58574	2.53933e-07
LM6179_00135		glucosamine-6-phosphate deaminase	lmo2721	74.1016	-0.0778205	0.885406
LM6179_00136		helix-turn-helix domain-containing protein	lmo2722	234.499	-1.02236	0.0200622
LM6179_00137		GNAT family N-acetyltransferase	lmo2723	585.047	-0.198981	0.488906
LM6179_00138		glyoxalase/bleomycin resistance/extradiol dioxygenase family protein	lmo2724	867.645	-0.0442402	0.86005
LM6179_00139		MATE family efflux transporter	lmo2725	2124.28	-0.34123	0.111517
LM6179_00140		MarR family transcriptional regulator	lmo2726	180.193	-1.47308	1.33979e-05
LM6179_00141		PucR family transcriptional regulator	lmo2727	700.638	-1.37018	0.000271228
LM6179_00142		MerR family transcriptional regulator	lmo2728	182.867	-0.427978	0.165188
LM6179_00143		cupin domain-containing protein	lmo2729	161.572	-0.598848	0.0587084
LM6179_00144		HAD family hydrolase	lmo2730	668.18	0.515388	0.00641766
LM6179_00145		RpiR family transcriptional regulator	lmo2731	333.27	1.01705	2.46744e-06
LM6179_00146		MurR/RpiR family transcriptional regulator	lmo2732	339.81	0.0405602	0.922041
LM6179_00147		fructose-specific PTS transporter subunit EIIC	lmo2733	132.787	0.972044	0.00934419
LM6179_00148		glycoside hydrolase family 38 C-terminal domain-containing protein	lmo2734	288.39	0.984777	0.000140198
LM6179_00149		sugar phosphorylase	lmo2735	253.268	1.11301	1.54273e-05
LM6179_00150		glycerate kinase	lmo2736	114.449	0.819531	0.00982673
LM6179_00151		LacI family DNA-binding transcriptional regulator	lmo2737	573.062	-0.807558	0.0134038
LM6179_00152		hemolysin family protein	lmo2738	5862.47	-0.843004	0.00382255
LM6179_00153		NAD-dependent protein deacylase	lmo2739	391.677	-0.0299928	0.914663
LM6179_00154		helix-hairpin-helix domain-containing protein	lmo2740	80.3534	-0.518792	0.247478
LM6179_00155	lde	multidrug efflux MFS transporter Lde	lmo2741	411.775	-1.23561	5.46261e-07
LM6179_00156		SH3 domain-containing protein	lmo2742	167.893	1.44161	0.000303473
LM6179_00157	fsa	fructose-6-phosphate aldolase	lmo2743	919.331	1.05081	0.000856265
LM6179_00158		Crp/Fnr family transcriptional regulator	lmo2744	475.566	-0.298145	0.506229
LM6179_00159		ABC transporter ATP-binding protein	lmo2745	3150.83	0.791001	4.4459e-05
LM6179_00160		TfoX/Sxy family protein	lmo2746	1421.95	1.57658	3.41913e-09
LM6179_00161	serS	serine--tRNA ligase	lmo2747	7263.74	0.77359	8.49346e-06
LM6179_00162		pyridoxamine 5'-phosphate oxidase family protein	lmo2748	110.253	-0.386066	0.344522
LM6179_00163		aminodeoxychorismate/anthranilate synthase component II	lmo2749	463.872	-1.12416	2.13075e-08
LM6179_00164	pabB	aminodeoxychorismate synthase component I	lmo2750	2006.48	0.149884	0.459914
LM6179_00165		ABC transporter ATP-binding protein	lmo2751	4861	0.297283	0.0720388
LM6179_00166		ABC transporter ATP-binding protein	lmo2752	5996.65	0.661945	4.48954e-05
LM6179_00167		hypothetical protein	#N/A	14.8638	0.0319126	0.973833
LM6179_00169		RNA 2'-phosphotransferase	#N/A	203.997	0.0949702	0.76385
LM6179_00170		hypothetical protein	#N/A	47.6382	0.337339	0.456443
LM6179_00171		hypothetical protein	#N/A	312.858	-0.423512	0.071918
LM6179_00172		hypothetical protein	#N/A	38.027	-0.313147	0.595372
LM6179_00173		RHS repeat-associated core domain-containing protein	#N/A	2195.8	-0.648507	0.000495668
LM6179_00174		hypothetical protein	#N/A	23.5169	0.531005	0.352023
LM6179_00175	pbpD1	D-alanyl-D-alanine carboxypeptidase PBPD1	lmo2754	7931.06	-0.177131	0.597172
LM6179_00176		CocE/NonD family hydrolase	lmo2755	4103.5	0.498203	0.0111632
LM6179_00177		DNA topoisomerase III	lmo2756	9295.88	0.577045	0.002201
LM6179_00178	recQ	DNA helicase RecQ	lmo2757	2704.32	-0.13949	0.592157
LM6179_00179	guaB	IMP dehydrogenase	lmo2758	31551.5	0.814545	0.00957475
LM6179_00180		ADP-ribose-binding protein	lmo2759	714.328	0.255948	0.502896
LM6179_00181		ABC-F family ATP-binding cassette domain-containing protein	lmo2760	227.192	-0.756957	0.00539495
LM6179_00183		glycoside hydrolase family 1 protein	lmo2761	3503.86	0.896542	0.0992223
LM6179_00184		PTS sugar transporter subunit IIB	lmo2762	73.8549	1.24562	0.0265622
LM6179_00185		PTS sugar transporter subunit IIC	lmo2763	1543.97	1.22481	1.47135e-05
LM6179_00186	bglK	beta-glucoside kinase	lmo2764	1668.19	2.07294	0.000130685
LM6179_00187		PTS lactose/cellobiose transporter subunit IIA	lmo2765	120.825	1.23142	0.000467395
LM6179_00188		MurR/RpiR family transcriptional regulator	lmo2766	1002.2	0.0995584	0.779255
LM6179_00189		DUF1129 family protein	lmo2767	4715.54	-0.377663	0.152131
LM6179_00190		permease	lmo2768	1484.42	0.0999425	0.675141
LM6179_00191		ABC transporter ATP-binding protein	lmo2769	639.099	-0.808983	0.00219556
LM6179_00192	gshAB	bifunctional glutamate--cysteine ligase GshA/glutathione synthetase GshB	lmo2770	18701.4	0.285279	0.158989
LM6179_00193		family 1 glycosylhydrolase	lmo2771	297.85	1.42471	1.98849e-05
LM6179_00194		beta-glucoside-specific PTS transporter subunit IIABC	lmo2772	210.795	1.00271	5.34169e-05
LM6179_00195		PRD domain-containing protein	lmo2773	402.791	-0.104587	0.801897
LM6179_00196		bacteriocin-like WGxF protein	LISIN_2865	0	#N/A	#N/A
LM6179_00197		multidrug effflux MFS transporter	lmo2777	1499.59	-0.137112	0.595096
LM6179_00198		hypothetical protein	lmo2778	25.816	-2.88164	7.02205e-05
LM6179_00200	ychF	redox-regulated ATPase YchF	lmo2779	7626.98	-0.352805	0.262785
LM6179_00201		PTS lactose/cellobiose transporter subunit IIA	lmo2780	12.6402	0.924162	0.241338
LM6179_00202		glycoside hydrolase family 3 N-terminal domain-containing protein	lmo2781	781.162	1.89415	1.15114e-05
LM6179_00203		uncharacterized gene	lmo2782	32.6557	1.62452	0.00542098
LM6179_00204		PTS transporter subunit EIIC	lmo2783	133.064	1.32293	3.79185e-05
LM6179_00205		BglG family transcription antiterminator	lmo2784	600.389	-0.471026	0.0358233
LM6179_00206		catalase	lmo2785	39134.1	1.07529	1.75652e-06
LM6179_00207		ADP-ribosylglycohydrolase family protein	lmo2786	313.073	1.62974	1.26218e-06
LM6179_00208		PTS beta-glucoside transporter subunit IIBCA	lmo2787	294.036	1.56639	6.16149e-09
LM6179_00209		PRD domain-containing protein	lmo2788	1260.45	0.0892851	0.83175
LM6179_00210		DUF951 domain-containing protein	lmo2789	392.069	0.84416	0.00872087
LM6179_00211		ParB/RepB/Spo0J family partition protein	lmo2790	4029.39	0.205088	0.37695
LM6179_00212		AAA family ATPase	lmo2791	1499.4	-1.12551	0.0153454
LM6179_00213		helix-turn-helix transcriptional regulator	lmo2792	1145.84	0.515522	0.143647
LM6179_00214		hypothetical protein	lmo2793	198.966	-2.14557	1.1046e-06
LM6179_00215	noc	nucleoid occlusion protein	lmo2794	2765.85	-2.05269	2.64561e-39
LM6179_00216		MurR/RpiR family transcriptional regulator	lmo2795	550.985	0.184554	0.501968
LM6179_00217		ROK family protein	lmo2796	370.666	2.08839	7.64214e-10
LM6179_00218		PTS sugar transporter subunit IIA	lmo2797	157.555	2.40442	1.37567e-13
LM6179_00219		HAD family hydrolase	lmo2798	334.668	2.85935	2.22208e-09
LM6179_00220		PTS mannitol transporter subunit IICB	lmo2799	679.755	2.46435	1.27941e-13
LM6179_00221		Gfo/Idh/MocA family oxidoreductase	lmo2800	568.956	1.87547	1.98637e-14
LM6179_00222		N-acetylmannosamine-6-phosphate 2-epimerase	lmo2801	370.043	1.24334	3.7987e-06
LM6179_00223	rsmG	16S rRNA (guanine(527)-N(7))-methyltransferase RsmG	lmo2802	3129.33	-0.729999	8.10848e-06
LM6179_00224		hypothetical protein	LISIN_2895	21.5483	-1.68824	0.00908843
LM6179_00225		hypothetical protein	lmo2803	39.964	-1.18328	0.0193399
LM6179_00226		DUF2974 domain-containing protein	lmo2804	300.056	-0.917353	0.00018936
LM6179_00227		DUF1310 domain-containing protein	#N/A	4.03502	-1.01975	0.58358
LM6179_00228		DUF1310 domain-containing protein	#N/A	5.89423	0.680576	0.610481
LM6179_00229		DUF1310 domain-containing protein	#N/A	2.51662	-1.79316	0.36792
LM6179_00230	mnmG	tRNA uridine-5-carboxymethylaminomethyl(34) synthesis enzyme MnmG	lmo2810	14342.8	0.128444	0.487184
LM6179_00231	mnmE	tRNA uridine-5-carboxymethylaminomethyl(34) synthesis GTPase MnmE	lmo2811	4987.8	-0.661008	0.016164
LM6179_00232		D-alanyl-D-alanine carboxypeptidase PBPD2	lmo2812	10.8563	-0.0148296	0.986951
LM6179_00233		SMUG2 DNA glycosylase family protein	lmo2813	156.849	-0.17936	0.655589
LM6179_00234		TetR/AcrR family transcriptional regulator	lmo2814	112.211	-1.44544	3.79547e-06
LM6179_00235		SDR family oxidoreductase	lmo2815	150.429	0.99745	0.00915783
LM6179_00236		MFS transporter	lmo2816	19.621	0.0760191	0.922188
LM6179_00237		amidohydrolase	lmo2817	51.8244	0.441321	0.401268
LM6179_00238		multidrug efflux MFS transporter NorB	lmo2818	31.7778	1.10033	0.0233094
LM6179_00239		M20 family metallopeptidase	lmo2819	15.8605	0.615264	0.36792
LM6179_00240		helix-turn-helix domain-containing protein	lmo2820	1735.99	0.110562	0.678285
LM6179_00241		MucBP domain-containing protein	#N/A	123.792	-0.617531	0.0736367
LM6179_00242		arsenic metallochaperone ArsD family protein	lmo2822	887.769	1.45834	7.17982e-05
LM6179_00243		DUF1015 domain-containing protein	lmo2823	3480.99	0.826736	0.00289459
LM6179_00244		phosphoglycerate dehydrogenase	lmo2824	2945.64	0.525664	0.144501
LM6179_00245	serC	3-phosphoserine/phosphohydroxythreonine transaminase	lmo2825	2747.05	-0.456909	0.0209781
LM6179_00246		lmo2826 family MFS transporter	lmo2826	413.721	-0.398396	0.227679
LM6179_00247		MarR family winged helix-turn-helix transcriptional regulator	lmo2827	103.775	-1.38433	0.000205814
LM6179_00248		hypothetical protein	lmo2828	83.3533	-0.985031	0.0142752
LM6179_00249		nitroreductase family protein	lmo2829	1687.5	1.92403	7.75344e-10
LM6179_00250		thioredoxin family protein	lmo2830	522.854	-0.135847	0.592157
LM6179_00251	pgmB	beta-phosphoglucomutase	lmo2831	1909.84	0.364933	0.262973
LM6179_00252		glycerate kinase	lmo2832	3326.41	0.0718201	0.874035
LM6179_00253		glycoside hydrolase family 65 protein	lmo2833	224.769	1.33756	7.56316e-07
LM6179_00254		Gfo/Idh/MocA family oxidoreductase	lmo2834	75.9602	2.07545	3.7987e-06
LM6179_00255		sugar phosphate isomerase/epimerase	lmo2835	168.457	2.0658	6.76106e-08
LM6179_00256		zinc-binding alcohol dehydrogenase	lmo2836	198.79	2.12575	1.01957e-07
LM6179_00257		carbohydrate ABC transporter permease	lmo2837	68.2457	1.65734	7.78144e-05
LM6179_00258		sugar ABC transporter permease	lmo2838	37.0121	1.50912	0.0029958
LM6179_00259		sugar ABC transporter substrate-binding protein	lmo2839	185.717	1.9751	3.8925e-11
LM6179_00260		sugar phosphorylase	lmo2841	125.024	1.43325	3.92678e-05
LM6179_00262		LacI family DNA-binding transcriptional regulator	lmo2842	947.76	-2.21869	7.63887e-20
LM6179_00263		transglutaminase family protein	lmo2843	1970.29	-0.426988	0.140578
LM6179_00264		GNAT family protein	lmo2844	214.886	-1.67214	4.87656e-07
LM6179_00265		MFS transporter	lmo2845	2691.3	-0.694446	0.000192016
LM6179_00266	rhaM	L-rhamnose mutarotase	lmo2846	6.66219	1.7759	0.0761742
LM6179_00267	rhaD	rhamnulose-1-phosphate aldolase	lmo2847	14.7357	0.956723	0.168366
LM6179_00268	rhaA	L-rhamnose isomerase	lmo2848	12.5032	0.322206	0.711433
LM6179_00269	rhaB	rhamnulokinase	lmo2849	6.76537	-0.808247	0.534919
LM6179_00270		MFS transporter	lmo2850	1.01046	1.08458	0.710155
LM6179_00271		helix-turn-helix domain-containing protein	lmo2851	68.9375	1.44056	0.00481283
LM6179_00272		ASCH domain-containing protein	lmo2852	260.493	-0.0950263	0.755716
LM6179_00273	jag	RNA-binding cell elongation regulator Jag/EloR	lmo2853	7878.57	0.757463	5.72687e-05
LM6179_00274	yidC	membrane protein insertase YidC	lmo2854	8730.8	0.0755124	0.867733
LM6179_00275	rnpA	ribonuclease P protein component	lmo2855	567.984	-2.10075	2.03257e-10
LM6179_00276	rpmH	50S ribosomal protein L34	lmo2856	3144.93	-1.68673	1.59103e-05
LM6179_00277		hypothetical protein	lmo2857	118.55	-1.32551	0.00539495
LM6179_00279	dnaA	chromosomal replication initiator protein DnaA	lmo0001	13897.3	-1.5924	1.63015e-06
LM6179_00281	dnaN	DNA polymerase III subunit beta	lmo0002	14226.8	0.669878	0.000535927
LM6179_00282		MATE family efflux transporter	lmo0003	469.538	-0.168527	0.69686
LM6179_00283	yaaA	S4 domain-containing protein YaaA	lmo0004	416.832	-3.37588	1.98104e-20
LM6179_00284	recF	DNA replication/repair protein RecF	lmo0005	5896.37	-1.86628	7.50461e-28
LM6179_00285	gyrB	DNA topoisomerase (ATP-hydrolyzing) subunit B	lmo0006	19207.9	0.0927614	0.646993
LM6179_00286	gyrA	DNA gyrase subunit A	lmo0007	45287.8	0.642079	0.019407
LM6179_00287	cls	cardiolipin synthase	lmo0008	4370.32	-0.208171	0.430627
LM6179_00288	speG	spermidine N1-acetyltransferase	lmo0009	833.267	-0.0987151	0.736906
LM6179_00289	mvk	mevalonate kinase	lmo0010	2043.52	-0.971502	3.02259e-09
LM6179_00290	mvaD	diphosphomevalonate decarboxylase	lmo0011	5790.9	0.231859	0.487041
LM6179_00291		phosphomevalonate kinase	lmo0012	5707.99	0.270963	0.272316
LM6179_00292	qoxA	cytochrome aa3 quinol oxidase subunit II	lmo0013	10204.7	-0.518701	0.0501544
LM6179_00293	qoxB	cytochrome aa3 quinol oxidase subunit I	lmo0014	35460.4	0.715202	0.00110362
LM6179_00294	qoxC	cytochrome aa3 quinol oxidase subunit III	lmo0015	10806.1	1.08345	0.00134416
LM6179_00295	qoxD	cytochrome aa3 quinol oxidase subunit IV	lmo0016	3580.61	0.123676	0.796833
LM6179_00296		CapA family protein	lmo0017	16.6047	-1.65984	0.0252379
LM6179_00297		6-phospho-beta-glucosidase	lmo0018	1054.49	0.609065	0.0679199
LM6179_00298		C39 family peptidase	lmo0019	371.858	-1.69149	3.52393e-08
LM6179_00299		GntR family transcriptional regulator	lmo0020	304.606	0.675996	0.0133156
LM6179_00300		PTS sugar transporter subunit IIA	lmo0021	45.9798	0.595548	0.22869
LM6179_00301		PTS sugar transporter subunit IIB	lmo0022	17.8282	2.8245	3.64477e-05
LM6179_00302		PTS mannose/fructose/sorbose/N-acetylgalactosamine transporter subunit IIC	lmo0023	17.1369	1.60221	0.00886059
LM6179_00303		PTS system mannose/fructose/sorbose family transporter subunit IID	lmo0024	7.50228	1.15693	0.213362
LM6179_00304		sugar isomerase domain-containing protein	lmo0025	13.2356	-0.864094	0.27297
LM6179_00305		copper homeostasis protein CutC	lmo0026	6.89137	0.316794	0.791505
LM6179_00306		beta-glucoside-specific PTS transporter subunit IIABC	lmo0027	4117.69	2.15879	3.79179e-26
LM6179_00307		LD-carboxypeptidase	lmo0028	193.873	-1.19221	2.75597e-06
LM6179_00308		DUF4064 domain-containing protein	lmo0029	411.135	-1.4697	5.92527e-06
LM6179_003085		Hypothetical protein	#N/A	0	#N/A	#N/A
LM6179_00309		Cof-type HAD-IIB family hydrolase	lmo0030	1376.74	0.729362	0.0239819
LM6179_003090		tRNA-Ser	#N/A	0.894982	-0.00910121	0.998118
LM6179_003095		tRNA-Asn	#N/A	0	#N/A	#N/A
LM6179_00310		LacI family DNA-binding transcriptional regulator	lmo0031	928.09	-0.772528	0.0274279
LM6179_003100		tRNA-Ser	#N/A	0.558789	-0.048786	0.990519
LM6179_003105		tRNA-Glu	#N/A	0.0297905	0.909315	0.87557
LM6179_00311		ROK family protein	lmo0032	29.2498	0.664778	0.210796
LM6179_003110		tRNA-Asp	#N/A	0.210345	0.222767	0.97061
LM6179_003115		tRNA-Gly	#N/A	0.0148952	1.19556	0.835171
LM6179_00312		glycoside hydrolase family 9 protein	lmo0033	83.8263	1.61005	5.96491e-06
LM6179_003120		uncharacterized gene	#N/A	78.4254	-0.285165	0.501279
LM6179_003125		hypothetical protein	#N/A	22.0823	-1.03213	0.177175
LM6179_00313		PTS sugar transporter subunit IIC	lmo0034	42.1881	1.33057	0.00258983
LM6179_003130		tRNA-Arg	#N/A	0	#N/A	#N/A
LM6179_003135		hypothetical protein	#N/A	36.2474	0.999431	0.137694
LM6179_00314		SIS domain-containing protein	lmo0035	90.1331	1.30422	7.69116e-06
LM6179_003140		uncharacterized gene	#N/A	0	#N/A	#N/A
LM6179_003145		hypothetical protein	#N/A	21.2911	0.205016	0.80749
LM6179_00315	ptcA	putrescine carbamoyltransferase	lmo0036	52.8391	0.337622	0.454905
LM6179_003150	prli42	stressosome-associated protein Prli42	#N/A	0.236429	-0.285248	0.961236
LM6179_003155	ssrS	6S RNA	#N/A	709.275	0.776015	0.0734046
LM6179_00316		amino acid permease	lmo0037	98.9067	-0.0718329	0.897099
LM6179_003160		uncharacterized gene	#N/A	0.163182	-0.192775	0.973833
LM6179_003165		DUF6262 family protein	#N/A	34.7865	0.427534	0.38594
LM6179_00317	aguA	agmatine deiminase	lmo0038	157.926	0.868294	0.00938576
LM6179_003170		tRNA-Glu	#N/A	0.0297905	0.909315	0.87557
LM6179_003175		tRNA-Ser	#N/A	0.76285	-2.11918	0.539825
LM6179_00318	arcC	carbamate kinase	lmo0039	195.043	0.621726	0.0595906
LM6179_003180		tRNA-Asn	#N/A	0	#N/A	#N/A
LM6179_003185		tRNA-Ile	#N/A	0	#N/A	#N/A
LM6179_00319	aguA	agmatine deiminase	lmo0040	471.28	-0.86532	0.003995
LM6179_003190		tRNA-Gly	#N/A	0.0148952	1.19556	0.835171
LM6179_003195		tRNA-His	#N/A	1.29916	-2.72366	0.327944
LM6179_00320		MurR/RpiR family transcriptional regulator	lmo0041	258.475	-1.08695	0.0018804
LM6179_003200		tRNA-Phe	#N/A	0.0446857	0.692627	0.905041
LM6179_003205		tRNA-Asp	#N/A	4.9597	-0.388072	0.814221
LM6179_00321		DedA family protein	lmo0042	746.531	-1.04983	2.43254e-07
LM6179_003210		tRNA-Met	#N/A	0.264302	-0.485541	0.934125
LM6179_003215		tRNA-Ser	#N/A	2.28272	-3.86976	0.0849252
LM6179_00322	arcA	arginine deiminase	lmo0043	313.489	-0.492289	0.0626623
LM6179_003220		tRNA-Ile	#N/A	0.0148952	1.19556	0.835171
LM6179_003225		tRNA-Met	#N/A	1.68042	-1.81984	0.442051
LM6179_00323	rpsF	30S ribosomal protein S6	lmo0044	16301	0.138582	0.731834
LM6179_003230		tRNA-Ala	#N/A	0	#N/A	#N/A
LM6179_003235		tRNA-Pro	#N/A	0.0297905	0.909315	0.87557
LM6179_00324	ssb	single-stranded DNA-binding protein	lmo0045	85251.2	1.15062	0.0210768
LM6179_003240		tRNA-Arg	#N/A	0.0297905	0.909315	0.87557
LM6179_003245		tRNA-Leu	#N/A	223.776	-8.20432	0.0240317
LM6179_00325	rpsR	30S ribosomal protein S18	lmo0046	2391.83	0.194059	0.639757
LM6179_003250		tRNA-Gly	#N/A	0.0893715	0.24099	0.968506
LM6179_003255		tRNA-Leu	#N/A	304.513	-7.66981	0.0635363
LM6179_00326		PepSY domain-containing protein	lmo0047	1774.35	0.691736	0.00296188
LM6179_003260		tRNA-Lys	#N/A	0	#N/A	#N/A
LM6179_003265		tRNA-Thr	#N/A	0	#N/A	#N/A
LM6179_00327		accessory gene regulator ArgB-like protein	lmo0048	17922.7	0.0499838	0.89256
LM6179_003270		tRNA-Val	#N/A	0.483919	-1.06214	0.845936
LM6179_003275		tRNA-Arg	#N/A	0	#N/A	#N/A
LM6179_00328		cyclic lactone autoinducer peptide	lmo0049	2571.28	-0.152293	0.598472
LM6179_003280	rnpB	RNase P RNA component class B	#N/A	19970.9	0.666559	0.0677538
LM6179_003285		hypothetical protein	#N/A	32.7791	-1.67527	0.00844466
LM6179_00329		sensor histidine kinase	lmo0050	4932.54	-0.933871	0.00450033
LM6179_003290		DUF3397 domain-containing protein	#N/A	178.706	-1.57004	0.000257335
LM6179_003295	rpmF	50S ribosomal protein L32	#N/A	5644.5	-1.24564	5.12289e-10
LM6179_00330		LytTR family DNA-binding domain-containing protein	lmo0051	2706.08	-1.32838	1.87226e-06
LM6179_003300		tRNA-Leu	#N/A	0	#N/A	#N/A
LM6179_003305		hypothetical protein	#N/A	15.3161	-0.513145	0.624332
LM6179_00331	pdeA	cyclic-di-AMP phosphodiesterase PdeA	lmo0052	9521.13	0.362504	0.325101
LM6179_003310		tRNA-Glu	#N/A	0.0297905	0.909315	0.87557
LM6179_003315		tRNA-Thr	#N/A	0.0446857	0.692627	0.905041
LM6179_00332	rplI	50S ribosomal protein L9	lmo0053	1455.06	0.694726	0.0136186
LM6179_003320		tRNA-Tyr	#N/A	1554.39	-8.23035	0.0250294
LM6179_003325		tRNA-Gln	#N/A	0.189826	0.0325382	0.995752
LM6179_00333	dnaB	replicative DNA helicase	lmo0054	15619.5	1.04758	0.00836105
LM6179_003330		tRNA-Lys	#N/A	0	#N/A	#N/A
LM6179_003335		hypothetical protein	#N/A	804.858	-1.95797	0.00565306
LM6179_00334		adenylosuccinate synthase	lmo0055	5791.69	0.166898	0.651297
LM6179_003340		tRNA-Cys	#N/A	426.375	-3.26725	0.201261
LM6179_003345		trna-Cys	#N/A	0.279198	-0.562904	0.922669
LM6179_003350		tRNA-Gly	#N/A	0.602713	0.448338	0.913962
LM6179_003355		tRNA-Gln	#N/A	1.06464	-2.45489	0.424236
LM6179_00336		WXG100 family type VII secretion target	lmo0056	45.5434	1.03476	0.0101668
LM6179_003360		tRNA-His	#N/A	0.299716	-0.478889	0.935013
LM6179_003365		tRNA-Trp	#N/A	0.104267	0.127687	0.982305
LM6179_00337	esaA	type VII secretion protein EsaA	lmo0057	43.5318	0.495276	0.297297
LM6179_003370		tRNA-Tyr	#N/A	1554.39	-8.23035	0.0250294
LM6179_003375		tRNA-Phe	#N/A	0.0446857	0.692627	0.905041
LM6179_00338	essA	type VII secretion protein EssA	lmo0058	9.50453	0.415022	0.66729
LM6179_003380		tRNA-Asp	#N/A	4.9597	-0.388072	0.814221
LM6179_003385		tRNA-Met	#N/A	0.264302	-0.485541	0.934125
LM6179_00339		EsaB/YukD family protein	lmo0059	3.36592	-0.620786	0.731752
LM6179_003390		tRNA-Val	#N/A	0.7742	-1.31156	0.770383
LM6179_003395		tRNA-Glu	#N/A	0.0297905	0.909315	0.87557
LM6179_00340	essB	type VII secretion protein EssB	lmo0060	34.8981	0.459964	0.414838
LM6179_003400		tRNA-Ser	#N/A	0.439259	-0.35877	0.952671
LM6179_003405		tRNA-Asn	#N/A	0.0297905	0.909315	0.87557
LM6179_00341	essC	type VII secretion protein EssC	lmo0061	245.075	0.576053	0.0372129
LM6179_003410		tRNA-Ala	#N/A	2.4252	-1.20399	0.552487
LM6179_003415		tRNA-Ile	#N/A	0	#N/A	#N/A
LM6179_00342		chorismate synthase	lmo0062	18.9913	0.879619	0.136192
LM6179_003420		Hypothetical protein	#N/A	1.8218	-0.686157	0.761711
LM6179_003425		Hypothetical protein	#N/A	1.26668	-2.75347	0.309354
LM6179_00343		WXG100 family type VII secretion target	lmo0063	17.0668	1.16027	0.0548485
LM6179_003430		Hypothetical protein	#N/A	1.09087	-2.48335	0.39098
LM6179_003435	ssrA	transfer-messenger RNA	#N/A	104960	1.54222	0.0274465
LM6179_00344		DUF5081 family protein	lmo0064	24.3347	1.04584	0.12779
LM6179_003440		uncharacterized gene	#N/A	43.7369	0.0440207	0.933816
LM6179_003445		hypothetical protein	#N/A	9.5142	-2.63184	0.0194978
LM6179_00345		hypothetical protein	lmo0065	25.8081	1.55817	0.005584
LM6179_003450		hypothetical protein	#N/A	2.17471	-3.4397	0.148377
LM6179_003455		tRNA-Arg	#N/A	0	#N/A	#N/A
LM6179_00346		uncharacterized gene	lmo0066	808.625	-0.279951	0.407992
LM6179_003460		hypothetical protein	#N/A	362.536	0.248119	0.508128
LM6179_003465		AP2 domain-containing protein	#N/A	602.366	0.508769	0.00664767
LM6179_00347		Imm59 family immunity protein	#N/A	23.1031	-1.03678	0.092726
LM6179_003470		hypothetical protein	#N/A	23.9185	0.91367	0.103538
LM6179_003475		hypothetical protein	#N/A	9.89608	0.0675306	0.95952
LM6179_00348		hypothetical protein	#N/A	106.171	0.599798	0.0496294
LM6179_003480		tRNA-Thr	#N/A	0	#N/A	#N/A
LM6179_003485		tRNA-Asn	#N/A	0.0297905	0.909315	0.87557
LM6179_003490	rrf	5S ribosomal RNA	#N/A	1926.83	0.480437	0.320655
LM6179_003495		23S ribosomal RNA	#N/A	1.05587e+06	1.50284	0.25785
LM6179_00350		hypothetical protein	#N/A	85.772	-0.97021	0.0103658
LM6179_003500		tRNA-Ala	#N/A	2.4252	-1.20399	0.552487
LM6179_003505		tRNA-Ile	#N/A	0	#N/A	#N/A
LM6179_00351		Imm59 family immunity protein	#N/A	43.7601	0.134882	0.786287
LM6179_003510		16S ribosomal RNA	#N/A	514887	1.36808	0.282802
LM6179_003515		Mrp/NBP35 family ATP-binding protein	#N/A	930.022	0.100865	0.657626
LM6179_00352		hypothetical protein	lmo0072	45.594	-1.689	0.00102782
LM6179_003520		GW domain-containing glycosaminoglycan-binding protein	#N/A	1266.48	0.163194	0.401195
LM6179_003525		aldo/keto reductase	#N/A	405.144	0.338437	0.217169
LM6179_00353		hypothetical protein	#N/A	73.9293	-0.801859	0.0325271
LM6179_003530		MerR family transcriptional regulator	#N/A	329.727	0.300193	0.373945
LM6179_003535		hypothetical protein	#N/A	256.219	-2.606	1.02119e-19
LM6179_00354		hypothetical protein	#N/A	57.7773	-0.426209	0.327395
LM6179_003540	rpmJ	50S ribosomal protein L36	#N/A	5429.25	-0.312533	0.574493
LM6179_003545		potassium-transporting ATPase subunit F	#N/A	0	#N/A	#N/A
LM6179_00355		hypothetical protein	#N/A	54.2641	-0.6687	0.144932
LM6179_003550	ffs	signal recognition particle sRNA large type	#N/A	15681.8	1.58676	0.159396
LM6179_003555		uncharacterized gene	#N/A	18.2966	0.420575	0.671906
LM6179_00356		hypothetical protein	#N/A	36.8737	-0.483904	0.319686
LM6179_003560		hypothetical protein	#N/A	91.8094	-1.74687	4.46452e-06
LM6179_003565		tRNA-Val	#N/A	0	#N/A	#N/A
LM6179_003570		uncharacterized gene	#N/A	153.262	0.162447	0.755457
LM6179_003575		hypothetical protein	#N/A	24.4759	-2.03602	0.000993438
LM6179_003580		enhanced serine sensitivity protein SseB C-terminal domain-containing protein	#N/A	42.8839	-1.53994	0.0177487
LM6179_003585		Imm59 family immunity protein	#N/A	6.10028	-1.1534	0.362137
LM6179_00359		hypothetical protein	#N/A	4.5452	-2.49001	0.123235
LM6179_003590		glycohydrolase toxin TNT-related protein	#N/A	60.5341	-1.00916	0.0729785
LM6179_003595		tRNA-Lys	#N/A	0	#N/A	#N/A
LM6179_00360		toxin B	#N/A	2.75262	-1.69992	0.36792
LM6179_003600		16S ribosomal RNA	#N/A	514887	1.36808	0.282802
LM6179_003605		23S ribosomal RNA	#N/A	1.05587e+06	1.50284	0.25785
LM6179_00361		hypothetical protein	#N/A	50.8277	0.278699	0.547648
LM6179_003610	rrf	5S ribosomal RNA	#N/A	1926.83	0.480437	0.320655
LM6179_003615		tRNA-Val	#N/A	0.483919	-1.06214	0.845936
LM6179_00362		hypothetical protein	#N/A	4.07337	-1.16317	0.435617
LM6179_003620		tRNA-Thr	#N/A	0	#N/A	#N/A
LM6179_003625		tRNA-Lys	#N/A	0	#N/A	#N/A
LM6179_00363		hypothetical protein	#N/A	5.02868	1.00504	0.440993
LM6179_003630		tRNA-Leu	#N/A	304.513	-7.66981	0.0635363
LM6179_003635		tRNA-Gly	#N/A	1.38373	2.22344	0.4608
LM6179_00364		hypothetical protein	#N/A	4.40055	-1.97786	0.187519
LM6179_003640		tRNA-Leu	#N/A	223.776	-8.20432	0.0240317
LM6179_003645		tRNA-Arg	#N/A	0.0297905	0.909315	0.87557
LM6179_00365		hypothetical protein	#N/A	9.02206	-1.23656	0.229538
LM6179_003650		tRNA-Pro	#N/A	0.0297905	0.909315	0.87557
LM6179_003655		tRNA-Ala	#N/A	2.4252	-1.20399	0.552487
LM6179_003660	rpmG	50S ribosomal protein L33	#N/A	223.853	-3.08754	2.72812e-15
LM6179_003665	inlD	class 1 internalin InlD	#N/A	141.473	-0.0272242	0.944234
LM6179_00367		isocitrate lyase/phosphoenolpyruvate mutase family protein	lmo0075	411.888	-1.39627	3.22876e-08
LM6179_003670		hypothetical protein	#N/A	1.00916	-0.694046	0.821067
LM6179_003675		uncharacterized gene	#N/A	10.084	-0.607626	0.50572
LM6179_00368		trifunctional transcriptional activator/DNA repair protein Ada/methylated-DNA--[protein]-cysteine S-methyltransferase	lmo0076	920.543	-0.645242	0.0171515
LM6179_003680	inlA	uncharacterized gene	#N/A	2975.75	-0.95912	0.00172555
LM6179_003685		DUF3130 domain-containing protein	#N/A	16.4457	-2.34285	0.00316788
LM6179_00369		pentapeptide repeat-containing protein	lmo0077	390.812	0.245726	0.393022
LM6179_003690		ribonuclease P	#N/A	11.0142	-4.82739	0.000801685
LM6179_003695		uncharacterized gene	#N/A	8.6599	-2.50214	0.19885
LM6179_00370		isocitrate lyase/phosphoenolpyruvate mutase family protein	lmo0078	1044.1	-0.418206	0.195038
LM6179_00371		T7SS effector LXG polymorphic toxin	lmo0079	242.577	-1.96809	3.15502e-13
LM6179_00372		IclR family transcriptional regulator	#N/A	53.8468	-1.38956	0.00791801
LM6179_00373		hypothetical protein	lmo0080	13.6629	-2.23131	0.0104811
LM6179_00374		hypothetical protein	#N/A	14.2624	-2.95066	0.00378419
LM6179_00375		hypothetical protein	#N/A	67.3687	-1.93156	1.31242e-05
LM6179_00376		MerR family transcriptional regulator	lmo0083	140.686	-0.047283	0.901776
LM6179_00377		aldo/keto reductase	lmo0084	417.554	0.831534	0.00231593
LM6179_00379		Crp/Fnr family transcriptional regulator	lmo0085	1.57111	-1.78159	0.466423
LM6179_00380		ATP phosphoribosyltransferase regulatory subunit	lmo0086	70.703	-0.398743	0.288418
LM6179_00381		hypothetical protein	lmo0087	50.8949	-0.707329	0.0979545
LM6179_00382		ATP F0F1 synthase subunit C	lmo0088	2.40351	-0.784582	0.690191
LM6179_00383		F0F1 ATP synthase subunit delta	lmo0089	36.1642	0.0243469	0.969617
LM6179_00384		F0F1 ATP synthase subunit alpha	lmo0090	76.5416	0.497414	0.175793
LM6179_00385		F0F1 ATP synthase subunit gamma	lmo0091	38.1052	0.318226	0.551556
LM6179_00386	atpD	F0F1 ATP synthase subunit beta	lmo0092	77.9442	0.24559	0.539092
LM6179_00387		F0F1 ATP synthase subunit epsilon	lmo0093	15.2441	-0.139959	0.870988
LM6179_00388		hypothetical protein	lmo0094	21.2656	-0.561205	0.424513
LM6179_00389		Crp/Fnr family transcriptional regulator	lmo0095	31.9604	-1.27267	0.0235391
LM6179_00390		mannose/fructose/sorbose PTS transporter subunit IIA	lmo0096	73.4511	-0.339942	0.414706
LM6179_00391		PTS mannose/fructose/sorbose transporter subunit IIC	lmo0097	56.3921	-0.278097	0.554943
LM6179_00392		PTS system mannose/fructose/sorbose family transporter subunit IID	lmo0098	130.961	0.792728	0.00875241
LM6179_00393		DUF956 family protein	lmo0099	397.415	-3.84579	9.32081e-48
LM6179_00394		DUF2200 domain-containing protein	lmo0100	293.697	-0.767869	0.00925681
LM6179_00395		metalloregulator ArsR/SmtB family transcription factor	lmo0101	28.9513	-3.50868	2.95088e-06
LM6179_00396		putative quinol monooxygenase	lmo0102	182.936	-1.25126	0.000148087
LM6179_00397		nitroreductase family protein	lmo0103	907.127	0.359044	0.246021
LM6179_00398		hypothetical protein	lmo0104	342.992	-2.30291	2.09666e-11
LM6179_00399	chiB	chitinase ChiB	lmo0105	152.66	-0.00057138	0.998802
LM6179_00400		ROK family protein	lmo0106	204.841	-1.04856	0.00387687
LM6179_00401		ABC transporter ATP-binding protein	lmo0107	594.114	1.24174	2.88643e-10
LM6179_00402		ABC transporter ATP-binding protein	lmo0108	418.944	1.09552	0.00015235
LM6179_00403		AraC family transcriptional regulator	lmo0109	340.052	0.120862	0.661141
LM6179_00404		alpha/beta hydrolase	lmo0110	921.131	1.40997	4.66133e-05
LM6179_00405		EAL domain-containing protein	lmo0111	460.82	-2.22684	4.54608e-21
LM6179_00406		Crp/Fnr family transcriptional regulator	lmo0112	46.2288	-1.3976	0.00169407
LM6179_00407		ImmA/IrrE family metallo-endopeptidase	lmo0113	181.78	-1.06695	0.00110494
LM6179_00408		helix-turn-helix transcriptional regulator	lmo0114	135.192	-1.17446	3.46031e-05
LM6179_00409	lmaD	protein LmaD	lmo0115	70.5885	0.206013	0.805863
LM6179_00410	lmaC	protein LmaC	lmo0116	102.885	0.601421	0.368267
LM6179_00411	lmaB	protein LmaB	lmo0117	492.685	0.170799	0.818201
LM6179_00412	lmaA	protein LmaA	lmo0118	505.212	0.138894	0.8584
LM6179_00413		segregation and condensation protein B	lmo0119	244.747	0.296831	0.707762
LM6179_00414		phenylalanine racemase	lmo0120	664.621	0.281209	0.710491
LM6179_00415		hypothetical protein	lmo0121	2220.54	0.277235	0.693569
LM6179_00416		phage tail family protein	lmo0122	680.411	-0.0444588	0.955427
LM6179_00417		phage tail protein	lmo0123	642.658	-0.0182533	0.982918
LM6179_00418		CCA-adding enzyme	lmo0124	474.529	0.424321	0.550006
LM6179_00419		alpha-amylase	lmo0125	647.956	0.199151	0.806775
LM6179_00420		hypothetical protein	lmo0126	712.068	0.0447104	0.955427
LM6179_00421		hypothetical protein	#N/A	369.066	0.34969	0.624715
LM6179_00422		holin family protein	lmo0128	265.619	0.891751	0.122305
LM6179_00423		N-acetylmuramoyl-L-alanine amidase	lmo0129	579.132	0.382492	0.562705
LM6179_00424		5'-nucleotidase C-terminal domain-containing protein	lmo0130	23570.2	1.29612	4.46452e-06
LM6179_00425		EAL domain-containing protein	lmo0131	623.574	0.767224	0.00011732
LM6179_00426		IMP dehydrogenase	lmo0132	13348	1.06905	0.000175569
LM6179_00427		(4Fe-4S)-binding protein	lmo0133	11.1771	-0.165194	0.883822
LM6179_00428		GNAT family N-acetyltransferase	lmo0134	37.8961	-0.214015	0.707409
LM6179_00429		ABC transporter substrate-binding protein	lmo0135	101988	6.75247	7.72514e-77
LM6179_00430		ABC transporter permease	lmo0136	15939.8	6.3032	2.13873e-125
LM6179_00431		ABC transporter permease	lmo0137	16050.3	5.2977	3.00266e-75
LM6179_00432		DUF3130 domain-containing protein	lmo0138	13.2301	0.410236	0.639757
LM6179_00433		DNA double-strand break repair Rad50 ATPase	lmo0139	24.6729	0.666631	0.310478
LM6179_00434		T7SS effector LXG polymorphic toxin	#N/A	153.367	-0.333672	0.29628
LM6179_00435		hypothetical protein	lmo0147	16.0846	-2.39785	0.011468
LM6179_00436		dihydroorotate dehydrogenase (quinone)	lmo0148	10.6122	-0.428727	0.710258
LM6179_00437		hypothetical protein	#N/A	10.1752	-3.8902	0.00579285
LM6179_00438		hypothetical protein	#N/A	31.0079	-2.66597	1.9077e-05
LM6179_00439		hypothetical protein	#N/A	20.0331	-2.38055	0.0044398
LM6179_00440	cdiI	ribonuclease toxin immunity protein CdiI	#N/A	15.8495	-1.22218	0.114839
LM6179_00441		hypothetical protein	#N/A	7.49895	-2.04064	0.0889449
LM6179_00442		peptide ABC transporter substrate-binding protein	lmo0152	14810.6	6.49965	3.94906e-265
LM6179_00443		metal ABC transporter substrate-binding protein	lmo0153	241.639	0.80024	0.00107664
LM6179_00444		metal ABC transporter ATP-binding protein	lmo0154	81.3097	0.8527	0.0116332
LM6179_00445		metal ABC transporter permease	lmo0155	98.0157	0.98531	0.0037225
LM6179_00446		Crp/Fnr family transcriptional regulator	lmo0156	6.26711	1.38479	0.283514
LM6179_00447		ATP-dependent DNA helicase	lmo0157	1390.08	-0.401975	0.0973913
LM6179_00448	yidA	sugar-phosphatase	lmo0158	1079.35	-0.435709	0.0406296
LM6179_00449		SpaA isopeptide-forming pilin-related protein	lmo0159	205.759	-0.0403693	0.902664
LM6179_00450		SpaA isopeptide-forming pilin-related protein	lmo0160	1375.76	0.675487	0.000228161
LM6179_00451		STAS domain-containing protein	lmo0161	3589.63	-0.267809	0.12006
LM6179_00452	holB	DNA polymerase III subunit delta'	lmo0162	5599.47	-1.90445	2.8064e-14
LM6179_00453		stage 0 sporulation family protein	lmo0163	9298.67	0.41381	0.269711
LM6179_00454	yabA	DNA replication initiation control protein YabA	lmo0164	3764.44	0.835479	0.0912404
LM6179_00455		tRNA1(Val) (adenine(37)-N6)-methyltransferase	lmo0165	1928.86	0.073203	0.79561
LM6179_00456		GIY-YIG nuclease family protein	lmo0166	433.1	-0.482702	0.0746735
LM6179_00457	rsmI	16S rRNA (cytidine(1402)-2'-O)-methyltransferase	lmo0167	3203.39	-0.00308519	0.991833
LM6179_00458		AbrB/MazE/SpoVT family DNA-binding domain-containing protein	lmo0168	19.584	-1.15593	0.156971
LM6179_00459		GRP family sugar transporter	lmo0169	723.965	-2.25076	8.6452e-12
LM6179_00460		DUF1254 domain-containing protein	lmo0170	3489.27	-0.825925	1.74606e-05
LM6179_00461		lmo0171 family class 1 internalin	lmo0171	187.878	-1.38803	1.13968e-05
LM6179_00463		IS3-like element ISLmo1 family transposase	lmo0172	111.383	0.261928	0.41235
LM6179_00464		LapB repeat-containing protein	lmo0175	34.0504	-0.0198843	0.974509
LM6179_00466		GRP family sugar transporter	lmo0176	1344.9	-1.48746	1.31479e-11
LM6179_00467	metG	methionine--tRNA ligase	lmo0177	27847.4	1.12197	2.9683e-07
LM6179_00468		ROK family transcriptional regulator	lmo0178	210.511	-0.0545035	0.879685
LM6179_00469		sugar ABC transporter permease	lmo0179	276.223	0.975018	0.00133639
LM6179_00470		carbohydrate ABC transporter permease	lmo0180	214.667	0.90827	0.0606485
LM6179_00471		sugar ABC transporter substrate-binding protein	lmo0181	629.844	1.87537	5.12289e-10
LM6179_00472		glycoside hydrolase family 31 protein	lmo0182	1223.48	1.95056	1.01677e-11
LM6179_00473		glycoside hydrolase family 31 protein	lmo0183	1071.43	1.57854	2.13075e-08
LM6179_00474		alpha-glucosidase	lmo0184	1748.36	0.889958	0.000249286
LM6179_00475		TatD family hydrolase	lmo0185	1465.63	-0.994253	1.72558e-08
LM6179_00476		resuscitation-promoting factor	lmo0186	11392.4	-1.60735	5.10065e-06
LM6179_00477	rnmV	ribonuclease M5	lmo0187	673.596	-1.93843	2.17099e-10
LM6179_00478	rsmA	16S rRNA (adenine(1518)-N(6)/adenine(1519)-N(6))-dimethyltransferase RsmA	lmo0188	5356.9	-0.217164	0.280827
LM6179_00479		Veg family protein	lmo0189	1274.54	-0.551698	0.0852417
LM6179_00480	ispE	4-(cytidine 5'-diphospho)-2-C-methyl-D-erythritol kinase	lmo0190	2387.17	-1.20133	1.1463e-10
LM6179_00481	chbG	chitin disaccharide deacetylase	lmo0191	4103.03	0.0870985	0.722508
LM6179_00482	purR	pur operon repressor	lmo0192	3339.99	-0.215943	0.333164
LM6179_00483		HlyD family secretion protein	lmo0193	3971.06	0.806972	0.000733019
LM6179_00484		ABC transporter ATP-binding protein	lmo0194	4920.12	1.74593	9.30473e-16
LM6179_00485		ABC transporter permease	lmo0195	7828.15	1.46182	3.9944e-14
LM6179_00486	spoVG	septation regulator SpoVG	lmo0196	22309.2	0.688032	0.00768811
LM6179_00487	spoVG	septation regulator SpoVG	lmo0197	16640.1	0.853714	7.76357e-05
LM6179_00488	glmU	bifunctional UDP-N-acetylglucosamine diphosphorylase/glucosamine-1-phosphate N-acetyltransferase GlmU	lmo0198	11016.3	-1.07472	5.29569e-06
LM6179_00489		ribose-phosphate diphosphokinase	lmo0199	15226.5	0.185812	0.342522
LM6179_00490	prfA	listeriolysin O transcriptional regulator PrfA	lmo0200	60.1974	-1.77078	0.000149735
LM6179_00491	plcA	phosphatidylinositol-specific phospholipase C	lmo0201	27.8392	-1.52202	0.0164909
LM6179_00492	hly	cholesterol-dependent cytolysin listeriolysin O	lmo0202	109.417	-0.116395	0.78139
LM6179_00493	mpl	zinc metalloproteinase Mpl	lmo0203	17.3009	-0.73497	0.309435
LM6179_00494	actA	actin assembly-inducing protein ActA	lmo0204	71.733	0.236331	0.598734
LM6179_00495	plcB	phosphatidylcholine phospholipase C	lmo0205	26.6821	1.28929	0.0111605
LM6179_00496		DUF5502 family protein	lmo0206	2.76611	-2.7411	0.149511
LM6179_00497		YehR family lipoprotein	lmo0207	37.7851	-0.468508	0.471249
LM6179_00498		putative heavy metal-binding protein	lmo0208	605.298	-0.385382	0.0907176
LM6179_00499		DNA alkylation repair protein	lmo0209	500.595	0.210163	0.378185
LM6179_00500		L-lactate dehydrogenase	lmo0210	24532.2	0.675356	0.00282282
LM6179_00501		50S ribosomal protein L25/general stress protein Ctc	lmo0211	9376.9	0.529354	0.00936313
LM6179_00502		GNAT family N-acetyltransferase	lmo0212	321.703	-0.428832	0.230825
LM6179_00503	pth	aminoacyl-tRNA hydrolase	lmo0213	690.083	-2.27269	2.08048e-10
LM6179_00504	mfd	transcription-repair coupling factor	lmo0214	16098.8	0.0784422	0.693569
LM6179_00505		polysaccharide biosynthesis protein	lmo0215	7085.53	0.0403402	0.877914
LM6179_00506		RNA-binding S4 domain-containing protein	lmo0216	962.432	-0.182551	0.675413
LM6179_00507		septum formation initiator family protein	lmo0217	2339.73	-3.04886	9.90267e-44
LM6179_00508		S1 domain-containing RNA-binding protein	lmo0218	2441.66	-2.25365	3.65149e-17
LM6179_00509		bifunctional tRNA lysidine(34) synthetase TilS/hypoxanthine phosphoribosyltransferase HprT	lmo0219	12692.7	-1.5075	1.43887e-11
LM6179_00510	ftsH	ATP-dependent zinc metalloprotease FtsH	lmo0220	97207	0.520379	0.026472
LM6179_00511		type III pantothenate kinase	lmo0221	5407.86	-0.570633	0.0302299
LM6179_00512	hslO	Hsp33 family molecular chaperone HslO	lmo0222	5333.33	0.368886	0.170225
LM6179_00514	cysK	cysteine synthase A	lmo0223	14164.2	3.90745	8.31649e-36
LM6179_00516	folP	dihydropteroate synthase	lmo0224	3979.95	0.352377	0.445671
LM6179_00517	folB	dihydroneopterin aldolase	lmo0225	2043.26	0.646634	0.00177572
LM6179_00518	folK	2-amino-4-hydroxy-6-hydroxymethyldihydropteridine diphosphokinase	lmo0226	1691.66	0.389102	0.073129
LM6179_00519	dusB	tRNA dihydrouridine synthase DusB	lmo0227	10733.4	0.102124	0.754726
LM6179_00520	lysS	lysine--tRNA ligase	lmo0228	30516.6	0.228953	0.360626
LM6179_00526		CtsR family transcriptional regulator	lmo0229	454.005	0.112206	0.703767
LM6179_00527		UvrB/UvrC motif-containing protein	lmo0230	1524.28	0.638032	0.0224813
LM6179_00528		protein arginine kinase	lmo0231	3485.59	0.88293	0.00172608
LM6179_00529		ATP-dependent Clp protease ATP-binding subunit	lmo0232	22079.5	0.987068	4.23124e-06
LM6179_00530	radA	DNA repair protein RadA	lmo0233	2801.76	-0.095793	0.756234
LM6179_00531		PIN/TRAM domain-containing protein	lmo0234	10456.5	0.31682	0.303543
LM6179_00532	ispD	2-C-methyl-D-erythritol 4-phosphate cytidylyltransferase	lmo0235	6399.58	0.219477	0.34736
LM6179_00533	ispF	2-C-methyl-D-erythritol 2,4-cyclodiphosphate synthase	lmo0236	7201.89	0.441578	0.103576
LM6179_00534	gltX	glutamate--tRNA ligase	lmo0237	21442.6	0.668552	0.00492512
LM6179_00535	cysE	serine O-acetyltransferase	lmo0238	360.843	-1.94075	4.36701e-09
LM6179_00536	cysS	cysteine--tRNA ligase	lmo0239	5914	0.85042	0.0071227
LM6179_00537		Mini-ribonuclease 3	lmo0240	466.326	0.336903	0.423106
LM6179_00538	rlmB	23S rRNA (guanosine(2251)-2'-O)-methyltransferase RlmB	lmo0241	3544.89	0.275803	0.181349
LM6179_00539		NYN domain-containing protein	lmo0242	1952.31	0.269636	0.522614
LM6179_00540		RNA polymerase sporulation sigma factor SigH	lmo0243	2042.76	-0.422304	0.0654762
LM6179_00541	secE	preprotein translocase subunit SecE	lmo0245	116.04	-3.1616	2.42308e-12
LM6179_00542	nusG	transcription termination/antitermination protein NusG	lmo0246	3632.67	-1.35926	1.13387e-09
LM6179_00543		immunity 63 family protein	lmo0247	276.358	-0.0978702	0.724352
LM6179_00544	rplK	50S ribosomal protein L11	lmo0248	74848.7	0.693157	0.00802087
LM6179_00545	rplA	50S ribosomal protein L1	lmo0249	154347	0.956962	8.4369e-05
LM6179_00547	rplJ	50S ribosomal protein L10	lmo0250	90366.1	0.652971	0.000852096
LM6179_00548	rplL	50S ribosomal protein L7/L12	lmo0251	46210.4	0.175193	0.648656
LM6179_00549		BlaI/MecI/CopY family transcriptional regulator	lmo0252	97.1691	-1.48455	2.69934e-05
LM6179_00550		M56 family metallopeptidase	lmo0253	157.308	-0.0409121	0.918789
LM6179_00551		DUF1266 domain-containing protein	lmo0254	1620.55	-1.07909	0.000666899
LM6179_00552		YehR family protein	lmo0255	1226.41	-0.159555	0.423674
LM6179_00553		class I SAM-dependent methyltransferase	lmo0256	854.78	-0.681042	0.00266743
LM6179_00555		RNA-splicing ligase RtcB	lmo0257	901.429	0.0221822	0.936094
LM6179_00556		LacI family DNA-binding transcriptional regulator	#N/A	326.841	-1.24434	7.29726e-07
LM6179_00557		extracellular solute-binding protein	#N/A	39.96	0.771075	0.25785
LM6179_00558		sugar ABC transporter permease	#N/A	58.7184	1.03679	0.00659715
LM6179_00559		sugar ABC transporter permease	#N/A	27.7559	0.952641	0.0977225
LM6179_00560		alpha-glucosidase	#N/A	246.263	1.39402	8.82954e-05
LM6179_00561	gtfA	sucrose phosphorylase	#N/A	236.09	1.22293	4.39656e-08
LM6179_00562		hypothetical protein	#N/A	384.007	-3.04344	1.07832e-08
LM6179_00563	rpoB	DNA-directed RNA polymerase subunit beta	lmo0258	293500	0.901705	0.00312779
LM6179_00564	rpoC	DNA-directed RNA polymerase subunit beta'	lmo0259	312068	0.736786	3.20841e-06
LM6179_00565		HAD family hydrolase	lmo0260	559.17	0.191698	0.507808
LM6179_00566		glycoside hydrolase family 1 protein	lmo0261	2844.98	1.29805	4.30647e-08
LM6179_00567	inlH	InlH/InlC2 family class 1 internalin	lmo0263	521.154	-0.392276	0.173711
LM6179_00568	inlE	class 1 internalin InlE	lmo0264	64.0652	0.60738	0.107009
LM6179_00569		ArgE/DapE family deacylase	lmo0265	405.289	-0.138658	0.713826
LM6179_00570		MarR family transcriptional regulator	lmo0266	254.862	-0.885387	0.00957418
LM6179_00571		ring-cleaving dioxygenase	lmo0267	1287.44	0.63359	0.0390262
LM6179_00572		histidine phosphatase family protein	lmo0268	1021.52	-1.07296	1.29108e-05
LM6179_00573		ABC transporter permease subunit	lmo0269	1282.2	-1.06662	8.55455e-06
LM6179_00574		leucine-rich repeat domain-containing protein	#N/A	32.452	0.750195	0.24489
LM6179_00575		SMI1/KNR4 family protein	#N/A	2696.58	1.50626	1.33251e-08
LM6179_00576		glycoside hydrolase family 1 protein	lmo0271	6861.13	1.27962	1.17167e-09
LM6179_00577	yidA	sugar-phosphatase	lmo0272	1351.4	-0.950921	5.74338e-06
LM6179_00578		GNAT family N-acetyltransferase	lmo0273	550.619	-2.23822	7.87275e-12
LM6179_00579		Crp/Fnr family transcriptional regulator	lmo0274	496.708	0.526453	0.139841
LM6179_00580		ComEC/Rec2 family competence protein	lmo0275	3387.87	0.570226	0.0169238
LM6179_00581		Cof-type HAD-IIB family hydrolase	lmo0276	1372.14	-0.179488	0.39112
LM6179_00582		Gfo/Idh/MocA family oxidoreductase	lmo0277	1657.61	0.348445	0.238273
LM6179_00583	ugpC	sn-glycerol-3-phosphate ABC transporter ATP-binding protein UgpC	lmo0278	3588.06	1.71473	6.43032e-09
LM6179_00584	nrdD	anaerobic ribonucleoside-triphosphate reductase	lmo0279	2230.47	0.343277	0.178771
LM6179_00585	nrdG	anaerobic ribonucleoside-triphosphate reductase activating protein	lmo0280	634.966	-0.144943	0.732254
LM6179_00586		Crp/Fnr family transcriptional regulator	lmo0281	579.263	-0.60701	0.0889449
LM6179_00587		carbon-nitrogen family hydrolase	lmo0282	1446.55	-0.127304	0.631153
LM6179_00588		ABC transporter permease	lmo0283	2030.83	0.565888	0.00126546
LM6179_00589		methionine ABC transporter ATP-binding protein	lmo0284	4823.41	0.6339	0.000382817
LM6179_00590		MetQ/NlpA family ABC transporter substrate-binding protein	lmo0285	2939	0.0887307	0.760041
LM6179_00591		pyridoxal phosphate-dependent aminotransferase	lmo0286	1364.29	-0.280015	0.454942
LM6179_00592	yycF	response regulator YycF	lmo0287	3307.37	-0.375076	0.195038
LM6179_00593	walK	cell wall metabolism sensor histidine kinase WalK	lmo0288	2216.2	-0.296239	0.15392
LM6179_00594	yycH	two-component system activity regulator YycH	lmo0289	2507.56	-0.0581519	0.829526
LM6179_00595		two-component system regulatory protein YycI	lmo0290	1936.4	-0.0471338	0.89256
LM6179_00596		MBL fold metallo-hydrolase	lmo0291	1415.62	-0.801335	0.00138836
LM6179_00597	htrA	serine protease HtrA	lmo0292	7057.52	-0.0414315	0.911164
LM6179_00599	rlmH	23S rRNA (pseudouridine(1915)-N(3))-methyltransferase RlmH	lmo0293	84.5482	-1.63599	6.54551e-05
LM6179_00600		LysR family transcriptional regulator	lmo0294	155.98	-0.194914	0.608566
LM6179_00601		NADPH-dependent oxidoreductase	lmo0295	78.8795	0.451607	0.224375
LM6179_00602		DUF998 domain-containing protein	lmo0296	261.79	0.383555	0.327194
LM6179_00603		BglG family transcription antiterminator	lmo0297	958.591	0.408708	0.237488
LM6179_00604		PTS sugar transporter subunit IIC	lmo0298	547.252	0.429758	0.0572113
LM6179_00605		PTS sugar transporter subunit IIB	lmo0299	127.949	0.0443265	0.913138
LM6179_00606		glycoside hydrolase family 1 protein	lmo0300	610.144	-0.143507	0.648508
LM6179_00607		PTS lactose/cellobiose transporter subunit IIA	lmo0301	107.024	-1.27734	0.00022281
LM6179_00609	dcm	DNA (cytosine-5-)-methyltransferase	#N/A	5172.42	-0.396686	0.166323
LM6179_00610		AlwI family type II restriction endonuclease	#N/A	2263.79	0.260695	0.189078
LM6179_00611		aminotransferase class I/II-fold pyridoxal phosphate-dependent enzyme	lmo0305	2112.56	0.260936	0.414772
LM6179_00612		DUF1433 domain-containing protein	#N/A	6.84252	-5.18064	0.00121034
LM6179_00613		ChbG/HpnK family deacetylase	lmo0314	1506.8	-0.775316	0.00977007
LM6179_00614	tenA	thiaminase II	lmo0315	107.717	0.0368289	0.933692
LM6179_00615	thiM	hydroxyethylthiazole kinase	lmo0316	517.51	0.969444	0.00936313
LM6179_00616	thiD	bifunctional hydroxymethylpyrimidine kinase/phosphomethylpyrimidine kinase	lmo0317	687.832	0.78504	0.0121644
LM6179_00617	thiE	thiamine phosphate synthase	lmo0318	515.298	0.702812	0.0328578
LM6179_00618		glycoside hydrolase family 1 protein	lmo0319	30032.9	1.53279	2.72059e-10
LM6179_00619	vip	cell invasion LPXTG protein Vip	lmo0320	35.2248	0.0864921	0.881048
LM6179_00620		GAP family protein	lmo0321	368.539	-2.00145	5.61001e-10
LM6179_00621		PH domain-containing protein	lmo0322	6.99016	-2.13304	0.103694
LM6179_00622		endonuclease/exonuclease/phosphatase family protein	lmo0323	128.412	0.532655	0.0648554
LM6179_00623		superoxide dismutase	lmo0324	0.900986	-2.26567	0.473952
LM6179_00625		XRE/MutR family transcriptional regulator	lmo0325	166.204	-0.951021	0.0156343
LM6179_00626		XRE/MutR family transcriptional regulator	lmo0326	2.79076	-0.30216	0.883221
LM6179_00627		MucBP domain-containing protein	#N/A	443.331	1.57852	0.000149121
LM6179_00628		hypothetical protein	lmo0328	11.6349	1.66318	0.0239819
LM6179_00629		LPXTG cell wall anchor domain-containing protein	lmo0331	479.782	-0.797244	0.000201583
LM6179_00630		LapB repeat-containing protein	#N/A	589.638	-0.557687	0.121973
LM6179_00631		leucine-rich repeat domain-containing protein	#N/A	132.934	-1.33183	0.000165096
LM6179_00633	inlI	class 1 internalin InlI	lmo0333	375.939	-1.42784	1.49519e-06
LM6179_00634		flavodoxin domain-containing protein	lmo0334	15.358	0.283671	0.737305
LM6179_00635		DUF3130 domain-containing protein	lmo0335	16.4457	-2.34285	0.00316788
LM6179_00636		ribonuclease P	#N/A	11.5195	-3.44381	0.00301363
LM6179_00637		LXG domain-containing protein	lmo0337	86.2748	-2.54694	4.47407e-10
LM6179_00638		hypothetical protein	lmo0338	27.2879	-0.517796	0.403369
LM6179_00639		inorganic diphosphatase	lmo0339	111.159	0.176055	0.60418
LM6179_00640		DUF6440 family protein	lmo0340	26.0859	-0.000856778	0.998802
LM6179_00641		bacteriocin immunity protein	lmo0341	172.862	0.667552	0.0406006
LM6179_00642	tkt	transketolase	lmo0342	1252.96	1.53889	1.04043e-08
LM6179_00643	fsa	fructose-6-phosphate aldolase	lmo0343	319.443	2.10054	7.75344e-10
LM6179_00644		D-threitol dehydrogenase	lmo0344	263.652	2.15666	1.07305e-09
LM6179_00645	rpiB	ribose 5-phosphate isomerase B	lmo0345	158.25	1.90818	7.38519e-08
LM6179_00646		triose-phosphate isomerase	lmo0346	248.401	1.8387	3.3629e-07
LM6179_00647	dhaL2	dihydroxyacetone kinase ADP-binding subunit DhaL2	lmo0347	336.294	2.27287	1.06715e-08
LM6179_00648	dhaK2	dihydroxyacetone kinase subunit DhaK2	lmo0348	371.435	1.90329	8.75799e-07
LM6179_00649		hypothetical protein	lmo0349	51.1158	1.32036	0.00626359
LM6179_00650		hypothetical protein	lmo0350	78.3983	1.41017	0.000919402
LM6179_00651	dhaM2	dihydroxyacetone kinase phosphoryl donor subunit DhaM2	lmo0351	43.9205	0.132147	0.801897
LM6179_00652		DeoR/GlpR family DNA-binding transcription regulator	lmo0352	1034.14	-0.776394	0.000284279
LM6179_00653		GNAT family N-acetyltransferase	lmo0353	194.212	0.351936	0.25078
LM6179_00654		acyl-CoA synthetase	lmo0354	5927.11	1.01616	8.15687e-06
LM6179_00655		flavocytochrome c	lmo0355	4399.8	0.967783	0.00166828
LM6179_00656		oxidoreductase	lmo0356	5357.51	0.577685	0.00772274
LM6179_00657		PTS sugar transporter subunit IIA	lmo0357	9.0302	1.9516	0.0249507
LM6179_00658		fructose-specific PTS transporter subunit EIIC	lmo0358	49.1606	0.718256	0.0969343
LM6179_00659		ketose-bisphosphate aldolase	lmo0359	243.241	-1.92417	1.12206e-12
LM6179_00660		DeoR/GlpR family DNA-binding transcription regulator	lmo0360	212.893	-0.464909	0.368952
LM6179_00661		hypothetical protein	LISIN_0371	9.65394	-2.27093	0.0587433
LM6179_00662	tatC	twin-arginine translocase subunit TatC	lmo0361	3165.48	-0.819328	0.00303375
LM6179_00663	tatA	Sec-independent protein translocase subunit TatA	lmo0362	819.369	-0.510332	0.142962
LM6179_00664		Type 1 glutamine amidotransferase-like domain-containing protein	lmo0363	293.465	-0.641346	0.0159542
LM6179_00665		YafY family protein	lmo0364	121.6	-1.30085	5.9608e-05
LM6179_00667		FTR1 family iron permease	lmo0365	4696.76	-1.25395	0.000145701
LM6179_00668		EfeM/EfeO family lipoprotein	lmo0366	12756.2	1.08013	0.000187283
LM6179_00669	efeB	iron uptake transporter deferrochelatase/peroxidase subunit	lmo0367	21097.3	1.12301	0.00118081
LM6179_00670		NUDIX domain-containing protein	lmo0368	421.38	-1.06113	2.42324e-06
LM6179_00671		YebC/PmpR family DNA-binding transcriptional regulator	lmo0369	5831.52	0.39552	0.0484408
LM6179_00672		zinc ribbon domain-containing protein YjdM	lmo0370	3159.74	0.293017	0.259132
LM6179_00673		GntR family transcriptional regulator	lmo0371	781.284	-1.11666	6.04692e-08
LM6179_00674		glycoside hydrolase family 1 protein	lmo0372	157.201	1.689	6.51668e-07
LM6179_00675		PTS sugar transporter subunit IIC	lmo0373	187.096	1.59828	6.78878e-06
LM6179_00676		PTS sugar transporter subunit IIB	lmo0374	10.7056	1.37004	0.159084
LM6179_00677		hypothetical protein	lmo0375	59.6515	-2.59923	2.61687e-07
LM6179_00678		YafY family protein	lmo0376	422.172	-0.824065	0.0244897
LM6179_00679		effector binding domain-containing protein	lmo0377	465.744	-0.0911898	0.753152
LM6179_00680		hypothetical protein	lmo0378	8.04589	-5.4126	0.000442981
LM6179_00681		hypothetical protein	lmo0379	14.1075	-1.26378	0.120377
LM6179_00684		hypothetical protein	lmo0381	8.69953	-0.214598	0.851218
LM6179_00685		DeoR/GlpR family DNA-binding transcription regulator	lmo0382	132.482	-1.73129	7.5284e-08
LM6179_00686	iolA	methylmalonate-semialdehyde dehydrogenase	lmo0383	133.662	2.25426	3.33188e-06
LM6179_00687	iolB	5-deoxy-glucuronate isomerase	lmo0384	86.2765	2.20169	1.17804e-07
LM6179_00688	iolC	5-dehydro-2-deoxygluconokinase	lmo0385	117.151	1.48384	6.47803e-07
LM6179_00689	iolD	3D-(3,5/4)-trihydroxycyclohexane-1,2-dione acylhydrolase (decyclizing)	lmo0386	309.172	0.700483	0.0213241
LM6179_00690		iron chaperone	lmo0387	650.588	-1.34714	1.09939e-11
LM6179_00691		hypothetical protein	lmo0388	333.321	-0.629188	0.00568544
LM6179_00692		low temperature requirement protein A	lmo0389	324.74	-1.04467	1.80142e-05
LM6179_00693		uracil-DNA glycosylase	lmo0390	661.13	-1.18074	8.42865e-11
LM6179_00694		hypothetical protein	lmo0391	790.515	-0.58482	0.0215251
LM6179_00695	floA	flotillin-like protein FloA	lmo0392	12431.7	0.585579	0.00519536
LM6179_00696		hypothetical protein	lmo0393	7458.04	0.953455	1.37686e-09
LM6179_00697		NlpC/P60 family protein	lmo0394	515.417	-2.52691	6.95106e-20
LM6179_00698		GNAT family N-acetyltransferase	lmo0395	20.4973	-1.63296	0.0127782
LM6179_00699	proC	pyrroline-5-carboxylate reductase	lmo0396	1366.64	-0.0431009	0.923183
LM6179_00700		SRPBCC family protein	lmo0397	648.013	-0.477667	0.249772
LM6179_00701		PTS sugar transporter subunit IIA	lmo0398	13.9676	0.838795	0.408772
LM6179_00702		PTS fructose transporter subunit IIB	lmo0399	26.423	2.03449	0.00522454
LM6179_00703		PTS fructose transporter subunit IIC	lmo0400	141.128	2.24062	1.98478e-07
LM6179_00704	mngB	mannosylglycerate hydrolase	lmo0401	1007.45	0.818565	0.000282016
LM6179_00705		PRD domain-containing protein	lmo0402	1010.31	-0.407882	0.0654886
LM6179_00706		DUF4064 domain-containing protein	lmo0403	450.598	-2.24675	2.4204e-22
LM6179_00707		hypothetical protein	lmo0404	459.086	-1.4783	2.57465e-07
LM6179_00708		inorganic phosphate transporter	lmo0405	561.271	-0.711963	0.0230768
LM6179_00709		VOC family protein	lmo0406	291.958	-0.186839	0.589266
LM6179_00710		DUF1149 family protein	lmo0407	561.011	0.657595	0.00451163
LM6179_00711		NusG domain II-containing protein	lmo0408	355.73	0.209365	0.549527
LM6179_00712	ppsA	phosphoenolpyruvate synthase	lmo0411	1914.72	0.456815	0.00625394
LM6179_00713		hypothetical protein	lmo0412	869.393	0.726437	0.0357581
LM6179_00714		hypothetical protein	lmo0413	90.8294	-1.31475	6.09687e-05
LM6179_00715		ZIP family metal transporter	lmo0414	756.75	-1.27447	1.17749e-07
LM6179_00716	pgdA	peptidoglycan N-acetylglucosamine deacetylase PgdA	lmo0415	18393.6	0.275436	0.259311
LM6179_00717		helix-turn-helix transcriptional regulator	lmo0416	44.787	-1.68222	0.000807105
LM6179_00718		2'-O-methyl transferase	lmo0417	61.7866	-0.889222	0.0302299
LM6179_00719		phage repressor protein	lmo0418	17.3065	-1.74402	0.0228098
LM6179_00720		TMEM175 family protein	lmo0419	195.145	-3.127	1.51563e-18
LM6179_00721		Cof-type HAD-IIB family hydrolase	lmo0420	185.192	-0.722236	0.062611
LM6179_00722		FtsW/RodA/SpoVE family cell cycle protein	lmo0421	365.836	-0.0444183	0.888221
LM6179_00723		PadR family transcriptional regulator	lmo0422	147.677	-0.0182431	0.957733
LM6179_00724		sigma-70 family RNA polymerase sigma factor	lmo0423	95.4086	-1.037	0.0080867
LM6179_00725		GRP family sugar transporter	lmo0424	28.6044	-0.454199	0.498066
LM6179_00726		BglG family transcription antiterminator	lmo0425	246.488	0.0967232	0.760502
LM6179_00727		PTS sugar transporter subunit IIA	lmo0426	99.0285	1.23944	0.000276368
LM6179_00728		PTS fructose transporter subunit IIB	lmo0427	31.5579	0.828124	0.222697
LM6179_00729		PTS fructose transporter subunit IIC	lmo0428	214.124	1.12082	0.00164567
LM6179_00730		alpha-mannosidase	lmo0429	915.774	1.24073	1.84549e-07
LM6179_00731		LysR family transcriptional regulator	lmo0430	588.035	-0.575237	0.0177487
LM6179_00732		DapH/DapD/GlmU-related protein	lmo0431	75.0151	0.471923	0.257866
LM6179_00733		SDR family oxidoreductase	lmo0432	176.378	1.01514	0.000219146
LM6179_00736	inlB	GW domain-containing class 2 internalin InlB	lmo0434	218.291	-1.54798	9.61626e-09
LM6179_00739		uncharacterized gene	lmo0435	250.509	-2.2744	5.10761e-10
LM6179_00740		Rrf2 family transcriptional regulator	lmo0436	258.117	-1.71273	1.21959e-06
LM6179_00741		SDR family oxidoreductase	lmo0437	259.356	1.2089	2.11502e-06
LM6179_00742	lntA	nuclear targeted protein LntA	lmo0438	9.37382	0.766113	0.398273
LM6179_00743		condensation domain-containing protein	lmo0439	189.718	-0.787142	0.0464414
LM6179_00744		DUF2004 domain-containing protein	lmo0440	121.1	-1.42315	0.0016021
LM6179_00745		penicillin-binding transpeptidase domain-containing protein	lmo0441	4772.69	0.889629	2.25191e-08
LM6179_00746		hypothetical protein	lmo0442	2.45042	-1.43173	0.544475
LM6179_00747		LCP family protein	lmo0443	1818.91	0.0859307	0.73912
LM6179_00748		YafY family protein	#N/A	105.239	-0.464044	0.156971
LM6179_00749		glutamine amidotransferase	#N/A	43.0535	0.391036	0.41976
LM6179_00750		hypothetical protein	lmo0449	803.286	-0.551771	0.0482602
LM6179_00751		YoaK family protein	lmo0450	408.332	0.548831	0.0261777
LM6179_00752		DUF4866 family protein	lmo0451	594.478	-0.00611725	0.980304
LM6179_00753		transglutaminaseTgpA domain-containing protein	lmo0452	4454.67	-0.0161978	0.955427
LM6179_00754		DUF58 domain-containing protein	lmo0453	1919.72	-0.151192	0.460544
LM6179_00755		MoxR family ATPase	lmo0454	1782.84	-0.852239	4.23124e-06
LM6179_00756		PucR family transcriptional regulator	lmo0455	1145.78	-0.211635	0.442325
LM6179_00757		cytosine permease	lmo0456	116.422	0.511024	0.133691
LM6179_00758		DUF917 domain-containing protein	lmo0457	322.546	1.04999	0.00157691
LM6179_00759		hydantoinase/oxoprolinase family protein	lmo0458	564.47	1.17467	0.00030651
LM6179_00761		helix-turn-helix domain-containing protein	lmo0459	847.806	-0.229513	0.300152
LM6179_00762		BspA family leucine-rich repeat surface protein	#N/A	167.837	-0.708332	0.0249038
LM6179_00763		BspA family leucine-rich repeat surface protein	lmo0460	300.377	-0.275596	0.288418
LM6179_00764		tRNA (uracil-5-)-methyltransferase	lmo0461	35.4988	0.188362	0.755716
LM6179_00765		hypothetical protein	lmo0462	107.078	0.420586	0.246021
LM6179_00766		LPXTG cell wall anchor domain-containing protein	lmo0463	42.2434	0.529102	0.216949
LM6179_00767		helix-turn-helix domain-containing protein	lmo0464	31.2622	0.0881904	0.894256
LM6179_00768		"DUF3130 domain-containing protein"	#N/A	16.4457	-2.34285	0.00316788
LM6179_00769		"ribonuclease P"	lmo0336	11.0142	-4.82739	0.000801685
LM6179_00770		"incomplete; partial on complete genome; missing C-terminis"	#N/A	107.638	-2.81092	1.24268e-14
LM6179_00771		hypothetical protein	#N/A	4.57338	-4.59525	0.00768811
LM6179_00772		hypothetical protein	lmo0474	16.9906	-1.69624	0.022805
LM6179_00773		hypothetical protein	lmo0475	9.3073	-1.80982	0.0763636
LM6179_00774		"HD domain-containing protein"	lmo0476	382.296	-0.528007	0.190378
LM6179_00776		"DUF3139 domain-containing protein"	lmo0477	181.565	-1.15545	9.78346e-05
LM6179_00777		DUF3139 domain-containing protein	lmo0478	201.872	-0.249782	0.442051
LM6179_00779		TetR/AcrR family transcriptional regulator C-terminal domain-containing protein	lmo0480	216.235	-0.340611	0.487184
LM6179_00780		oleate hydratase	lmo0481	873.82	-0.549426	0.0524279
LM6179_00781	rlmN	23S rRNA (adenine(2503)-C(2))-methyltransferase RlmN	lmo0482	3295.72	-0.92749	0.00286607
LM6179_00782		GyrI-like domain-containing protein	lmo0483	624.441	-1.2475	4.64604e-06
LM6179_00783	isdG	heme oxygenase IsdG	lmo0484	2363.98	-0.557641	0.0584392
LM6179_00784		nitroreductase family protein	lmo0485	6408.28	0.80444	0.0344361
LM6179_00785	rpmF	"GW domain-containing class 2 internalin InlB"	lmo0486	1417.01	-0.145763	0.464738
LM6179_00786		NUDIX hydrolase	lmo0487	774.637	-0.019924	0.973833
LM6179_00787		LysR family transcriptional regulator	lmo0488	361.514	0.640827	0.00934055
LM6179_00788		NAD(P)/FAD-dependent oxidoreductase	lmo0489	61.6673	-4.03599	8.61676e-11
LM6179_00789		shikimate dehydrogenase	lmo0490	404.513	0.575786	0.0136186
LM6179_00790	aroD	type I 3-dehydroquinate dehydratase	lmo0491	539.446	0.0377632	0.903792
LM6179_00791		SGNH/GDSL hydrolase family protein	lmo0494	279.426	-1.14452	0.00324935
LM6179_00792		DMT family transporter	lmo0495	293.94	-0.648931	0.00779873
LM6179_00793		DUF896 domain-containing protein	lmo0496	128.444	-0.937664	0.0204798
LM6179_00794		glycosyltransferase	lmo0497	2029.8	-0.0302516	0.922669
LM6179_00795	rpiB	ribose 5-phosphate isomerase B	lmo0498	15.5462	1.68345	0.0231533
LM6179_00796		ribulose-phosphate 3-epimerase	lmo0499	15.0348	0.266969	0.747322
LM6179_00797		transaldolase family protein	lmo0500	14.1528	1.6908	0.0316512
LM6179_00798		BglG family transcription antiterminator	lmo0501	156.89	1.24286	5.86892e-05
LM6179_00799		SIS domain-containing protein	lmo0502	37.7021	1.11869	0.0116235
LM6179_00800		PTS sugar transporter subunit IIA	lmo0503	18.1897	1.18735	0.065312
LM6179_00801		hypothetical protein	lmo0504	23.0438	1.24591	0.0761812
LM6179_00802	rpe	ribulose-phosphate 3-epimerase	lmo0505	21.9609	0.817958	0.190183
LM6179_00803		galactitol-1-phosphate 5-dehydrogenase	lmo0506	28.0588	0.656773	0.324045
LM6179_00804		PTS sugar transporter subunit IIB	lmo0507	8.89179	0.645818	0.47434
LM6179_00805		PTS galactitol transporter subunit IIC	lmo0508	69.3446	0.92992	0.00848065
LM6179_00806		ribose-phosphate pyrophosphokinase	lmo0509	9577.87	-0.378068	0.0207949
LM6179_00807		hypothetical protein	lmo0510	66.7881	-1.57086	5.97687e-05
LM6179_00808		type 1 glutamine amidotransferase	lmo0511	194.271	-1.7909	3.08359e-11
LM6179_00809		Lin0512 family protein	lmo0512	593.584	-1.59864	0.000309395
LM6179_00810		helix-turn-helix domain-containing protein	lmo0513	831.951	-2.12334	1.08158e-22
LM6179_00811		uncharacterized gene	lmo0514	236.207	-0.20597	0.564003
LM6179_00813		universal stress protein	lmo0513	79.6133	-0.230753	0.581498
LM6179_00814		CapA family protein	lmo0514	799.188	-0.378623	0.0637136
LM6179_00815		phosphoglycerate mutase family protein	lmo0513	45.41	1.41791	0.0142752
LM6179_00816	cas6	CRISPR-associated endoribonuclease Cas6	lmo0514	17.9069	2.83228	6.56387e-06
LM6179_00817	cas8a1	type I-B CRISPR-associated protein Cas8b1/Cst1	lmo0513	4.50488	-2.22669	0.15936
LM6179_00818	cas7i	type I-B CRISPR-associated protein Cas7/Cst2/DevR	lmo0514	17.9669	0.356082	0.647946
LM6179_00819	cas5b	type I-B CRISPR-associated protein Cas5b	lmo0513	27.0401	0.223212	0.755716
LM6179_00820		CRISPR-associated helicase/endonuclease Cas3	lmo0514	43.8162	-0.0133641	0.980694
LM6179_00821		CRISPR-associated endonuclease Cas1	lmo0513	2.3149	-0.253903	0.909222
LM6179_00822	cas2	CRISPR-associated endonuclease Cas2	lmo0514	1.64341	-0.589083	0.799501
LM6179_00823		DUF1304 domain-containing protein	lmo0513	306.741	0.115911	0.825673
LM6179_00824		DHA2 family efflux MFS transporter permease subunit	lmo0514	26473.4	0.236883	0.319327
LM6179_00825		ROK family transcriptional regulator	lmo0513	379.425	0.681656	0.217169
LM6179_00826		6-phospho-beta-glucosidase	lmo0514	2319.86	0.4944	0.0179821
LM6179_00827		MurR/RpiR family transcriptional regulator	lmo0513	483.089	-1.14511	5.52349e-05
LM6179_00828		hypothetical protein	lmo0514	97.8903	-0.687452	0.0698349
LM6179_00829		SulP family inorganic anion transporter	lmo0513	3645.93	-0.44418	0.00907401
LM6179_00830		DUF1254 domain-containing protein	lmo0514	3564.62	0.730676	0.00443542
LM6179_00831		MerR family transcriptional regulator	lmo0513	192.57	-0.527379	0.0524293
LM6179_00832		hypothetical protein	lmo0514	433.762	-2.41445	7.54303e-21
LM6179_00833		DUF2334 domain-containing protein	lmo0513	1184.11	-0.604329	0.0270096
LM6179_00834		glycosyltransferase family 2 protein	lmo0514	2329.83	0.37557	0.397509
LM6179_00835		cellulose biosynthesis cyclic di-GMP-binding regulatory protein BcsB	lmo0513	10689.9	0.672208	0.00364819
LM6179_00836		diguanylate cyclase	lmo0514	2612.29	0.500707	0.0336221
LM6179_00837		methyltransferase domain-containing protein	lmo0513	809.712	-0.222023	0.431362
LM6179_00838		ACT domain-containing protein	lmo0514	517.131	0.203687	0.466573
LM6179_00839		PFL family protein	lmo0513	5140.09	0.684835	0.0307615
LM6179_00840		LacI family DNA-binding transcriptional regulator	lmo0514	1337.26	-0.922651	1.96666e-06
LM6179_00841		6-phospho-beta-glucosidase	lmo0513	1138.03	1.70668	1.01139e-07
LM6179_00842		Zn-dependent hydrolase	lmo0514	4730.84	-0.0675367	0.841016
LM6179_00843		M20 family metallopeptidase	lmo0513	8487.46	0.52836	0.0031651
LM6179_00844		tagatose-bisphosphate aldolase	lmo0514	9626.48	-0.330514	0.214178
LM6179_00845		serine hydrolase	lmo0513	4504.67	-0.844965	0.00287767
LM6179_00846		ABC transporter substrate-binding protein	lmo0514	21616.6	0.3952	0.0549747
LM6179_00847		PTS glucitol/sorbitol transporter subunit IIA	lmo0513	9.71236	0.684281	0.479099
LM6179_00848		PTS glucitol/sorbitol transporter subunit IIB	lmo0514	39.3431	2.28435	5.14078e-06
LM6179_00849		PTS glucitol/sorbitol transporter subunit IIC	lmo0513	10.5503	2.60774	0.00543156
LM6179_00850		transcriptional regulator GutM	lmo0514	10.9662	2.55687	0.0105361
LM6179_00851		SAF domain-containing protein	lmo0513	167.481	1.74167	1.64605e-08
LM6179_00852		sugar-binding transcriptional regulator	lmo0514	1289.15	0.160131	0.632378
LM6179_00853		Crp/Fnr family transcriptional regulator	lmo0513	1.01993	-1.60151	0.677447
LM6179_00854		lmo0549 family WxL domain-containing class 2 internalin	lmo0514	18.5542	-0.424188	0.580061
LM6179_00855		LPXTG cell wall anchor domain-containing protein	lmo0550	8.69874	0.304235	0.778936
LM6179_00856		WxL domain-containing protein	lmo0551	94.1233	0.690879	0.0570283
LM6179_00857		DUF916 and DUF3324 domain-containing protein	lmo0552	37.1593	0.463098	0.366471
LM6179_00858	cbpA	cyclic di-AMP binding protein CbpA	lmo0553	1568.85	0.540916	0.0227192
LM6179_00859		iron-containing alcohol dehydrogenase	lmo0554	2107.05	-0.0328109	0.883822
LM6179_00860		peptide MFS transporter	lmo0555	3831.63	0.0532415	0.824977
LM6179_00861		phosphoglycerate mutase family protein	lmo0556	1561.92	0.932701	0.00561408
LM6179_00862		phosphoglycerate mutase family protein	lmo0557	1777.02	0.931299	0.000280105
LM6179_00863		lactonase family protein	lmo0558	19953.6	0.545819	0.00149826
LM6179_00864		magnesium transporter CorA family protein	lmo0559	338.087	-1.27709	0.000194852
LM6179_00865	gdhA	NADP-specific glutamate dehydrogenase	lmo0560	7181.83	-0.218317	0.578218
LM6179_00866	hisE	phosphoribosyl-ATP diphosphatase	lmo0561	154.039	0.21691	0.522614
LM6179_00867	hisI	phosphoribosyl-AMP cyclohydrolase	lmo0562	157.128	0.0648859	0.872474
LM6179_00868	hisF	imidazole glycerol phosphate synthase subunit HisF	lmo0563	535.644	0.244296	0.36792
LM6179_00869	hisA	1-(5-phosphoribosyl)-5-[(5-phosphoribosylamino)methylideneamino]imidazole-4-carboxamide isomerase	lmo0564	451.561	0.219142	0.333164
LM6179_00870	hisH	imidazole glycerol phosphate synthase subunit HisH	lmo0565	269.609	-0.168774	0.696892
LM6179_00871	hisB	imidazoleglycerol-phosphate dehydratase HisB	lmo0566	246.687	0.349415	0.249901
LM6179_00872	hisD	histidinol dehydrogenase	lmo0567	656.107	0.198063	0.385564
LM6179_00873	hisG	ATP phosphoribosyltransferase	lmo0568	173.623	0.171982	0.567552
LM6179_00874		ATP phosphoribosyltransferase regulatory subunit	lmo0569	344.57	-0.407373	0.190378
LM6179_00875	hisJ	histidinol-phosphatase HisJ	lmo0570	574.219	-0.590055	0.00543156
LM6179_00876		MGMT family protein	lmo0571	58.977	-3.40078	3.54312e-10
LM6179_00877		nucleoid-associated protein	lmo0572	1732.84	0.964155	0.00329581
LM6179_00878		NCS2 family permease	lmo0573	1348.8	-0.532535	0.00193688
LM6179_00879		glycoside hydrolase family 1 protein	lmo0574	2450.48	0.936378	2.28167e-06
LM6179_00880		GntR family transcriptional regulator	lmo0575	2214.21	0.285939	0.118479
LM6179_00881		MucBP domain-containing protein	lmo0576	146.319	-0.789566	0.00416332
LM6179_00882		threonine/serine exporter family protein	lmo0577	534.618	-0.0230951	0.953056
LM6179_00883		threonine/serine exporter ThrE family protein	lmo0578	614.442	-0.192474	0.560958
LM6179_00884		PC4/YdbC family ssDNA-binding protein	lmo0579	179.522	-2.1684	3.6014e-06
LM6179_00885		alpha/beta hydrolase	lmo0580	470.625	-1.2646	2.10319e-06
LM6179_00886		class I SAM-dependent rRNA methyltransferase	lmo0581	2803.63	0.502933	0.00769085
LM6179_00887		invasion associated endopeptidase	lmo0582	32235.4	0.0893073	0.783458
LM6179_00888	secA2	accessory Sec system translocase SecA2	lmo0583	5856.49	0.624252	0.0741227
LM6179_00889		AI-2E family transporter	lmo0584	2086.67	0.145342	0.606723
LM6179_00890		WxL domain-containing protein	lmo0585	117.849	0.343654	0.324312
LM6179_00891		DUF916 and DUF3324 domain-containing protein	lmo0586	51.5493	-0.29539	0.560958
LM6179_00892		hypothetical protein	lmo0587	139.754	-0.183502	0.595683
LM6179_00893		deoxyribodipyrimidine photo-lyase	lmo0588	1012.45	-0.410462	0.0464918
LM6179_00894		DUF2177 family protein	lmo0589	199.094	-0.230824	0.636726
LM6179_00895		DegV family protein	lmo0590	2062.71	-0.238486	0.37649
LM6179_00896		DUF1295 domain-containing protein	lmo0591	810.672	0.0678088	0.856359
LM6179_00897		DUF1269 domain-containing protein	lmo0592	2433.61	0.484206	0.0338059
LM6179_00898		formate/nitrite transporter family protein	lmo0593	3830.19	-1.93244	3.33448e-07
LM6179_00899	metX	homoserine O-acetyltransferase	lmo0594	839.492	0.8871	2.91743e-05
LM6179_00900		O-acetylhomoserine aminocarboxypropyltransferase/cysteine synthase	lmo0595	723.102	0.552797	0.0137909
LM6179_00901		HdeD family acid-resistance protein	lmo0596	1660.08	-2.96799	7.41669e-20
LM6179_00902		Crp/Fnr family transcriptional regulator	lmo0597	3576.13	-0.215378	0.551701
LM6179_00903		biotin transporter BioY	LISIN_0620	251.384	-1.55807	9.5486e-07
LM6179_00904		PadR family transcriptional regulator	lmo0599	178.278	-0.144184	0.815523
LM6179_00905		DUF1700 domain-containing protein	lmo0600	678.58	0.56679	0.0143991
LM6179_00906		DUF4097 domain-containing protein	lmo0601	2007.24	0.93714	1.41393e-07
LM6179_00907		GNAT family N-acetyltransferase	lmo0602	157.796	-1.61421	3.4833e-05
LM6179_00908		hypothetical protein	lmo0603	1208.77	-0.477309	0.0306036
LM6179_00909		DUF4870 domain-containing protein	lmo0604	97.5616	-0.868045	0.0233094
LM6179_00910		MATE family efflux transporter	lmo0605	1736.39	-0.377185	0.113733
LM6179_00912		MarR family winged helix-turn-helix transcriptional regulator	lmo0606	283.737	-1.14013	5.91803e-06
LM6179_00913		ABC transporter ATP-binding protein	lmo0607	2469.41	0.243947	0.21673
LM6179_00914		ABC transporter ATP-binding protein	lmo0608	2744.46	0.0716453	0.755847
LM6179_00915		rhodanese-like domain-containing protein	lmo0609	357.573	-3.39689	8.16293e-34
LM6179_00916		lmo0610 family class 1 internalin	lmo0610	491.752	-0.717785	0.00166232
LM6179_00918		FMN-dependent NADH-azoreductase	lmo0611	6807.62	0.0519836	0.845099
LM6179_00919		MarR family winged helix-turn-helix transcriptional regulator	lmo0612	162.735	-0.571424	0.119985
LM6179_00920		NADP-dependent oxidoreductase	lmo0613	916.055	0.171176	0.557339
LM6179_00921		GNAT family N-acetyltransferase	lmo0614	178.216	-0.614035	0.110234
LM6179_00922		hypothetical protein	lmo0615	19.6992	-1.44744	0.103023
LM6179_00923		glycerophosphodiester phosphodiesterase	lmo0616	674.863	-0.724643	0.000282188
LM6179_00924		DUF5067 domain-containing protein	lmo0617	263.275	-0.251878	0.638542
LM6179_00925		serine/threonine-protein kinase	lmo0618	1133.28	-1.04887	4.14163e-09
LM6179_00926		hypothetical protein	lmo0619	122.887	-1.47819	1.41106e-06
LM6179_00927		DUF1398 family protein	#N/A	96.2479	-1.85176	2.05477e-07
LM6179_00928		sulfite exporter TauE/SafE family protein	lmo0621	91.8188	-1.66316	3.91502e-07
LM6179_00929		hypothetical protein	lmo0622	17.17	-1.55917	0.0578546
LM6179_00930		DUF3116 family protein	lmo0623	59.094	-0.390378	0.357778
LM6179_00931		GNAT family N-acetyltransferase	lmo0624	675.144	0.136978	0.572816
LM6179_00932		SGNH/GDSL hydrolase family protein	lmo0625	927.77	0.0623338	0.883221
LM6179_00933		DUF6044 family protein	lmo0626	1731.93	-0.249767	0.240686
LM6179_00934		Cna B-type domain-containing protein	lmo0627	146.63	-1.35099	5.60445e-06
LM6179_00935		hypothetical protein	lmo0628	12.8621	-1.05877	0.195881
LM6179_00936		cysteine hydrolase family protein	lmo0629	104.868	-1.3261	0.000126455
LM6179_00937		PTS sugar transporter subunit IIA	lmo0630	82.6256	1.42803	6.72584e-05
LM6179_00938		fructose PTS transporter subunit IIA	lmo0631	9.62068	1.58221	0.0735297
LM6179_00939		PTS fructose transporter subunit EIIC	lmo0632	51.815	1.37306	0.000753946
LM6179_00940		PTS fructose-like transporter subunit IIB	lmo0633	24.6638	0.906151	0.107009
LM6179_00941		class II D-tagatose-bisphosphate aldolase, non-catalytic subunit	lmo0634	146.192	1.92307	1.92235e-06
LM6179_00942		HAD family hydrolase	lmo0635	207.902	-1.68069	1.89863e-08
LM6179_00943		Rrf2 family transcriptional regulator	lmo0636	279.121	0.477686	0.226425
LM6179_00944		class I SAM-dependent methyltransferase	lmo0637	430.984	0.709488	0.0608151
LM6179_00946		trypsin-like serine protease	#N/A	60.1997	-1.55033	0.000263179
LM6179_00947		lipoprotein	#N/A	10.8389	-1.09156	0.27805
LM6179_00949		DUF3267 domain-containing protein	lmo0639	204.624	-0.777759	0.00631714
LM6179_00950		aldo/keto reductase family oxidoreductase	lmo0640	3956.09	0.835724	0.000307884
LM6179_00951		heavy metal translocating P-type ATPase	lmo0641	276.593	0.210629	0.587366
LM6179_00952		hypothetical protein	lmo0642	1167.13	-1.08335	0.00180967
LM6179_00953		transaldolase	lmo0643	69.9946	2.03503	3.2628e-06
LM6179_00954	ltaP	lipoteichoic acid primase LtaP	lmo0644	5235.95	-0.924287	5.67274e-05
LM6179_00955		amino acid permease	lmo0645	1847.4	-0.0124234	0.976037
LM6179_00956		VOC family protein	lmo0646	487.447	0.0585898	0.885617
LM6179_00957		hypothetical protein	lmo0647	126.965	-1.56318	6.42464e-05
LM6179_00958		magnesium transporter CorA family protein	lmo0648	437.396	-1.51904	4.02106e-06
LM6179_00959		GntR family transcriptional regulator	lmo0649	464.869	-0.539293	0.0191047
LM6179_00960		YhgE/Pip domain-containing protein	lmo0650	5507.46	0.0342701	0.889645
LM6179_00961		GntR family transcriptional regulator	lmo0651	793.081	-0.32534	0.195134
LM6179_00962		GNAT family N-acetyltransferase	lmo0652	1025.66	0.108001	0.669485
LM6179_00963		DUF975 family protein	lmo0653	16840	0.0880601	0.73912
LM6179_00964		hypothetical protein	lmo0654	629.638	-1.85323	2.01614e-20
LM6179_00965		metallophosphoesterase family protein	lmo0655	334.961	-1.33556	3.73345e-05
LM6179_00966		DUF420 domain-containing protein	lmo0656	1772.56	-1.67201	0.000247709
LM6179_00967		hypothetical protein	lmo0657	150.049	-0.37556	0.30889
LM6179_00968		endonuclease III domain-containing protein	lmo0658	275.477	-0.582983	0.0289798
LM6179_00969		Rgg family transcriptional regulator	lmo0659	32.3794	-1.23601	0.0207694
LM6179_00971		transposase	lmo0660	13.3366	-0.0120789	0.989756
LM6179_00972		carboxymuconolactone decarboxylase family protein	lmo0661	26.0781	0.12927	0.863418
LM6179_00973	pdxK	pyridoxine/pyridoxal/pyridoxamine kinase	lmo0662	8436.97	0.136826	0.627899
LM6179_00974		Cof-type HAD-IIB family hydrolase	lmo0663	4894.15	0.0846193	0.666616
LM6179_00975		maltose acetyltransferase domain-containing protein	lmo0664	2387.2	0.158675	0.641406
LM6179_00976		DUF5327 family protein	lmo0665	1012.87	0.0175537	0.963282
LM6179_00977		DUF423 domain-containing protein	lmo0666	466.038	0.408776	0.0850405
LM6179_00978		ABC transporter ATP-binding protein	lmo0667	2070.63	-0.879118	7.01534e-05
LM6179_00979		ABC transporter permease	lmo0668	2121.05	-0.116236	0.608651
LM6179_00980		SDR family oxidoreductase	lmo0669	189.098	-0.796754	0.0208064
LM6179_00981		hypothetical protein	lmo0670	29.9378	0.129409	0.856432
LM6179_00982		hypothetical protein	lmo0671	183.99	-1.51361	7.3351e-07
LM6179_00983		DUF805 domain-containing protein	lmo0672	81.4068	-1.45578	9.73704e-05
LM6179_00984		hypothetical protein	lmo0673	391.58	-0.906444	0.174884
LM6179_00985	mogR	motility genes transcriptional repressor MogR	lmo0674	5786.89	-0.419799	0.242596
LM6179_00986		flagellar motor switch protein FliN	lmo0675	669.17	-2.05925	3.50037e-09
LM6179_00987		flagellar type III secretion system pore protein FliP	lmo0676	2902.28	-2.31772	1.92318e-27
LM6179_00988		flagellar biosynthetic protein FliQ	lmo0677	1158.76	-1.91157	1.61069e-16
LM6179_00989		flagellar biosynthetic protein FliR	lmo0678	2882.39	-1.50247	4.45787e-12
LM6179_00990		flagellar biosynthesis protein FlhB	lmo0679	5832.65	-1.45485	6.94307e-08
LM6179_00991		flagellar biosynthesis protein FlhA	lmo0680	9352.77	-0.171247	0.594578
LM6179_00992	flhF	flagellar biosynthesis protein FlhF	lmo0681	10983.7	0.611849	0.0474228
LM6179_00993		flagellar basal-body rod protein FlgG	lmo0682	5524.23	-0.0428987	0.879685
LM6179_00994		protein-glutamate O-methyltransferase CheR	lmo0683	5387.57	-0.416526	0.0651743
LM6179_00995		DUF3964 family protein	lmo0684	1407.04	0.155269	0.672361
LM6179_00996	motA	flagellar motor stator protein MotA	lmo0685	11163.4	0.839367	0.000242499
LM6179_00997		flagellar motor protein MotB	lmo0686	10727.7	0.856206	0.000148875
LM6179_00998		hypothetical protein	lmo0687	8237.89	1.11949	1.14251e-07
LM6179_00999		glycosyltransferase	lmo0688	45418.6	0.937781	0.000103555
LM6179_01000		chemotaxis protein	lmo0689	28660.3	1.36362	2.5605e-10
LM6179_01001		FliC/FljB family flagellin	lmo0690	495999	0.683103	0.00848065
LM6179_01002		response regulator	lmo0691	3750.2	-0.809414	0.0121644
LM6179_01003		chemotaxis protein CheA	lmo0692	45361.6	-0.160817	0.588859
LM6179_01004		flagellar motor switch protein FliN	lmo0693	3476.87	-0.686605	0.0770568
LM6179_01005		hypothetical protein	lmo0694	3735.57	-1.5358	4.4057e-21
LM6179_01006		flagellar hook-length control protein FliK	lmo0695	23153.4	-1.13818	5.66173e-06
LM6179_01007		flagellar hook capping FlgD N-terminal domain-containing protein	lmo0696	5720.36	-0.779635	0.00124302
LM6179_01008	flgE	flagellar hook protein FlgE	lmo0697	39711.3	0.528078	0.00568349
LM6179_01009		flagellar motor switch protein FliN	lmo0698	5742.54	1.04926	0.000238711
LM6179_01010	fliM	flagellar motor switch protein FliM	lmo0699	33176	0.851364	0.00471693
LM6179_01011		flagellar motor switch protein	lmo0700	35624.5	0.221217	0.269969
LM6179_01012		hypothetical protein	lmo0701	19157.3	-0.40198	0.0377442
LM6179_01013		hypothetical protein	lmo0702	10137.2	-1.25124	6.43761e-08
LM6179_01014		YaaR family protein	lmo0703	2840.27	-2.63478	1.71214e-40
LM6179_01015		Myocilin	lmo0704	3781.3	-1.33512	3.11684e-06
LM6179_01016	flgK	flagellar hook-associated protein FlgK	lmo0705	39421	0.248584	0.270584
LM6179_01017		flagellar hook-associated protein 3	lmo0706	28557.4	0.395558	0.0491577
LM6179_01018		flagellar hook-associated protein 2	lmo0707	35353.3	0.231071	0.390529
LM6179_01019		flagellar protein FliS	lmo0708	6826.11	0.266528	0.539059
LM6179_01020		hypothetical protein	lmo0709	5759.17	0.46828	0.116689
LM6179_01021	flgB	flagellar basal body rod protein FlgB	lmo0710	9800.29	-0.306712	0.492567
LM6179_01022	flgC	flagellar basal body rod protein FlgC	lmo0711	14001.4	0.0574071	0.851621
LM6179_01023	fliE	flagellar hook-basal body complex protein FliE	lmo0712	4801.72	0.202021	0.558283
LM6179_01024	fliF	flagellar basal-body MS-ring/collar protein FliF	lmo0713	28579.9	-0.459098	0.131517
LM6179_01025		flagellar motor switch protein FliG	lmo0714	19309.5	0.0161875	0.94355
LM6179_01026		FliH/SctL family protein	lmo0715	17224.2	0.209075	0.254068
LM6179_01027	fliI	flagellar protein export ATPase FliI	lmo0716	26519.4	0.0881878	0.784044
LM6179_01028		lytic transglycosylase domain-containing protein	lmo0717	12804.5	-0.794049	0.0651557
LM6179_01029		hypothetical protein	lmo0718	12824.2	-0.427826	0.168013
LM6179_01030	lftR	PadR family transcriptional regulator LftR	lmo0719	175.446	0.1338	0.739684
LM6179_01031		DUF1048 domain-containing protein	lmo0720	482.614	0.766557	0.0118704
LM6179_01032		elongation factor G-binding protein	lmo0721	1303.46	-0.453699	0.0973946
LM6179_01033		pyruvate oxidase	lmo0722	2718.03	-1.28857	4.68175e-07
LM6179_01034		methyl-accepting chemotaxis protein	lmo0723	71119.7	0.537893	0.0118046
LM6179_01035		C39 family peptidase	lmo0724	24736.2	0.808149	3.01828e-06
LM6179_01036		LPXTG cell wall anchor domain-containing protein	lmo0725	49.7688	-2.49849	0.000205778
LM6179_01039	glmS	glutamine--fructose-6-phosphate transaminase (isomerizing)	lmo0727	40136.9	0.513237	0.00500303
LM6179_01040		hypothetical protein	lmo0728	580.282	-1.4905	6.97264e-07
LM6179_01041		DUF6530 family protein	lmo0729	529.486	-0.593715	0.00557171
LM6179_01042		GIY-YIG nuclease family protein	lmo0730	334.117	0.495406	0.0256497
LM6179_01043		DUF4064 domain-containing protein	lmo0731	5014.6	1.08885	0.000758552
LM6179_01044		MucBP domain-containing protein	lmo0732	247.894	-0.846412	0.04147
LM6179_01045		helix-turn-helix transcriptional regulator	lmo0733	55.7942	0.166486	0.753282
LM6179_01046		LacI family DNA-binding transcriptional regulator	lmo0734	636.995	-0.230426	0.550254
LM6179_01047	rpe	ribulose-phosphate 3-epimerase	lmo0735	46.2176	0.794569	0.0863291
LM6179_01048	rpiB	ribose 5-phosphate isomerase B	lmo0736	43.0484	1.21325	0.00378419
LM6179_01049		hypothetical protein	lmo0737	107.449	1.02237	0.00092443
LM6179_01050		beta-glucoside-specific PTS transporter subunit IIABC	lmo0738	239.945	1.0328	2.51405e-05
LM6179_01051		glycoside hydrolase family 1 protein	lmo0739	329.76	0.812607	0.00161245
LM6179_01052		Crp/Fnr family transcriptional regulator	lmo0740	310.305	-0.259084	0.298786
LM6179_01053		GntR family transcriptional regulator	lmo0741	3.04757	-0.86731	0.607955
LM6179_01054		ABC transporter ATP-binding protein	lmo0742	6.97601	-0.0702401	0.955374
LM6179_01055		ABC transporter permease	lmo0743	13.3457	1.3737	0.0720388
LM6179_01056		ATP-binding cassette domain-containing protein	lmo0744	43.3842	0.961393	0.0472584
LM6179_01057		hypothetical protein	lmo0745	15.0762	-0.196824	0.832325
LM6179_01058		hypothetical protein	lmo0746	2.97032	-3.92893	0.0431559
LM6179_01059		hypothetical protein	lmo0747	0.795248	-1.38187	0.749287
LM6179_01060		hypothetical protein	lmo0748	70.3984	-2.19287	9.37874e-07
LM6179_01061		helix-turn-helix transcriptional regulator	lmo0749	13.2299	-2.27296	0.0238994
LM6179_01062		hypothetical protein	lmo0750	248.47	-0.699864	0.02831
LM6179_01063		hypothetical protein	lmo0751	43.1163	-0.538319	0.529327
LM6179_01064		alpha/beta hydrolase	lmo0752	360.079	-0.446539	0.0488315
LM6179_01065		Crp/Fnr family transcriptional regulator	lmo0753	34.5998	-1.07947	0.0299371
LM6179_01066		nuclear transport factor 2 family protein	lmo0754	134.897	-0.350525	0.30217
LM6179_01067		SGNH/GDSL hydrolase family protein	lmo0755	445.019	-0.167746	0.539092
LM6179_01068		ABC transporter ATP-binding protein	lmo0756	1020.65	0.474555	0.092726
LM6179_01069		ABC transporter permease	lmo0757	1736.33	0.379714	0.216388
LM6179_01070		VOC family protein	lmo0758	755.159	-0.011079	0.974042
LM6179_01071		ring-cleaving dioxygenase	lmo0759	1018.95	0.661458	0.00144459
LM6179_01072		alpha/beta hydrolase	lmo0760	657.171	0.728818	0.00173162
LM6179_01073		flavin reductase family protein	lmo0761	282.047	0.0458104	0.902546
LM6179_01074	hflX	GTPase HflX	lmo0762	1022.91	0.435906	0.100932
LM6179_01075		metallophosphoesterase	lmo0763	3083.97	0.0321408	0.950671
LM6179_01076	lplA2	lipoate protein ligase LplA2	lmo0764	3537.23	0.0961364	0.707762
LM6179_01077		glycoside hydrolase family 125 protein	lmo0765	72.4167	0.951421	0.00637143
LM6179_01078		sugar ABC transporter permease	lmo0766	41.2468	0.85107	0.10477
LM6179_01079		carbohydrate ABC transporter permease	lmo0767	55.7617	1.46701	0.000303376
LM6179_01080		ABC transporter substrate-binding protein	lmo0768	149.035	1.44278	6.04692e-08
LM6179_01081		glycoside hydrolase family 76 protein	lmo0769	103.609	2.0016	7.03409e-09
LM6179_01082		substrate-binding domain-containing protein	lmo0770	813.926	-0.619959	0.146543
LM6179_01083		hypothetical protein	lmo0771	414.822	-1.87645	8.8387e-17
LM6179_01084		GntR family transcriptional regulator	lmo0772	318.773	-0.782996	0.0162217
LM6179_01085		acryloyl-CoA reductase	lmo0773	1426.12	0.463088	0.00985627
LM6179_01086		diacylglycerol kinase family lipid kinase	lmo0774	2851.5	-0.156834	0.483016
LM6179_01087		hypothetical protein	lmo0775	1344.57	0.154148	0.631766
LM6179_01088		ROK family protein	lmo0776	109.895	1.28538	0.00692776
LM6179_01089		hypothetical protein	lmo0777	814.412	-3.47623	6.71313e-56
LM6179_01090		hypothetical protein	lmo0778	43.3322	-3.75165	6.55067e-09
LM6179_01091		Lmo0779 family protein	lmo0779	1820.75	-1.04513	3.09428e-07
LM6179_01092		hypothetical protein	lmo0780	3.75758	-0.847734	0.575469
LM6179_01093		PTS mannose transporter subunit IID	lmo0781	4647.86	-1.27933	1.32757e-06
LM6179_01094		PTS mannose/fructose/sorbose transporter subunit IIC	lmo0782	2800.02	-1.55845	7.19295e-10
LM6179_01095		mannose/fructose/sorbose PTS transporter subunit IIB	lmo0783	1848.31	-2.14378	1.75851e-10
LM6179_01096		mannose/fructose/sorbose PTS transporter subunit IIA	lmo0784	1196.24	-2.07707	8.4545e-12
LM6179_01097		sigma-54-dependent transcriptional regulator	lmo0785	17668.8	1.31485	1.98239e-07
LM6179_01098		FMN-dependent NADH-azoreductase	lmo0786	2412.5	0.110967	0.76385
LM6179_01099		amino acid permease	lmo0787	4256.17	-0.173591	0.549016
LM6179_01100		acyl-CoA dehydratase activase-related protein	lmo0788	6762.94	0.721535	0.00142541
LM6179_01101		MucBP domain-containing protein	#N/A	81.3543	0.300217	0.511243
LM6179_01102		PhzF family phenazine biosynthesis protein	lmo0789	634.011	-0.665954	0.0445209
LM6179_01103	ybaK	Cys-tRNA(Pro) deacylase	lmo0790	364.736	-1.37865	1.48366e-06
LM6179_01104		DUF5105 domain-containing protein	lmo0791	7561.15	0.354431	0.156233
LM6179_01105		carbon-nitrogen hydrolase family protein	lmo0792	271.756	0.12475	0.660985
LM6179_01106		DUF554 domain-containing protein	lmo0793	821.594	-1.33983	2.77323e-09
LM6179_01107		NAD(P)-dependent oxidoreductase	lmo0794	535.116	-0.534017	0.00604024
LM6179_01108	rarD	EamA family transporter RarD	lmo0795	2002.41	-1.0375	0.000101576
LM6179_01109		YceI family protein	lmo0796	1297.48	-0.747375	0.0166415
LM6179_01110		MarR family winged helix-turn-helix transcriptional regulator	lmo0797	547.153	-0.230123	0.401283
LM6179_01111		amino acid permease	lmo0798	389.441	0.884043	0.00579285
LM6179_01112		blue-light photoreceptor	lmo0799	1462.2	-0.3266	0.0942072
LM6179_01113		iron-sulfur cluster biosynthesis family protein	lmo0800	20.1706	-0.452993	0.635318
LM6179_01114		lmo0801 family class 1 internalin	lmo0801	40.6887	-0.447723	0.393022
LM6179_01115		GTP pyrophosphokinase family protein	lmo0802	269.024	-1.59721	1.56425e-05
LM6179_01116		Na+/H+ antiporter	lmo0803	2422.87	-0.893157	9.40598e-06
LM6179_01117		isoleucine--tRNA ligase	lmo0804	443.449	-2.65765	6.73963e-27
LM6179_01118		hypothetical protein	lmo0805	236.068	-4.08374	2.07178e-27
LM6179_01119		XRE family transcriptional regulator	lmo0806	555.159	-0.122354	0.693569
LM6179_01120		ABC transporter ATP-binding protein	lmo0807	2296.51	0.393623	0.253717
LM6179_01121		ABC transporter permease	lmo0808	977.735	0.139341	0.724352
LM6179_01122		ABC transporter permease	lmo0809	1837.33	0.621877	0.005568
LM6179_01123		ABC transporter substrate-binding protein	lmo0810	3593.44	0.869159	0.000713388
LM6179_01124		epimerase	#N/A	994.025	0.435505	0.152453
LM6179_01125		carbonic anhydrase	lmo0811	4732.85	-0.452588	0.0639698
LM6179_01126		HD domain-containing protein	lmo0812	90.5645	-0.790336	0.17146
LM6179_01127		ROK family protein	lmo0813	518.853	1.18906	4.67294e-06
LM6179_01128		nitronate monooxygenase	lmo0814	1758.99	-0.313289	0.306664
LM6179_01129		MarR family winged helix-turn-helix transcriptional regulator	lmo0815	73.4707	-0.821994	0.0427727
LM6179_01130		GNAT family N-acetyltransferase	lmo0816	75.8199	-0.146609	0.755457
LM6179_01131		glyoxalase/bleomycin resistance/extradiol dioxygenase family protein	lmo0817	51.8881	-1.3678	0.00448532
LM6179_01132		cation-translocating P-type ATPase	lmo0818	5015.82	-0.628067	0.0213124
LM6179_01133		hypothetical protein	lmo0819	2275.12	-0.291169	0.285267
LM6179_01134		GNAT family N-acetyltransferase	lmo0820	1138.38	-0.840293	6.5829e-06
LM6179_01135		transmembrane domain-containing protein	lmo0821	1805.57	-0.100368	0.701411
LM6179_01136		MerR family transcriptional regulator	lmo0822	291.985	-1.29343	0.000727217
LM6179_01137		aldo/keto reductase	lmo0823	6705.7	0.725141	0.00246426
LM6179_01138		winged helix DNA-binding domain-containing protein	lmo0824	572.878	-0.557189	0.101812
LM6179_01139		hydroxymethylglutaryl-CoA reductase, degradative	lmo0825	2907.88	0.645183	0.0325414
LM6179_01140		Na/Pi cotransporter family protein	lmo0826	4111.41	0.284297	0.187446
LM6179_01141	nifJ	pyruvate:ferredoxin (flavodoxin) oxidoreductase	lmo0829	17591.4	1.16199	3.20551e-07
LM6179_01142		fructose-1,6-bisphosphatase	lmo0830	8802.58	0.52212	0.022805
LM6179_01143		AEC family transporter	lmo0831	1120.98	-0.446761	0.0138463
LM6179_01144		transposase	lmo0832	3.9261	-3.23084	0.0669056
LM6179_01145		Rgg family transcriptional regulator	lmo0833	42.9313	-0.283005	0.574493
LM6179_01146		diguanylate phosphodiesterase	lmo0834	70.1403	0.925777	0.127478
LM6179_01147		MucBP domain-containing protein	lmo0835	434.647	1.49367	0.00130117
LM6179_01148	psiE	phosphate-starvation-inducible protein PsiE	lmo0836	317.884	-1.8158	3.01828e-06
LM6179_01149		ABC transporter ATP-binding protein	lmo0837	3585.65	0.210214	0.47005
LM6179_01150	hpt	hexose phosphate transporter Hpt	lmo0838	13.7041	-0.0823593	0.927156
LM6179_01151		tetracycline resistance MFS efflux pump	lmo0839	26.1795	0.0372192	0.955427
LM6179_01152		MarR family transcriptional regulator	lmo0840	138.281	-1.34672	0.00965236
LM6179_01153		calcium-transporting ATPase	lmo0841	6501.11	0.206292	0.256925
LM6179_01154		bacterial Ig-like domain-containing protein	lmo0842	912.385	-0.181633	0.50523
LM6179_01155		DUF1294 domain-containing protein	lmo0843	91.8574	0.237064	0.543141
LM6179_01156		RidA family protein	lmo0844	917.682	-0.530302	0.108557
LM6179_01157		5-methyltetrahydropteroyltriglutamate--homocysteine S-methyltransferase	lmo0845	1170.51	0.767864	0.0202415
LM6179_01158	uvrC	excinuclease ABC subunit UvrC	lmo0846	833.525	-1.04	4.92659e-06
LM6179_01159		amino acid ABC transporter substrate-binding protein/permease	lmo0847	17097.5	0.769508	0.000209378
LM6179_01160		amino acid ABC transporter ATP-binding protein	lmo0848	8664.49	0.916101	1.14003e-06
LM6179_01161		amidase family protein	lmo0849	16.9299	-1.80895	0.0134218
LM6179_01162		Lmo0850 family protein	lmo0850	18.8898	-3.33493	0.00017651
LM6179_01163		hypothetical protein	lmo0851	352.596	-3.61264	4.33168e-30
LM6179_01164	sugR	efflux SMR transporter transcriptional repressor SugR	lmo0852	276.925	0.107094	0.82444
LM6179_01165	sugE1	quaternary ammonium compound efflux SMR transporter SugE1	lmo0853	191.302	-0.269665	0.378823
LM6179_01166	sugE2	quaternary ammonium compound efflux SMR transporter SugE2	lmo0854	134.36	-0.494875	0.129128
LM6179_01167		D-alanine--D-alanine ligase	lmo0855	5993.71	-0.175295	0.459518
LM6179_01168		UDP-N-acetylmuramoyl-tripeptide--D-alanyl-D-alanine ligase	lmo0856	8076.19	0.53012	0.0267109
LM6179_01169		alpha/beta fold hydrolase	lmo0857	3692.49	-0.0413932	0.881048
LM6179_01170		LacI family DNA-binding transcriptional regulator	lmo0858	429.113	-0.502266	0.129755
LM6179_01171		ABC transporter substrate-binding protein	lmo0859	112.79	1.73741	2.77323e-09
LM6179_01172		sugar ABC transporter permease	lmo0860	54.7342	2.13545	2.939e-07
LM6179_01173		carbohydrate ABC transporter permease	lmo0861	63.4984	1.88476	6.38483e-07
LM6179_01174		alpha-amylase family glycosyl hydrolase	lmo0862	131.6	1.88288	5.97606e-09
LM6179_01175		DUF1861 family protein	lmo0863	69.8495	2.0225	2.35789e-05
LM6179_01176		glycoside hydrolase family 130 protein	lmo0864	100.895	1.79828	1.60969e-06
LM6179_01177		phospho-sugar mutase	lmo0865	232.178	1.38412	0.000412868
LM6179_01178	cshA	ATP-dependent RNA helicase CshA	lmo0866	64026.6	-0.377666	0.0743823
LM6179_01180		hypothetical protein	LISIN_0894	0.897391	-1.35215	0.755716
LM6179_01181		QueT transporter family protein	lmo0867	1051.42	-0.70231	0.00450033
LM6179_01182		TetR/AcrR family transcriptional regulator	lmo0868	66.5753	-0.246843	0.544632
LM6179_01183		amidohydrolase family protein	lmo0869	599.053	0.406285	0.178012
LM6179_01184		DUF2316 family protein	lmo0870	153.622	0.354188	0.27738
LM6179_01185		helix-turn-helix domain-containing protein	lmo0871	70.8032	-2.55109	5.11266e-10
LM6179_01186		MFS transporter	lmo0872	218.362	0.558975	0.216853
LM6179_01187		BglG family transcription antiterminator	lmo0873	75.9213	1.99596	6.37542e-10
LM6179_01188		PTS lactose/cellobiose transporter subunit IIA	lmo0874	4.99631	2.31423	0.0952498
LM6179_01189		PTS sugar transporter subunit IIB	lmo0875	10.4817	1.11571	0.31662
LM6179_01190		PTS sugar transporter subunit IIC	lmo0876	60.1324	1.43748	0.000452719
LM6179_01191		glucosamine-6-phosphate deaminase	lmo0877	47.9003	1.05594	0.00540528
LM6179_01192		aldo/keto reductase	lmo0878	194.965	1.35257	7.88669e-05
LM6179_01193		sugar phosphate isomerase/epimerase	lmo0879	110.875	1.24022	1.06084e-05
LM6179_01194		collagen binding domain-containing protein	lmo0880	822.703	-1.32664	1.48118e-13
LM6179_01195		hypothetical protein	#N/A	24.4545	-0.829376	0.195314
LM6179_01196		PH domain-containing protein	lmo0882	892.342	-1.44346	5.82225e-07
LM6179_01197		PH domain-containing protein	lmo0883	6012.3	0.110295	0.737305
LM6179_01198	hemG	protoporphyrinogen oxidase	lmo0884	2878.44	-0.0815021	0.68938
LM6179_01199	acpS	holo-ACP synthase	lmo0885	667.887	0.496038	0.0135864
LM6179_01200	alr	alanine racemase	lmo0886	3013.29	0.178938	0.459914
LM6179_01201		CopG family ribbon-helix-helix protein	lmo0887	1134.23	-1.93948	5.14611e-16
LM6179_01202		type II toxin-antitoxin system PemK/MazF family toxin	lmo0888	1625.75	-1.9606	3.56875e-16
LM6179_01203		RsbT co-antagonist protein RsbRA	lmo0889	9698.65	-0.393603	0.107204
LM6179_01204		STAS domain-containing protein	lmo0890	4821.94	0.478527	0.0426534
LM6179_01205		anti-sigma regulatory factor	lmo0891	7121.74	0.237984	0.152815
LM6179_01206		PP2C family protein-serine/threonine phosphatase	lmo0892	11752	-0.112129	0.579138
LM6179_01207	rsbV	anti sigma b factor antagonist RsbV	lmo0893	2033.65	-0.665311	0.0165027
LM6179_01208	rsbW	anti-sigma B factor RsbW	lmo0894	5697.23	0.137847	0.526492
LM6179_01209	sigB	RNA polymerase sigma factor SigB	lmo0895	16432.5	0.631252	0.0357581
LM6179_01210		PP2C family serine/threonine-protein phosphatase	lmo0896	6796.57	0.571618	0.0305022
LM6179_01211		SulP family inorganic anion transporter	lmo0897	828.414	-0.511394	0.0188779
LM6179_01212		Tex family protein	lmo0898	8114.08	0.417945	0.0159542
LM6179_01213		SprT family protein	lmo0899	593.508	-0.152959	0.521731
LM6179_01214		uncharacterized gene	LISIN_0928	6.61368	-1.54897	0.199404
LM6179_01215		iron chaperone	lmo0900	171.267	-1.6653	2.25191e-08
LM6179_01216	celB	PTS cellobiose transporter subunit IIC	lmo0901	40.7856	0.148119	0.809733
LM6179_01217		GntR family transcriptional regulator	lmo0902	562.267	-2.31449	8.09012e-23
LM6179_01218		OsmC family protein	lmo0903	191.136	3.86236	4.36722e-50
LM6179_01219		YdeI/OmpD-associated family protein	lmo0904	688.714	-0.388831	0.113969
LM6179_01220		tyrosine phosphatase family protein	lmo0905	375.158	-0.807041	0.00341104
LM6179_01221	gorA	glutathione-disulfide reductase	lmo0906	5544.65	0.457552	0.040143
LM6179_01222		phosphoglycerate mutase family protein	lmo0907	3722.77	0.344778	0.108027
LM6179_01223		AI-2E family transporter	lmo0908	4003.62	-0.0456308	0.906448
LM6179_01225		GntR family transcriptional regulator	lmo0909	85.2448	-1.53139	0.000182535
LM6179_01226		DUF1648 domain-containing protein	lmo0910	860.697	-0.395142	0.0664167
LM6179_01227		GyrI-like domain-containing protein	lmo0911	424.445	0.00667528	0.984576
LM6179_01228		formate/nitrite transporter family protein	lmo0912	644.007	0.0233177	0.965087
LM6179_01229		NAD-dependent succinate-semialdehyde dehydrogenase	lmo0913	3522.64	-1.30442	1.34378e-12
LM6179_01230		PTS sugar transporter subunit IIB	lmo0914	28.0207	2.53769	0.000102582
LM6179_01231		PTS transporter subunit EIIC	lmo0915	228.193	2.24226	5.12989e-06
LM6179_01232		PTS lactose/cellobiose transporter subunit IIA	lmo0916	56.1248	1.79015	0.00282108
LM6179_01233		glycoside hydrolase family 1 protein	lmo0917	433.766	2.54164	1.08538e-09
LM6179_01234		BglG family transcription antiterminator	lmo0918	456.63	0.453752	0.149043
LM6179_01235		ABC-F type ribosomal protection protein Vga(G)	lmo0919	348.247	-0.37661	0.175793
LM6179_01236		permease	lmo0920	944.246	-2.3626	4.97058e-27
LM6179_01237		TIGR03943 family protein	lmo0921	854.353	-1.25903	1.89327e-07
LM6179_01238	coaA	type I pantothenate kinase	lmo0922	3345.65	-1.37101	2.76286e-08
LM6179_01239		ABC transporter ATP-binding protein	lmo0923	1331.97	0.547409	0.0187736
LM6179_01240		ABC transporter permease	lmo0925	2142.9	0.738839	2.2242e-05
LM6179_01241		TetR/AcrR family transcriptional regulator	lmo0926	341.513	0.265181	0.618903
LM6179_01242	ltaS	lipoteichoic acid synthase LtaS	lmo0927	20699.5	0.046759	0.870165
LM6179_01243		DNA-3-methyladenine glycosylase	lmo0928	255.871	-2.01087	3.14044e-10
LM6179_01244		class A sortase	lmo0929	1616.77	-1.00365	1.65137e-06
LM6179_01245		MBL fold metallo-hydrolase	lmo0930	2289.25	0.719751	7.42168e-05
LM6179_01246	lplA1	lipoate protein ligase LplA1	lmo0931	4301.15	1.09907	0.000271228
LM6179_01247		TVP38/TMEM64 family protein	lmo0932	510.421	-0.486597	0.161544
LM6179_01248		glycosyltransferase family 2 protein	lmo0933	862.152	-0.776081	0.0181861
LM6179_01249	queG	tRNA epoxyqueuosine(34) reductase QueG	lmo0934	1897.66	-0.711512	0.00172031
LM6179_01250	trmL	tRNA (uridine(34)/cytosine(34)/5-carboxymethylaminomethyluridine(34)-2'-O)-methyltransferase TrmL	lmo0935	1190.42	-0.0401938	0.878065
LM6179_01251	nfsA	oxygen-insensitive NADPH nitroreductase	lmo0936	3864.37	-0.344274	0.356029
LM6179_01252		lmo0937 family membrane protein	lmo0937	208.803	-1.46487	0.000245317
LM6179_01253		low molecular weight phosphotyrosine protein phosphatase	lmo0938	389.156	0.386698	0.314062
LM6179_01254		SMI1/KNR4 family protein	#N/A	403.229	-0.638945	0.00826155
LM6179_01255		hypothetical protein	#N/A	2999.76	1.55915	1.50701e-06
LM6179_01256		HSP90 family protein	lmo0942	2544.71	0.866333	4.46452e-06
LM6179_01257	fri	non-heme iron-binding ferritin Fri	lmo0943	2496.26	-0.918983	0.00543156
LM6179_01258		HesB/YadR/YfhF family protein	lmo0944	490.539	-1.47731	7.87289e-05
LM6179_01259		MBL fold metallo-hydrolase	lmo0945	2741.11	0.144091	0.550853
LM6179_01260		DUF3006 domain-containing protein	lmo0946	667.041	0.912649	0.00137616
LM6179_01261		CynX/NimT family MFS transporter	lmo0947	752.821	0.531976	0.0104296
LM6179_01262		FadR/GntR family transcriptional regulator	lmo0948	295.898	-0.523938	0.0343797
LM6179_01263		AI-2E family transporter	lmo0949	451.328	-0.844934	0.00842186
LM6179_01264		alpha/beta hydrolase	lmo0950	1674.45	0.109247	0.673863
LM6179_01265		alpha/beta hydrolase	lmo0951	535.862	-1.28744	8.50856e-06
LM6179_01266		DUF4064 domain-containing protein	lmo0952	457.856	-1.87693	8.42078e-07
LM6179_01268		hypothetical protein	lmo0953	52.0387	-1.24285	0.0075163
LM6179_01269		hypothetical protein	lmo0954	220.616	0.313319	0.260239
LM6179_01270		PspA/IM30 family protein	lmo0955	2387.16	0.664725	0.0035529
LM6179_01271	nagA	N-acetylglucosamine-6-phosphate deacetylase	lmo0956	2207.57	-0.316794	0.152131
LM6179_01272	nagB	glucosamine-6-phosphate deaminase	lmo0957	1440.83	-0.452074	0.127449
LM6179_01273		GntR family transcriptional regulator	lmo0958	2887.47	-0.158498	0.572816
LM6179_01275		MraY family glycosyltransferase	lmo0959	2016.74	-1.48822	5.72972e-18
LM6179_01276		U32 family peptidase	lmo0960	2529.7	0.264467	0.30889
LM6179_01277		U32 family peptidase	lmo0961	5960.97	1.41651	6.04692e-08
LM6179_01278		LemA family protein	lmo0962	6390.1	0.559488	0.149511
LM6179_01279	htpX	zinc metalloprotease HtpX	lmo0963	15958.9	1.55593	8.06257e-08
LM6179_01280	yjbH	protease adaptor protein YjbH	lmo0964	5984.95	-0.835784	1.85402e-05
LM6179_01281		CYTH domain-containing protein	lmo0965	1451.06	-0.2319	0.62106
LM6179_01282		tetratricopeptide repeat protein	lmo0966	917.418	-0.762592	0.000183355
LM6179_01283		GTP pyrophosphokinase family protein	lmo0967	1288.41	-0.978247	6.92729e-05
LM6179_01284		NAD kinase	lmo0968	1940.18	-0.10357	0.632837
LM6179_01285		RluA family pseudouridine synthase	lmo0969	2724.3	-0.0243633	0.924947
LM6179_01286	fabI	enoyl-ACP reductase FabI	lmo0970	6435.19	-0.186787	0.532528
LM6179_01287	dltD	D-alanyl-lipoteichoic acid biosynthesis protein DltD	lmo0971	19908	0.496336	0.219588
LM6179_01288	dltC	D-alanine--poly(phosphoribitol) ligase subunit DltC	lmo0972	1644.3	0.543508	0.11625
LM6179_01289	dltB	D-alanyl-lipoteichoic acid biosynthesis protein DltB	lmo0973	9560.65	0.300894	0.528206
LM6179_01290	dltA	D-alanine--poly(phosphoribitol) ligase subunit DltA	lmo0974	24078.1	0.672509	0.0336221
LM6179_01291		teichoic acid D-Ala incorporation-associated protein DltX	LISIN_1008	67.3869	-0.228163	0.813754
LM6179_01292	rpiA	ribose-5-phosphate isomerase RpiA	lmo0975	265.283	-0.148209	0.672361
LM6179_01293		GNAT family N-acetyltransferase	lmo0976	1397.71	-0.800494	0.00503254
LM6179_01294		esterase family protein	lmo0977	1842.39	-1.15647	1.65933e-12
LM6179_01295		branched-chain amino acid aminotransferase	lmo0978	3705.63	0.119874	0.594717
LM6179_01296	lieA	multidrug efflux ABC transporter ATP-binding protein LieA	lmo0979	247.921	0.339315	0.281322
LM6179_01297	lieB	multidrug efflux ABC transporter permease LieB	lmo0980	225.333	-0.136289	0.632803
LM6179_01298		LM6179_01298 family efflux MFS transporter	lmo0981	5533.58	-0.289865	0.301109
LM6179_01299		M42 family metallopeptidase	lmo0982	4130	0.463225	0.0761812
LM6179_01300		glutathione peroxidase	lmo0983	1868.23	1.66041	1.55647e-07
LM6179_01301		LytTR family DNA-binding domain-containing protein	lmo0984	99.0582	-1.90127	4.58462e-07
LM6179_01302		DUF3021 family protein	lmo0985	81.6066	-1.39496	0.00170484
LM6179_01303		ABC transporter ATP-binding protein	lmo0986	390.787	-0.595449	0.0310273
LM6179_01304		ABC transporter permease	lmo0987	412.329	-0.561168	0.0433167
LM6179_01305		peptide chain release factor 3	lmo0988	11030	-0.273468	0.339935
LM6179_01306		MarR family transcriptional regulator	lmo0989	242.671	-0.57689	0.0338059
LM6179_01307		MATE family efflux transporter	lmo0990	239.511	0.486171	0.068168
LM6179_01308		TerC family protein	lmo0991	884.925	-1.15126	4.11508e-06
LM6179_01309		TerC family protein	lmo0992	1034.93	-1.40653	4.29813e-16
LM6179_01310		TrkH family potassium uptake protein	lmo0993	2927.31	-0.509624	0.0198952
LM6179_01311		DUF4064 domain-containing protein	lmo0994	805.012	-2.11033	1.02066e-07
LM6179_01312		acyltransferase family protein	lmo0995	189.362	-1.28618	0.00711827
LM6179_01313		methylated-DNA--[protein]-cysteine S-methyltransferase	lmo0996	64.7353	-1.19302	0.0173888
LM6179_01314		AAA family ATPase	lmo0997	2558.04	0.896825	6.57865e-07
LM6179_01315		lysostaphin resistance A-like protein	lmo0998	578.455	-1.03043	5.56507e-07
LM6179_01316		carotenoid biosynthesis protein	lmo0999	550.756	-1.68347	2.11072e-07
LM6179_01317		NAD(P)/FAD-dependent oxidoreductase	lmo1000	1220.73	-0.454409	0.0850405
LM6179_01318		YkvS family protein	lmo1001	162.209	-0.790346	0.0647906
LM6179_01319		phosphocarrier protein HPr	lmo1002	16329.2	0.392457	0.0775569
LM6179_01320	ptsP	phosphoenolpyruvate--protein phosphotransferase	lmo1003	164555	1.28353	5.52031e-05
LM6179_01321		YdcF family protein	lmo1004	1163.86	-1.28271	1.7709e-09
LM6179_01322		NAD(P)-dependent oxidoreductase	lmo1005	1816.33	0.436227	0.148033
LM6179_01323		aminotransferase class I/II-fold pyridoxal phosphate-dependent enzyme	lmo1006	3332.9	-0.224617	0.469972
LM6179_01324		hypothetical protein	lmo1007	496.209	-3.72561	4.16763e-14
LM6179_01325		YkuJ family protein	lmo1008	697.056	-1.20284	1.54254e-05
LM6179_01326		CBS domain-containing protein	lmo1009	773.889	-2.46168	5.90437e-16
LM6179_01327		LysR family transcriptional regulator	lmo1010	2531.91	-1.05267	0.000524594
LM6179_01328	dapD	2,3,4,5-tetrahydropyridine-2,6-dicarboxylate N-acetyltransferase	lmo1011	4499.28	-0.423828	0.0357581
LM6179_01329		N-acetyldiaminopimelate deacetylase	lmo1012	4471.12	0.221365	0.224448
LM6179_01330		mechanosensitive ion channel family protein	lmo1013	1020.65	-0.88513	0.00565158
LM6179_01331		glycine betaine/L-proline ABC transporter ATP-binding protein	lmo1014	13012.9	-0.163303	0.590981
LM6179_01332		proline/glycine betaine ABC transporter permease	lmo1015	8997.88	0.128829	0.696869
LM6179_01333		glycine/betaine ABC transporter substrate-binding protein	lmo1016	14436.5	0.4311	0.0348602
LM6179_01334		PTS glucose transporter subunit IIA	lmo1017	1356.11	0.147026	0.634639
LM6179_01335		copper homeostasis protein CutC	lmo1018	408.86	-0.3179	0.167104
LM6179_01336		S1 RNA-binding domain-containing protein	lmo1019	1749.84	-0.777457	1.23682e-05
LM6179_01337	liaF	cell wall-active antibiotics response protein LiaF	lmo1020	2334.25	0.219438	0.337836
LM6179_01338		sensor histidine kinase	lmo1021	5018.07	0.143178	0.467077
LM6179_01339		response regulator transcription factor	lmo1022	2674.62	0.215377	0.320077
LM6179_01340		TrkA family potassium uptake protein	lmo1023	4885.14	0.485324	0.0328578
LM6179_01341		hypothetical protein	lmo1024	968.463	-1.15021	2.35712e-06
LM6179_01342		FUSC family protein	lmo1025	593.367	-0.71572	0.0130379
LM6179_01343		LCP family protein	lmo1026	3071.31	-0.379306	0.0559858
LM6179_01344	rnjA	ribonuclease J1	lmo1027	35925.6	-0.159894	0.476072
LM6179_01345		DNA-dependent RNA polymerase subunit epsilon	lmo1028	1157.84	-2.7468	1.87046e-23
LM6179_01347		Cof-type HAD-IIB family hydrolase	lmo1029	1707.02	-0.500375	0.24489
LM6179_01348		LacI family DNA-binding transcriptional regulator	lmo1030	779.9	-0.300628	0.297297
LM6179_01349		L-fucose/L-arabinose isomerase family protein	lmo1031	71.6069	0.254151	0.554233
LM6179_01350		transketolase	lmo1032	38.8185	1.13022	0.00747452
LM6179_01351		transketolase C-terminal domain-containing protein	lmo1033	63.0964	1.14213	0.00846532
LM6179_01352		FGGY family carbohydrate kinase	lmo1034	48.7781	0.702946	0.0942486
LM6179_01353		PTS beta-glucoside transporter subunit IIBCA	lmo1035	108.907	-0.0152483	0.970596
LM6179_01354		DUF4038 domain-containing protein	lmo1036	216.947	-0.171506	0.632378
LM6179_01355		DUF817 domain-containing protein	lmo1037	61.5915	-2.47155	7.94205e-07
LM6179_01356		molybdenum cofactor guanylyltransferase	lmo1038	726.356	-0.535739	0.0450449
LM6179_01357		ATP-binding cassette domain-containing protein	lmo1039	664.915	-0.324131	0.220845
LM6179_01358		molybdenum ABC transporter permease	lmo1040	434.952	-1.16431	5.19706e-06
LM6179_01359	modA	molybdate ABC transporter substrate-binding protein	lmo1041	526.384	0.160134	0.520112
LM6179_01360		molybdopterin molybdotransferase MoeA	lmo1042	865.047	0.57172	0.0107746
LM6179_01361	mobB	molybdopterin-guanine dinucleotide biosynthesis protein B	lmo1043	410.31	0.692781	0.000794733
LM6179_01362		molybdenum cofactor biosynthesis protein MoaE	lmo1044	268.438	0.414922	0.0773844
LM6179_01363	moaD	molybdopterin converting factor subunit 1	lmo1045	106.708	0.287306	0.421874
LM6179_01364	moaC	cyclic pyranopterin monophosphate synthase MoaC	lmo1046	521.451	0.602674	0.0159542
LM6179_01365	moaA	GTP 3',8-cyclase MoaA	lmo1047	783.289	0.893569	0.00019296
LM6179_01366		molybdenum cofactor biosynthesis protein MoaB	lmo1048	264.937	-0.192112	0.657626
LM6179_01367		ThiF family adenylyltransferase	lmo1049	555.012	0.101509	0.74718
LM6179_01368		flavin reductase	lmo1050	302.295	-0.701798	0.00971429
LM6179_01369	def	peptide deformylase	lmo1051	903.451	-2.08445	1.01742e-18
LM6179_01371	pdhA	pyruvate dehydrogenase (acetyl-transferring) E1 component subunit alpha	lmo1052	90229.7	0.944339	0.00021976
LM6179_01372		alpha-ketoacid dehydrogenase subunit beta	lmo1053	121946	1.75717	1.23051e-11
LM6179_01373		dihydrolipoyllysine-residue acetyltransferase	lmo1054	190349	1.58292	1.49131e-11
LM6179_01374	lpdA	dihydrolipoyl dehydrogenase	lmo1055	149260	1.30911	1.73993e-11
LM6179_01375		hypothetical protein	lmo1056	192.931	-0.935727	0.000616014
LM6179_01376		malate dehydrogenase	lmo1057	2534	-0.328438	0.146741
LM6179_01377		UPF0223 family protein	lmo1058	579.745	-0.382677	0.0640406
LM6179_01378		DsbA family protein	lmo1059	1967.09	0.091906	0.694856
LM6179_01379		response regulator transcription factor	lmo1060	50.8002	-1.24526	0.00601227
LM6179_01380		HAMP domain-containing sensor histidine kinase	lmo1061	194.214	-0.828214	0.119532
LM6179_01381		FtsX-like permease family protein	lmo1062	5.60719	-0.649861	0.673503
LM6179_01382		ABC transporter ATP-binding protein	lmo1063	2.28203	-0.535738	0.801897
LM6179_01383		magnesium transporter CorA family protein	lmo1064	6211.01	0.749294	0.000341827
LM6179_01385		YktB family protein	lmo1065	1999.15	0.378352	0.16232
LM6179_01386		inositol monophosphatase family protein	lmo1066	1103.82	-0.445259	0.139764
LM6179_01387	typA	translational GTPase TypA	lmo1067	121107	0.127483	0.516568
LM6179_01388		DUF5068 domain-containing protein	lmo1068	1570.87	-0.0725548	0.807717
LM6179_01389		YlaI family protein	lmo1069	89.7016	-3.44218	2.71455e-07
LM6179_01390		YlaN family protein	lmo1070	401.657	-1.5283	2.8627e-06
LM6179_01391		FtsW/RodA/SpoVE family cell cycle protein	lmo1071	1595	-1.29931	6.04666e-11
LM6179_01392		pyruvate carboxylase	lmo1072	65875.6	0.582548	0.00106388
LM6179_01393		ABC transporter substrate-binding protein	lmo1073	2607.13	-0.0108359	0.974509
LM6179_01394		ABC transporter permease	lmo1074	1657.76	-0.0201758	0.965071
LM6179_01395	tagH	teichoic acids export ABC transporter ATP-binding subunit TagH	lmo1075	4198.63	0.371975	0.192794
LM6179_01396	aut	peptidoglycan hydrolase Auto	lmo1076	9923.52	0.0244876	0.949474
LM6179_01397		CDP-glycerol glycerophosphotransferase family protein	lmo1077	4819.67	-0.144693	0.714785
LM6179_01398	galU	UTP--glucose-1-phosphate uridylyltransferase GalU	lmo1078	2315.11	-0.205772	0.488019
LM6179_01399		YfhO family protein	lmo1079	10427.9	0.460693	0.0325414
LM6179_01400		glycosyltransferase	lmo1080	13105.4	0.758358	9.70653e-06
LM6179_01401	rfbA	glucose-1-phosphate thymidylyltransferase RfbA	lmo1081	11268.6	1.1313	4.2283e-08
LM6179_01402	rfbC	dTDP-4-dehydrorhamnose 3,5-epimerase	lmo1082	7698.93	0.552606	0.00133248
LM6179_01403	rfbB	dTDP-glucose 4,6-dehydratase	lmo1083	13352	1.08376	1.41391e-08
LM6179_01404	rfbD	dTDP-4-dehydrorhamnose reductase	lmo1084	8425.77	0.844605	0.000636389
LM6179_01405		CDP-glycerol glycerophosphotransferase family protein	lmo1085	2930.12	-0.088735	0.780552
LM6179_01406		2-C-methyl-D-erythritol 4-phosphate cytidylyltransferase	lmo1086	3698.3	-0.778321	0.108171
LM6179_01407		ribitol-5-phosphate dehydrogenase	lmo1087	10378.3	0.532537	0.00327641
LM6179_01408		CDP-glycerol--glycerophosphate glycerophosphotransferase	lmo1088	2110.43	-0.0098202	0.973833
LM6179_01409	tagD	glycerol-3-phosphate cytidylyltransferase	lmo1089	248.109	-0.209487	0.471009
LM6179_01410		glycosyltransferase	lmo1090	2619.98	0.244956	0.222697
LM6179_01411		glycosyltransferase	lmo1091	2965.08	0.597269	0.0287725
LM6179_01412		nicotinate phosphoribosyltransferase	lmo1092	8473.25	0.18565	0.379596
LM6179_01413	nadE	ammonia-dependent NAD(+) synthetase	lmo1093	5739.6	0.681079	0.000252492
LM6179_01414		putative quinol monooxygenase	#N/A	1420.77	0.634721	0.0484363
LM6179_01415		PTS sugar transporter subunit IIB	lmo1095	577.191	0.631671	0.00788996
LM6179_01416	guaA	glutamine-hydrolyzing GMP synthase	lmo1096	28302.1	0.513941	0.117266
LM6179_01417		helix-turn-helix transcriptional regulator	#N/A	133.246	-0.317708	0.341834
LM6179_01418		helix-turn-helix transcriptional regulator	#N/A	142.515	0.11917	0.755457
LM6179_01419		hypothetical protein	#N/A	385.245	0.911202	3.82093e-05
LM6179_01420		DUF3130 family protein	#N/A	48.3766	-1.2579	0.0195981
LM6179_01421		DUF3958 family protein	#N/A	53.7351	-0.754161	0.0783323
LM6179_01423		hypothetical protein	lmo1121	32.7305	-0.266654	0.650241
LM6179_01424		hypothetical protein	#N/A	43.9517	-0.903404	0.097463
LM6179_01425		uncharacterized gene	lmo1123	72.3513	-1.09677	0.0465845
LM6179_01426		hypothetical protein	lmo1124	29.8422	-1.01555	0.0543277
LM6179_01428		hypothetical protein	lmo1125	142.615	-0.986615	0.00149665
LM6179_01429		GNAT family N-acetyltransferase	lmo1126	76.8887	-0.777582	0.0263125
LM6179_01430		MepB family protein	lmo1127	226.913	-0.514619	0.161544
LM6179_01431		alpha/beta hydrolase	lmo1128	253.356	-0.122359	0.701411
LM6179_01432		N-acetyltransferase	lmo1129	93.0479	-0.831784	0.2977
LM6179_01433		MerR family transcriptional regulator	lmo1130	90.5565	-0.927438	0.0761987
LM6179_01436		hypothetical protein	#N/A	131.76	-0.431795	0.393022
LM6179_01438		ABC transporter ATP-binding protein/permease	lmo1131	3116.65	0.595839	0.0306036
LM6179_01439		ABC transporter ATP-binding protein	lmo1132	4479.63	1.02997	5.72269e-05
LM6179_01440		antibiotic biosynthesis monooxygenase	lmo1133	6.74121	1.10909	0.264855
LM6179_01441		MerR family transcriptional regulator	lmo1134	28.3824	-2.16194	0.00110537
LM6179_01442		immunity 26/phosphotriesterase HocA family protein	lmo1135	195.99	-1.00219	0.00387508
LM6179_01443		lmo1136 family class 1 internalin	lmo1136	255.628	-0.188715	0.515619
LM6179_01444		hypothetical protein	lmo1137	144.372	-0.0933416	0.883221
LM6179_01445		ATP-dependent Clp protease proteolytic subunit	lmo1138	1542.33	-0.231841	0.391325
LM6179_01446		hypothetical protein	lmo1139	43.6121	-3.90587	5.89395e-07
LM6179_01447		VOC family protein	lmo1140	87.5164	-0.49486	0.32208
LM6179_01448		bifunctional precorrin-2 dehydrogenase/sirohydrochlorin ferrochelatase	lmo1141	104.921	-2.16952	3.34346e-07
LM6179_01449		4Fe-4S dicluster domain-containing protein	lmo1142	101.124	-0.153848	0.737305
LM6179_01450		BMC domain-containing protein	lmo1143	75.8816	1.27267	0.011041
LM6179_01451	eutS	ethanolamine utilization microcompartment protein EutS	lmo1144	27.6443	0.475947	0.48553
LM6179_01452		EutP/PduV family microcompartment system protein	lmo1145	36.3817	-0.0107155	0.984715
LM6179_01453		alpha-L-fucosidase	lmo1146	109.841	0.783275	0.0675539
LM6179_01454	cobU	bifunctional adenosylcobinamide kinase/adenosylcobinamide-phosphate guanylyltransferase	lmo1147	49.8857	0.562873	0.318466
LM6179_01455	cobS	adenosylcobinamide-GDP ribazoletransferase	lmo1148	36.14	-0.25923	0.639757
LM6179_01456	cobC	alpha-ribazole phosphatase	lmo1149	14.6639	-0.370613	0.639757
LM6179_01457		PocR ligand-binding domain-containing protein	lmo1150	104.846	-0.527386	0.249039
LM6179_01458	pduA	propanediol utilization microcompartment protein PduA	lmo1151	1.00494	0.836708	0.782367
LM6179_01459	pduB	propanediol utilization microcompartment protein PduB	lmo1152	9.21129	1.00464	0.252806
LM6179_01460		propanediol/glycerol family dehydratase large subunit	lmo1153	44.9836	1.3375	0.00246426
LM6179_01461		propanediol/glycerol family dehydratase medium subunit	lmo1154	21.8284	0.958745	0.115088
LM6179_01462		diol dehydratase small subunit	lmo1155	17.2642	0.812389	0.208194
LM6179_01463		diol dehydratase reactivase subunit alpha	lmo1156	97.5696	0.645215	0.107051
LM6179_01464		glycerol dehydratase reactivase beta/small subunit family protein	lmo1157	13.5942	1.40482	0.108922
LM6179_01465		BMC domain-containing protein	lmo1158	15.8344	0.37947	0.634163
LM6179_01466	pduA	propanediol utilization microcompartment protein PduA	lmo1159	11.1651	0.270028	0.763012
LM6179_01467	pduL	phosphate propanoyltransferase	lmo1160	31.9241	0.164896	0.778817
LM6179_01468	eutJ	ethanolamine utilization protein EutJ	lmo1161	47.728	0.860321	0.096261
LM6179_01469	pduM	PduM family microcompartment protein	lmo1162	19.4147	0.597887	0.355978
LM6179_01470		EutN/CcmL family microcompartment protein	lmo1163	7.03817	-0.190499	0.874512
LM6179_01471		cob(I)yrinic acid a,c-diamide adenosyltransferase	lmo1164	44.7368	0.786926	0.108027
LM6179_01472		aldehyde dehydrogenase EutE	lmo1165	70.2083	0.902085	0.0249507
LM6179_01473		iron-containing alcohol dehydrogenase	lmo1166	63.9501	0.497341	0.17146
LM6179_01474		aquaporin family protein	lmo1167	26.6557	0.539872	0.346587
LM6179_01475		acetate kinase	lmo1168	101.185	-0.876957	0.0346726
LM6179_01476	cobD	threonine-phosphate decarboxylase CobD	lmo1169	443.096	-1.74728	1.24758e-15
LM6179_01477		propanediol utilization protein	lmo1170	292.759	-1.07815	1.45571e-05
LM6179_01478		iron-containing alcohol dehydrogenase	lmo1171	25.7696	-0.368341	0.544869
LM6179_01479		ANTAR domain-containing response regulator	lmo1172	267.131	-1.19838	8.18987e-06
LM6179_01480		sensor histidine kinase	lmo1173	609.807	-0.750748	0.00688774
LM6179_01481	eutA	ethanolamine ammonia-lyase reactivating factor EutA	lmo1174	5.99112	-0.102781	0.94571
LM6179_01482		ethanolamine ammonia-lyase subunit EutB	lmo1175	28.607	1.14296	0.0511641
LM6179_01483	eutC	ethanolamine ammonia-lyase subunit EutC	lmo1176	18.8783	0.985705	0.155
LM6179_01484	eutL	ethanolamine utilization microcompartment protein EutL	lmo1177	24.5936	0.906823	0.0854696
LM6179_01485		BMC domain-containing protein	lmo1178	20.3756	1.35691	0.014648
LM6179_01486		acetaldehyde dehydrogenase (acetylating)	lmo1179	86.9056	0.610372	0.0893756
LM6179_01487		BMC domain-containing protein	lmo1180	4.62445	-1.19964	0.431362
LM6179_01488		cobalamin adenosyltransferase	lmo1181	23.7624	0.151208	0.840591
LM6179_01489	eutD	ethanolamine utilization phosphate acetyltransferase EutD	lmo1182	24.8475	-0.0330865	0.970577
LM6179_01490		TIGR02536 family ethanolamine utilization protein	lmo1183	26.1613	0.373605	0.520305
LM6179_01491		EutN/CcmL family microcompartment protein	lmo1184	6.71227	0.986184	0.328082
LM6179_01492		ethanolamine utilization microcompartment shell protein	lmo1185	18.8805	0.403752	0.58358
LM6179_01493	eutH	ethanolamine utilization protein EutH	lmo1186	36.3282	0.718066	0.139697
LM6179_01494		cupin domain-containing protein	lmo1187	15.117	1.33493	0.0879877
LM6179_01495		DUF6270 domain-containing protein	lmo1188	2347.63	-0.601245	0.116595
LM6179_01496		AraC family transcriptional regulator	lmo1189	275.854	-1.85931	1.67544e-07
LM6179_01497		ECF transporter S component	lmo1190	13.9929	0.335107	0.713993
LM6179_01498		cobyrinate a,c-diamide synthase	lmo1191	49.8132	0.691603	0.242058
LM6179_01499	cbiB	adenosylcobinamide-phosphate synthase CbiB	lmo1192	20.6131	0.218879	0.752881
LM6179_01500		cobalt-precorrin-8 methylmutase	lmo1193	30.3957	1.07378	0.0248359
LM6179_01501	cbiD	cobalt-precorrin-5B (C(1))-methyltransferase CbiD	lmo1194	64.5588	1.36195	0.00298314
LM6179_01502		cobalt-precorrin-7 (C(5))-methyltransferase	lmo1195	37.2558	1.58193	0.0113809
LM6179_01503		decarboxylating cobalt-precorrin-6B (C(15))-methyltransferase	lmo1196	31.8424	2.07838	0.00317444
LM6179_01504		cobalt-precorrin-4 methyltransferase	lmo1197	54.9494	1.14219	0.0126292
LM6179_01505	cbiG	cobalt-precorrin 5A hydrolase	lmo1198	75.2038	0.91017	0.0330048
LM6179_01506	cobJ	precorrin-3B C(17)-methyltransferase	lmo1199	69.9832	1.71586	0.0002782
LM6179_01507	cobK	precorrin-6A reductase	lmo1200	62.7808	1.28804	0.00119302
LM6179_01508	cobA	uroporphyrinogen-III C-methyltransferase	lmo1201	95.3611	0.930139	0.00542892
LM6179_01509		sirohydrochlorin cobaltochelatase	lmo1202	51.3812	0.866089	0.0804207
LM6179_01510		cobalt-factor II C(20)-methyltransferase	lmo1203	39.1014	0.775597	0.199603
LM6179_01511		energy-coupling factor ABC transporter permease	lmo1204	58.0237	1.1882	0.00173925
LM6179_01512		energy-coupling factor ABC transporter substrate-binding protein	lmo1205	13.1678	1.48097	0.0750062
LM6179_01513		energy-coupling factor ABC transporter transmembrane protein	lmo1206	38.0179	0.2564	0.746886
LM6179_01514		ATP-binding cassette domain-containing protein	lmo1207	150.671	-0.609664	0.097279
LM6179_01515		cobyric acid synthase	lmo1208	1352.64	-0.731481	0.000535927
LM6179_01516		cob(I)yrinic acid a,c-diamide adenosyltransferase	lmo1209	1018.74	-0.118286	0.736906
LM6179_01517		DMT family transporter	lmo1210	1572.19	0.0372387	0.913138
LM6179_01518		DMT family transporter	lmo1211	839.327	-0.459513	0.0979545
LM6179_01519		AAA family ATPase	lmo1212	62.9377	-0.816439	0.0381955
LM6179_01520		PadR family transcriptional regulator	lmo1213	116.97	-1.38222	0.000103735
LM6179_01521		DUF2812 domain-containing protein	lmo1214	122.587	-0.726789	0.0880705
LM6179_01522		glucosaminidase domain-containing protein	lmo1215	325.801	-0.643055	0.0111632
LM6179_01523		glucosaminidase domain-containing protein	lmo1216	1904.4	-2.17421	4.69147e-12
LM6179_01524		M42 family metallopeptidase	lmo1217	6458.04	0.654259	0.00543859
LM6179_01525		RNA methyltransferase	lmo1218	7547.38	1.37934	4.77105e-05
LM6179_01526		DUF6054 family protein	lmo1219	65.6993	-1.03852	0.0137865
LM6179_01527		helix-turn-helix domain-containing protein	lmo1220	572.753	0.487623	0.187874
LM6179_01529	pheS	phenylalanine--tRNA ligase subunit alpha	lmo1221	9686.05	0.571847	0.0166005
LM6179_01530	pheT	phenylalanine--tRNA ligase subunit beta	lmo1222	25922	0.867862	0.00018809
LM6179_01531		ABC transporter ATP-binding protein	lmo1223	317.194	-1.22713	0.000339151
LM6179_01532		FtsX-like permease family protein	lmo1224	4206.67	0.266195	0.298661
LM6179_01533		MarR family winged helix-turn-helix transcriptional regulator	lmo1225	1921.86	-0.865063	5.86892e-05
LM6179_01534		MMPL family transporter	lmo1226	34809.9	0.392887	0.0617218
LM6179_01535		uracil-DNA glycosylase	lmo1227	193.238	-0.985382	0.0246293
LM6179_01536	rnhC	ribonuclease HIII	lmo1228	2031.42	-0.0760352	0.788189
LM6179_01537	zapA	cell division protein ZapA	lmo1229	431.34	-1.83181	1.00713e-15
LM6179_01538		CvpA family protein	lmo1230	534.871	-0.613263	0.00458274
LM6179_01539	polX	DNA polymerase/3'-5' exonuclease PolX	lmo1231	3216.75	0.558925	0.00488668
LM6179_01540		endonuclease MutS2	lmo1232	8588.83	0.368952	0.0275728
LM6179_01541	trxA	thioredoxin	lmo1233	3675.27	0.208185	0.585158
LM6179_01542	uvrC	excinuclease ABC subunit UvrC	lmo1234	8134.25	-0.0288067	0.913138
LM6179_01543		aspartate kinase	lmo1235	3113.17	-0.100536	0.695236
LM6179_01544		YslB family protein	lmo1236	635.991	-1.90007	4.96067e-17
LM6179_01545	racE	glutamate racemase	lmo1237	2028.69	-2.06063	4.65566e-36
LM6179_01546	rph	ribonuclease PH	lmo1238	6620.8	0.533269	0.144161
LM6179_01547		XTP/dITP diphosphatase	lmo1239	3423.23	0.615974	0.00754289
LM6179_01548		metallophosphoesterase	lmo1240	2367	-0.754573	0.000912763
LM6179_01549		tyrosine-type recombinase/integrase	#N/A	1573.4	-0.333716	0.522614
LM6179_01550		hypothetical protein	#N/A	1178.93	0.457773	0.164741
LM6179_01551		ImmA/IrrE family metallo-endopeptidase	#N/A	591.526	-0.0200348	0.969617
LM6179_01552		helix-turn-helix transcriptional regulator	#N/A	547.391	-0.392132	0.192419
LM6179_01554		YozE family protein	#N/A	151.554	-0.0680591	0.881101
LM6179_01555		helix-turn-helix transcriptional regulator	#N/A	31.8789	-0.0888666	0.939049
LM6179_01556		hypothetical protein	#N/A	48.9644	1.20555	0.0242367
LM6179_01558		hypothetical protein	#N/A	29.6749	0.129668	0.853096
LM6179_01560		DUF1642 domain-containing protein	#N/A	116.914	-0.189707	0.739812
LM6179_01561		hypothetical protein	#N/A	71.6022	0.562766	0.330967
LM6179_01562		DUF3850 domain-containing protein	#N/A	49.6602	0.996315	0.0604776
LM6179_01563		hypothetical protein	#N/A	8.4819	-0.00209798	0.998802
LM6179_01564		pentapeptide repeat-containing protein	#N/A	126.729	1.11844	0.00551134
LM6179_01565		DUF1642 domain-containing protein	#N/A	159.887	0.647228	0.120094
LM6179_01566		hypothetical protein	#N/A	168.034	0.432807	0.420921
LM6179_01567		DUF1642 domain-containing protein	#N/A	232.783	1.07702	0.00441264
LM6179_01568		hypothetical protein	#N/A	93.0514	0.293081	0.62106
LM6179_01569		hypothetical protein	#N/A	44.722	-0.413584	0.578218
LM6179_01570		hypothetical protein	#N/A	159.846	0.911557	0.0464414
LM6179_01571		siphovirus Gp157 family protein	#N/A	176.517	0.524965	0.37695
LM6179_01572		AAA family ATPase	#N/A	140.023	0.28603	0.601484
LM6179_01573		helicase-related protein	#N/A	411.417	0.406196	0.522825
LM6179_01574		DUF669 domain-containing protein	#N/A	171.185	0.565499	0.368267
LM6179_01575		phage/plasmid primase, P4 family	#N/A	680.425	0.559723	0.265251
LM6179_01576		VRR-NUC domain-containing protein	#N/A	68.177	0.422424	0.4287
LM6179_01577		DUF3310 domain-containing protein	#N/A	138.817	0.384073	0.48782
LM6179_01578		hypothetical protein	#N/A	4.85195	0.702205	0.634737
LM6179_01579		hypothetical protein	#N/A	24.6901	0.101353	0.899887
LM6179_01580		DUF722 domain-containing protein	#N/A	21.0692	0.220526	0.805863
LM6179_01581		endonuclease domain-containing protein	#N/A	343.865	0.120657	0.880269
LM6179_01582		hypothetical protein	#N/A	22.3709	-1.08614	0.257866
LM6179_01583		HNH endonuclease	#N/A	46.7474	-0.765305	0.405725
LM6179_01584		P27 family phage terminase small subunit	#N/A	21.711	-0.882533	0.446649
LM6179_01585		terminase large subunit	#N/A	435.396	0.211554	0.769061
LM6179_01586		phage portal protein	#N/A	387.961	0.43515	0.56439
LM6179_01587		Clp protease ClpP	#N/A	285.811	0.176821	0.813938
LM6179_01588		phage major capsid protein	#N/A	836.96	0.515203	0.442051
LM6179_01589		hypothetical protein	#N/A	71.1326	0.99648	0.183107
LM6179_01590		phage gp6-like head-tail connector protein	#N/A	101.673	0.793773	0.287349
LM6179_01591		phage head-tail adapter protein	#N/A	116.639	0.560602	0.410655
LM6179_01592		hypothetical protein	#N/A	188.679	0.1896	0.793603
LM6179_01593		DUF3168 domain-containing protein	#N/A	137.874	0.366643	0.710294
LM6179_01594		phage tail protein	#N/A	418.304	0.54769	0.377612
LM6179_01595		hypothetical protein	#N/A	39.6786	-0.0319207	0.971634
LM6179_01596		hypothetical protein	#N/A	10.1227	-0.644207	0.641694
LM6179_01597		phage tail tape measure protein	#N/A	1496.69	0.392233	0.572816
LM6179_01598		phage tail family protein	#N/A	277.573	0.18355	0.819692
LM6179_01599		phage tail spike protein	#N/A	407.874	0.425871	0.576732
LM6179_01600		carbohydrate-binding protein CenC	#N/A	194.317	0.279537	0.731297
LM6179_01601		hypothetical protein	lmo2280	15.3073	-0.0943239	0.936094
LM6179_01602		holin	lmo2279	42.0151	0.145965	0.8584
LM6179_01603		DUF5776 domain-containing protein	#N/A	135.494	0.753416	0.190734
LM6179_01604		DUF3825 domain-containing protein	#N/A	864.23	-0.978376	0.215095
LM6179_01606	acrIIA1	anti-CRISPR protein AcrIIA1	#N/A	690.704	0.575283	0.00854574
LM6179_01607		hypothetical protein	#N/A	312.479	-0.368677	0.143888
LM6179_01608		hypothetical protein	#N/A	95.165	-0.231648	0.634163
LM6179_01609	brtA	bile-regulated transcriptional regulator BrtA	lmo2589	369.598	0.331351	0.62099
LM6179_01610	mdrT	cholic acid efflux MFS transporter MdrT	lmo2588	1220.65	-0.0214901	0.954001
LM6179_01611		S-adenosyl-l-methionine hydroxide adenosyltransferase family protein	lmo2587	856.79	-0.382609	0.12006
LM6179_01612	fdhF	formate dehydrogenase subunit alpha	lmo2586	480.889	1.479	0.000280105
LM6179_01613		DUF1641 domain-containing protein	lmo2585	60.5429	1.16647	0.00329827
LM6179_01614	fdhD	formate dehydrogenase accessory sulfurtransferase FdhD	lmo2584	55.3548	1.01143	0.0191167
LM6179_01615		response regulator transcription factor	lmo2583	296.09	-1.57566	8.56185e-10
LM6179_01616		HAMP domain-containing sensor histidine kinase	lmo2582	1315.87	-0.578076	0.00117879
LM6179_01617		ABC transporter permease	lmo2581	62.6604	-0.667563	0.16454
LM6179_01618		ABC transporter ATP-binding protein	lmo2580	45.7127	0.0683012	0.901462
LM6179_01619		hypothetical protein	LISIN_2662	0.258647	-0.455774	0.93787
LM6179_01620		putative quinol monooxygenase	lmo2579	211.555	-0.0950535	0.757008
LM6179_01621		alpha/beta hydrolase	lmo2578	503.595	-1.23158	1.33772e-06
LM6179_01622		Cof-type HAD-IIB family hydrolase	lmo2577	1220.1	-0.84598	0.00316145
LM6179_01623		SpaA isopeptide-forming pilin-related protein	lmo2576	506.046	-0.568751	0.0136186
LM6179_01624		cation diffusion facilitator family transporter	lmo2575	384.611	0.504299	0.0305022
LM6179_01625		hypothetical protein	lmo2574	255.852	-0.00820674	0.984576
LM6179_01626		zinc-binding alcohol dehydrogenase family protein	lmo2573	671.092	-0.717412	0.018694
LM6179_01627		dihydrofolate reductase family protein	lmo2572	456.514	-0.352171	0.335868
LM6179_01628		nicotinamidase	lmo2571	388.679	-0.262336	0.520088
LM6179_01629		SdpI family protein	lmo2570	281.198	-1.04916	0.000126327
LM6179_01630		peptide ABC transporter substrate-binding protein	lmo2569	22424.9	1.50417	1.69416e-21
LM6179_01631		YxeA family protein	lmo2568	28.8895	0.266748	0.755716
LM6179_01632		hypothetical protein	lmo2567	22.7259	0.777521	0.213362
LM6179_01634		lipoyl-[GcvH]:protein N-lipoyltransferase	lmo2566	1089.36	-0.386032	0.0500061
LM6179_01635		HD domain-containing protein	lmo2565	3845.94	0.282471	0.168366
LM6179_01636		4-oxalocrotonate tautomerase	lmo2564	51.9964	-2.72535	2.58749e-06
LM6179_01637		site-2 protease family protein	lmo2563	965.583	-0.659044	0.0219575
LM6179_01638		DUF1934 domain-containing protein	lmo2562	1821.79	-0.685567	0.00667946
LM6179_01639	argS	arginine--tRNA ligase	lmo2561	23729.8	0.509216	0.002201
LM6179_01640	rpoE	DNA-directed RNA polymerase subunit delta	lmo2560	11478	0.387011	0.274923
LM6179_01641		CTP synthase	lmo2559	29786.1	0.161682	0.421064
LM6179_01642		IS3-like element ISLmo1 family transposase	#N/A	111.383	0.261928	0.41235
LM6179_01644	ami	autolysin Ami	lmo2558	15255.1	0.180546	0.595096
LM6179_01645		diacylglycerol kinase family lipid kinase	lmo2557	1783.84	-0.857815	1.10454e-06
LM6179_01646	fba	class II fructose-1,6-bisphosphate aldolase	lmo2556	133184	0.740729	0.00107766
LM6179_01647		glycosyltransferase family 4 protein	lmo2555	5253.2	-1.03363	7.25512e-07
LM6179_01648		glycosyltransferase family 4 protein	lmo2554	2095.07	-0.164849	0.411973
LM6179_01649		YbhN family protein	lmo2553	1823.96	-0.660505	0.00194009
LM6179_01650		UDP-N-acetylglucosamine 1-carboxyvinyltransferase	lmo2552	4613.77	-1.0041	4.78047e-05
LM6179_01651	rho	transcription termination factor Rho	lmo2551	3892.89	-0.382479	0.0244035
LM6179_01652		glycosyltransferase family 2 protein	lmo2550	3699.7	-0.169905	0.378279
LM6179_01653	gtcA	cell wall teichoic acid glycosylation protein GtcA	lmo2549	1319.96	0.389465	0.0362939
LM6179_01654		type B 50S ribosomal protein L31	lmo2548	6205.25	0.15839	0.607622
LM6179_01655		homoserine dehydrogenase	lmo2547	4891.71	0.4252	0.0850605
LM6179_01656	thrC	threonine synthase	lmo2546	8198.97	1.531	1.80869e-06
LM6179_01657	thrB	homoserine kinase	lmo2545	5934.09	1.30818	3.07141e-07
LM6179_01658		thymidine kinase	lmo2544	1242.46	-0.588215	0.0696063
LM6179_01659	prfA	peptide chain release factor 1	lmo2543	7837.47	0.242048	0.26285
LM6179_01660	prmC	peptide chain release factor N(5)-glutamine methyltransferase	lmo2542	5231.87	0.893268	0.000145137
LM6179_01662		L-threonylcarbamoyladenylate synthase	lmo2541	2345.45	-0.16235	0.543141
LM6179_01663		low molecular weight protein arginine phosphatase	lmo2540	642.354	0.0884892	0.737305
LM6179_01664		serine hydroxymethyltransferase	lmo2539	4521.22	0.148417	0.558265
LM6179_01665	upp	uracil phosphoribosyltransferase	lmo2538	7297.07	-1.12141	0.000970885
LM6179_01666	wecB	UDP-N-acetylglucosamine 2-epimerase (non-hydrolyzing)	lmo2537	8148.11	0.868759	0.000361344
LM6179_01667		ATP synthase subunit I	lmo2536	7597.68	0.376825	0.104985
LM6179_01668	atpB	F0F1 ATP synthase subunit A	lmo2535	13160.8	-0.0173952	0.955427
LM6179_01669	atpE	F0F1 ATP synthase subunit C	lmo2534	2981.89	-0.219665	0.388011
LM6179_01670	atpF	F0F1 ATP synthase subunit B	lmo2533	20619.7	0.665464	0.0383324
LM6179_01671		F0F1 ATP synthase subunit delta	lmo2532	25991	1.01826	0.000593683
LM6179_01672	atpA	F0F1 ATP synthase subunit alpha	lmo2531	74610	0.454796	0.108349
LM6179_01673		F0F1 ATP synthase subunit gamma	lmo2530	56217.1	1.13715	2.64579e-06
LM6179_01674	atpD	F0F1 ATP synthase subunit beta	lmo2529	80584.1	0.770076	0.000103593
LM6179_01675		F0F1 ATP synthase subunit epsilon	lmo2528	24318.6	1.09776	2.68448e-05
LM6179_01676		DUF1146 family protein	lmo2527	15.6912	-2.41669	0.0336616
LM6179_01677	murA	UDP-N-acetylglucosamine 1-carboxyvinyltransferase	lmo2526	21397.4	-0.725418	0.00643639
LM6179_01678	mreB	rod shape-determining protein MreB	lmo2525	5824.03	-0.0432112	0.86257
LM6179_01679	fabZ	3-hydroxyacyl-ACP dehydratase FabZ	lmo2524	3954.09	0.951063	0.00316599
LM6179_01680	ssb	single-stranded DNA-binding protein	lmo2523	4.36653	0.256701	0.868902
LM6179_01681		resuscitation-promoting factor	lmo2522	367.266	-0.208145	0.613017
LM6179_01682		WecB/TagA/CpsF family glycosyltransferase	lmo2521	411.645	-1.3736	0.000205453
LM6179_01683	menC	o-succinylbenzoate synthase	lmo2520	1270.04	-0.423254	0.109268
LM6179_01684		MraY family glycosyltransferase	lmo2519	458.491	-1.21762	1.71768e-07
LM6179_01685		LCP family protein	lmo2518	4677.63	-0.342009	0.170493
LM6179_01686		GNAT family protein	lmo2517	595.068	-0.615166	0.281918
LM6179_01687		YigZ family protein	lmo2516	407.76	-1.23058	5.72687e-05
LM6179_01688	degU	two-component system response regulator DegU	lmo2515	2675.6	-1.25007	3.87122e-06
LM6179_01689		DegV family protein	lmo2514	3384.72	-0.624542	0.00362193
LM6179_01691		DEAD/DEAH box helicase	lmo2513	315.141	-0.458092	0.099567
LM6179_01692		ComF family protein	lmo2512	91.6998	-0.23806	0.552203
LM6179_01693	raiA	ribosome-associated translation inhibitor RaiA	lmo2511	1775	0.342316	0.078797
LM6179_01694	secA	preprotein translocase subunit SecA	lmo2510	17405.8	0.365998	0.0452411
LM6179_01695	prfB	peptide chain release factor 2	lmo2509	6602.42	0.503459	0.0124533
LM6179_01696		YitT family protein	lmo2508	3231.7	0.612436	0.00079521
LM6179_01697	ftsE	cell division ATP-binding protein FtsE	lmo2507	11585.2	-0.841186	0.00579285
LM6179_01698	ftsX	permease-like cell division protein FtsX	lmo2506	12689.8	-0.237718	0.304726
LM6179_01699		NlpC/P60 family protein	lmo2505	46173	0.324214	0.250547
LM6179_016s_rRNA_1		16S ribosomal RNA	#N/A	514887	1.36808	0.282802
LM6179_016s_rRNA_2		16S ribosomal RNA	#N/A	514887	1.36808	0.282802
LM6179_016s_rRNA_3		16S ribosomal RNA	#N/A	514887	1.36808	0.282802
LM6179_016s_rRNA_4		16S ribosomal RNA	#N/A	514887	1.36808	0.282802
LM6179_01700		peptidoglycan DD-metalloendopeptidase family protein	lmo2504	3788.5	0.29388	0.242415
LM6179_01701	cls	cardiolipin synthase	lmo2503	4440.88	-0.465709	0.00639053
LM6179_01702		S1C family serine protease	lmo2502	5472.51	-0.0317866	0.896421
LM6179_01703		response regulator transcription factor	lmo2501	996.64	-0.0228928	0.956647
LM6179_01704		ATP-binding protein	lmo2500	3134.73	0.238441	0.224998
LM6179_01705		phosphate ABC transporter substrate-binding protein PstS family protein	lmo2499	61.8788	-0.300872	0.51273
LM6179_01706	pstC	phosphate ABC transporter permease subunit PstC	lmo2498	32.7482	-0.265394	0.660719
LM6179_01707	pstA	phosphate ABC transporter permease PstA	lmo2497	35.2077	0.224332	0.716516
LM6179_01708	pstB	phosphate ABC transporter ATP-binding protein PstB	lmo2496	55.7976	0.718793	0.143888
LM6179_01709	pstB	phosphate ABC transporter ATP-binding protein PstB	lmo2495	44.8469	-0.259934	0.632939
LM6179_01710	phoU	phosphate signaling complex protein PhoU	lmo2494	66.1941	0.0735733	0.894042
LM6179_01711		metalloregulator ArsR/SmtB family transcription factor	lmo2493	78.2738	-4.05803	1.23613e-13
LM6179_01712		hypothetical protein	lmo2492	319.14	-1.47669	5.63229e-07
LM6179_01713		HD domain-containing protein	lmo2491	981.548	-0.289796	0.226425
LM6179_01714		CsbA family protein	lmo2490	186.688	-0.885102	0.0361469
LM6179_01715	uvrB	excinuclease ABC subunit UvrB	lmo2489	12799.1	0.257272	0.350518
LM6179_01716	uvrA	excinuclease ABC subunit UvrA	lmo2488	22949.1	0.662315	9.72942e-05
LM6179_01717		DUF4097 family beta strand repeat-containing protein	lmo2487	2358.88	1.57194	2.48198e-05
LM6179_01718		DUF4097 family beta strand repeat-containing protein	lmo2486	2194.46	1.45905	3.64361e-07
LM6179_01719		PspC domain-containing protein	lmo2485	270.958	0.981173	9.48965e-06
LM6179_01720		phage holin family protein	lmo2484	408.109	0.508923	0.235439
LM6179_01721	hprK	HPr(Ser) kinase/phosphatase	lmo2483	4368.78	-0.115486	0.724041
LM6179_01722	lgt	prolipoprotein diacylglyceryl transferase	lmo2482	1530.98	-0.281692	0.405904
LM6179_01723	ppaX	pyrophosphatase PpaX	lmo2481	2710.43	0.717572	0.00149239
LM6179_01724		acyltransferase	lmo2480	1488.65	0.806014	4.63493e-05
LM6179_01725		hypothetical protein	lmo2479	2053.71	0.437089	0.0325219
LM6179_01726	trxB	thioredoxin-disulfide reductase	lmo2478	8165.71	0.331438	0.298494
LM6179_01727	galE	UDP-glucose 4-epimerase GalE	lmo2477	2385.83	-1.12107	0.000364209
LM6179_01728		galactose mutarotase	lmo2476	2120.2	-0.508962	0.00450033
LM6179_01729		phospho-sugar mutase	lmo2475	6922.11	0.434991	0.100932
LM6179_01730	rapZ	RNase adapter RapZ	lmo2474	3034.22	-0.260968	0.150992
LM6179_01731		YvcK family protein	lmo2473	4381.05	0.424586	0.0138018
LM6179_01732	whiA	DNA-binding protein WhiA	lmo2472	6148.73	0.457019	0.129755
LM6179_01733	namA	NADPH dehydrogenase NamA	lmo2471	5887.59	0.604257	0.0171515
LM6179_01734		leucine-rich repeat domain-containing protein	lmo2470	14.9755	0.613395	0.42461
LM6179_01735		amino acid permease	lmo2469	2944.99	0.117497	0.585158
LM6179_01736	clpP	ATP-dependent Clp endopeptidase proteolytic subunit ClpP	lmo2468	3539.13	-0.329625	0.405065
LM6179_01737		polysaccharide monooxygenase	lmo2467	586.263	-0.154193	0.716719
LM6179_01738		site-specific integrase	#N/A	653.056	0.15143	0.651963
LM6179_01739		hypothetical protein	#N/A	2011.42	0.462015	0.0316512
LM6179_01740		hypothetical protein	#N/A	1959.52	-0.387503	0.098418
LM6179_01742		zinc ribbon domain-containing protein	#N/A	91.2341	-2.12729	5.59253e-05
LM6179_01743		hypothetical protein	#N/A	34.1637	-1.28483	0.0175931
LM6179_01744		helix-turn-helix transcriptional regulator	#N/A	372.668	-1.66168	4.93977e-08
LM6179_01745		helix-turn-helix transcriptional regulator	#N/A	2.22979	0.628245	0.804155
LM6179_01746		hypothetical protein	#N/A	384.398	-0.33748	0.633848
LM6179_01747		hypothetical protein	#N/A	15.5135	0.0945063	0.939587
LM6179_01749		hypothetical protein	#N/A	4.50553	-0.636508	0.70937
LM6179_01750		hypothetical protein	#N/A	13.5424	-0.50674	0.645755
LM6179_01751		hypothetical protein	#N/A	16.2111	0.134003	0.894256
LM6179_01752		adenylate kinase	#N/A	456.698	0.037297	0.921193
LM6179_01753		phage antirepressor KilAC domain-containing protein	#N/A	63.267	0.129452	0.870497
LM6179_01754		hypothetical protein	#N/A	53.2028	-0.549413	0.495493
LM6179_01755		DUF771 domain-containing protein	#N/A	11.0796	1.41669	0.123202
LM6179_01756		gp45 family putative tail fiber system protein	lmo2321	10.8042	0.203911	0.864256
LM6179_01757		YqaJ viral recombinase family protein	#N/A	58.2353	0.0253027	0.971279
LM6179_01758		recombinase RecT	#N/A	49.5081	0.00101044	0.998802
LM6179_01759		DnaD domain-containing protein	#N/A	40.6645	-0.190615	0.760268
LM6179_01760		hypothetical protein	#N/A	1.82988	-0.170281	0.957808
LM6179_01761		hypothetical protein	#N/A	0.344731	-0.68305	0.905379
LM6179_01762		pentapeptide repeat-containing protein	#N/A	34.6231	0.188933	0.822422
LM6179_01763		YopX family protein	#N/A	37.4366	0.476837	0.415622
LM6179_01766	ssb	single-stranded DNA-binding protein	#N/A	43.8895	-0.0865201	0.883822
LM6179_01767		hypothetical protein	lmo2307	8.39826	-0.298972	0.791844
LM6179_01768		DUF1064 domain-containing protein	#N/A	39.7195	-0.484552	0.41539
LM6179_01769		DUF2481 family protein	#N/A	17.411	0.0727732	0.929994
LM6179_01771		ArpU family phage packaging/lysis transcriptional regulator	#N/A	51.6481	-0.329569	0.518228
LM6179_01773		hypothetical protein	#N/A	146.125	-1.01765	0.00886995
LM6179_01774		ArpU family phage packaging/lysis transcriptional regulator	#N/A	11.865	-2.12664	0.0304198
LM6179_01775		terminase small subunit	#N/A	21.4669	-0.810147	0.239879
LM6179_01776		PBSX family phage terminase large subunit	lmo2300	77.5467	-1.11495	0.0157755
LM6179_01777		phage portal protein	lmo2299	47.2797	-1.04214	0.0960501
LM6179_01778		phage minor capsid protein	lmo2298	28.1469	-1.30237	0.0559705
LM6179_01779		phage scaffolding protein	#N/A	26.3686	-0.541818	0.479207
LM6179_01780		phage major capsid protein	#N/A	76.1403	-0.325103	0.657372
LM6179_01781		HeH/LEM domain-containing protein	#N/A	4.87769	-1.54512	0.315986
LM6179_01782		hypothetical protein	lmo2295	34.3288	-0.303234	0.668514
LM6179_01783		putative minor capsid protein	lmo2294	22.9766	-0.909527	0.291388
LM6179_01784		minor capsid protein	lmo2293	25.039	-1.19921	0.0865092
LM6179_01785		minor capsid protein	lmo2292	15.6987	-0.165839	0.89271
LM6179_01786		phage tail protein	lmo2291	28.269	-0.782078	0.375367
LM6179_01787		Ig-like domain-containing protein	lmo2290	14.4382	-2.12479	0.01495
LM6179_01788		phage tail assembly chaperone	lmo2289	8.12653	-2.34411	0.0363137
LM6179_01789		Gp15 family bacteriophage protein	#N/A	9.03987	-3.8282	0.00692776
LM6179_01790		tape measure protein	lmo2287	195.794	-0.834212	0.0301636
LM6179_01791		phage tail family protein	lmo2286	41.3054	-0.623605	0.213552
LM6179_01792		phage tail protein	lmo2285	53.1695	-0.481471	0.303031
LM6179_01793		hypothetical protein	lmo2284	46.3206	-0.622909	0.205404
LM6179_01794		phage baseplate upper protein	lmo2283	52.1706	-0.617346	0.168013
LM6179_01795		hypothetical protein	lmo2282	10.338	-0.65132	0.51488
LM6179_01796		CD1375 family protein	lmo2281	2.72608	-1.01962	0.578218
LM6179_01797		hypothetical protein	#N/A	15.3073	-0.0943239	0.936094
LM6179_01798		holin	#N/A	7.04045	-0.964753	0.475725
LM6179_01799		DUF5776 domain-containing protein	lmo2278	25.5189	-1.48118	0.0325479
LM6179_01800		hypothetical protein	lmo2277	193.258	-4.26225	7.34183e-18
LM6179_01801		AP2 domain-containing protein	lmo2276	1757.63	0.679392	0.0121191
LM6179_01802	acrIIA1	anti-CRISPR protein AcrIIA1	lmo2275	1143.94	0.446749	0.318799
LM6179_01803	acrIIA2	anti-CRISPR protein AcrIIA2	#N/A	330.543	0.0359541	0.936094
LM6179_01804		hypothetical protein	#N/A	153.75	-0.698267	0.0416225
LM6179_01805		hypothetical protein	#N/A	3.3366	0.0485992	0.979016
LM6179_01806		hypothetical protein	lmo2466	15.8341	-1.31685	0.0661025
LM6179_01807		hypothetical protein	lmo2465	113.497	-1.61173	1.56184e-06
LM6179_01808		TetR/AcrR family transcriptional regulator	lmo2464	433.425	-0.664133	0.00270419
LM6179_01809		MMPL family transporter	lmo2463	1980.18	-1.4455	1.06072e-08
LM6179_01810		dipeptidase	lmo2462	2015.6	-1.09975	6.64897e-08
LM6179_01811	rpoN	RNA polymerase factor sigma-54	lmo2461	1364.19	-0.652475	0.000469206
LM6179_01812		sugar-binding transcriptional regulator	lmo2460	36700.3	-1.92133	5.35468e-18
LM6179_01813	gap	type I glyceraldehyde-3-phosphate dehydrogenase	lmo2459	138964	0.581455	0.0532322
LM6179_01814		phosphoglycerate kinase	lmo2458	121138	0.926815	2.59066e-06
LM6179_01815	tpiA	triose-phosphate isomerase	lmo2457	68593.4	0.594817	0.0174914
LM6179_01816	gpmI	2,3-bisphosphoglycerate-independent phosphoglycerate mutase	lmo2456	175200	0.895759	4.40022e-05
LM6179_01817	eno	phosphopyruvate hydratase	lmo2455	167403	1.01313	2.54817e-05
LM6179_01818		hypothetical protein	lmo2454	70.9291	0.0649983	0.928134
LM6179_01819		alpha/beta hydrolase	lmo2453	514.691	-0.929971	6.05219e-05
LM6179_01820		carboxylesterase	lmo2452	3213.62	-1.83664	1.77634e-11
LM6179_01821	secG	preprotein translocase subunit SecG	lmo2451	2539.33	-1.45962	7.02578e-13
LM6179_01823		carboxylesterase	lmo2450	3808.57	-0.790363	0.000588909
LM6179_01824	rnr	ribonuclease R	lmo2449	24029.9	0.449442	0.159129
LM6179_01825	smpB	SsrA-binding protein SmpB	lmo2448	3772.98	0.503893	0.0210768
LM6179_01826		helix-turn-helix domain-containing protein	lmo2447	55.1189	-0.104541	0.87557
LM6179_01829		lmo2445 family class 3 internalin	lmo2445	8.31543	0.225623	0.835628
LM6179_01830		glycoside hydrolase family 31 protein	lmo2444	195.017	-0.201457	0.485793
LM6179_01831		internalin N-terminal domain-containing protein	#N/A	63.5426	0.277575	0.526492
LM6179_01832		hypothetical protein	lmo2443	32.6958	-0.860709	0.144161
LM6179_01833		YdcF family protein	lmo2442	41.5062	-0.658742	0.310013
LM6179_01834		YafY family protein	lmo2441	540.805	-0.637512	0.0607596
LM6179_01835		effector binding domain-containing protein	lmo2440	145.024	-0.339648	0.373364
LM6179_01836		YxeA family protein	lmo2439	28.7701	-0.0498484	0.954234
LM6179_01837		ClbS/DfsB family four-helix bundle protein	lmo2438	166.243	-0.881712	0.00481211
LM6179_01838		VOC family protein	lmo2437	567.714	-0.687889	0.00356913
LM6179_01839		PRD domain-containing protein	lmo2436	261.378	-0.795313	0.00449804
LM6179_01840		SdpI family protein	lmo2435	49.1718	-1.72419	0.00223003
LM6179_01841		glutamate decarboxylase	lmo2434	298.273	-0.621779	0.230239
LM6179_01842		alpha/beta hydrolase family protein	lmo2433	2041.63	4.37412	2.91361e-134
LM6179_01843		hypothetical protein	lmo2432	24.6494	-1.79951	0.00392017
LM6179_01844		ABC transporter substrate-binding protein	lmo2431	2211.91	-0.151251	0.551811
LM6179_01845		iron ABC transporter permease	lmo2430	2883.16	0.179322	0.412371
LM6179_01846		ABC transporter ATP-binding protein	lmo2429	4000.45	0.205874	0.426889
LM6179_01847	rodA	rod shape-determining protein RodA	lmo2428	1503.22	-1.94279	1.24485e-18
LM6179_01848	rodA	rod shape-determining protein RodA	lmo2427	1864.45	-1.63507	2.26358e-19
LM6179_01849		arsenate reductase family protein	lmo2426	1359.94	-0.486113	0.0219774
LM6179_01850	gcvH	glycine cleavage system protein GcvH	lmo2425	2284.39	0.23433	0.397703
LM6179_01851		thioredoxin family protein	lmo2424	102.886	-1.52004	9.1459e-06
LM6179_01852		cation diffusion facilitator family transporter	lmo2423	719.118	-1.85276	1.53906e-09
LM6179_01853	cesR	response regulator CesR	lmo2422	1156.28	-1.53202	1.19199e-08
LM6179_01854	cesK	histidine kinase CesK	lmo2421	1988.51	-0.421761	0.129128
LM6179_01855		hypothetical protein	lmo2420	74.0442	-1.07949	0.0427727
LM6179_01856		methionine ABC transporter ATP-binding protein	lmo2419	1567.39	-0.23787	0.207479
LM6179_01857		ABC transporter permease	lmo2418	1134.09	0.141473	0.58536
LM6179_01858		MetQ/NlpA family ABC transporter substrate-binding protein	lmo2417	4752.11	0.744373	0.0014087
LM6179_01859		hypothetical protein	lmo2416	7566.84	-0.995014	0.00122253
LM6179_01860	sufC	Fe-S cluster assembly ATPase SufC	lmo2415	29215.7	0.977002	0.00211403
LM6179_01861	sufD	Fe-S cluster assembly protein SufD	lmo2414	72011.5	1.26258	3.60871e-05
LM6179_01862		cysteine desulfurase	lmo2413	59265.5	0.919941	3.69561e-07
LM6179_01863		SUF system NifU family Fe-S cluster assembly protein	lmo2412	12925.8	0.72785	3.30136e-06
LM6179_01864	sufB	Fe-S cluster assembly protein SufB	lmo2411	69939	0.836555	6.78878e-06
LM6179_01865		peptide ABC transporter permease	#N/A	7.41152	-2.20605	0.0624151
LM6179_01866		DUF72 domain-containing protein	lmo2406	818.253	0.0363244	0.949474
LM6179_01867		DUF1634 domain-containing protein	lmo2405	1195.1	0.225194	0.563281
LM6179_01868		sulfite exporter TauE/SafE family protein	lmo2404	3697.97	-0.233356	0.287253
LM6179_01869		bifunctional UDP-sugar hydrolase/5'-nucleotidase	lmo2403	2282.07	-0.89906	0.00754062
LM6179_01870		YutD family protein	lmo2402	435.608	-1.13727	7.30469e-05
LM6179_01871		TIGR01457 family HAD-type hydrolase	lmo2401	2947.53	-0.635599	0.00285056
LM6179_01872		GNAT family N-acetyltransferase	lmo2400	293.507	0.0809218	0.852474
LM6179_01873		hemolysin family protein	lmo2399	1196.55	-0.0266294	0.934125
LM6179_01874		phosphatidylglycerophosphatase A	lmo2398	471.96	-1.38472	2.9683e-07
LM6179_01875		NifU family protein	lmo2397	89.0221	-3.3708	9.01295e-13
LM6179_01876		MucBP domain-containing protein	#N/A	150.929	0.223269	0.522962
LM6179_01877		hypothetical protein	lmo2394	0.590084	-1.64511	0.66729
LM6179_01878		YuzD family protein	lmo2393	351.081	-0.751662	0.0200066
LM6179_01879		YuzB family protein	lmo2392	152.149	-0.307066	0.375753
LM6179_01880		SDR family oxidoreductase	lmo2391	779.595	0.523995	0.0318749
LM6179_01881		NAD(P)/FAD-dependent oxidoreductase	lmo2390	12021	0.206325	0.307762
LM6179_01882		NAD(P)/FAD-dependent oxidoreductase	lmo2389	23711.2	0.591882	0.0471525
LM6179_01883		YwqG family protein	lmo2388	700.888	-0.0611136	0.832325
LM6179_01884		chloride channel protein	lmo2387	180.404	-1.44452	1.25913e-07
LM6179_01885		divergent PAP2 family protein	lmo2386	601.567	-1.75237	9.26069e-16
LM6179_01886	menI	1,4-dihydroxy-2-naphthoyl-CoA thioesterase MenI	lmo2385	142.277	-1.70527	3.04321e-07
LM6179_01887	mnhG	monovalent cation/H(+) antiporter subunit G	lmo2384	2908.83	-0.37547	0.18342
LM6179_01888		Na(+)/H(+) antiporter subunit F1	lmo2383	1388.03	-0.28776	0.159787
LM6179_01889		Na+/H+ antiporter subunit E	lmo2382	3344.96	-0.295584	0.206146
LM6179_01890		Na+/H+ antiporter subunit D	lmo2381	7250.73	-0.396285	0.0302949
LM6179_01891		Na(+)/H(+) antiporter subunit C	lmo2380	1373.34	-0.347414	0.393022
LM6179_01892		Na(+)/H(+) antiporter subunit B	lmo2379	1369.68	-0.788594	3.34805e-05
LM6179_01893		Na+/H+ antiporter subunit A	lmo2378	7903.21	-0.814061	9.20962e-05
LM6179_01894		lmo2377 family MFS transporter	lmo2377	1184.82	-0.742796	0.0188779
LM6179_01895		peptidylprolyl isomerase	lmo2376	6011.61	-0.74092	0.0295994
LM6179_01896		hypothetical protein	lmo2375	427.453	-0.126612	0.747322
LM6179_01897		aspartate kinase	lmo2374	1160.26	-0.0261377	0.926486
LM6179_01898		PTS sugar transporter subunit IIB	lmo2373	2658.87	0.365305	0.0985523
LM6179_01899		ABC transporter ATP-binding protein	lmo2372	16674.5	1.20111	7.97441e-11
LM6179_01900		ABC transporter permease	lmo2371	18304	0.48052	0.0671833
LM6179_01901		pyridoxal phosphate-dependent aminotransferase	lmo2370	2222.69	0.195625	0.37649
LM6179_01902	yugI	S1 domain-containing post-transcriptional regulator GSP13	lmo2369	350.712	-0.845383	0.00764496
LM6179_01903		NUDIX hydrolase	lmo2368	777.082	-0.463	0.0183401
LM6179_01904		glucose-6-phosphate isomerase	lmo2367	47074.5	0.452139	0.165215
LM6179_01905		DeoR/GlpR family DNA-binding transcription regulator	lmo2366	1238.87	-0.407764	0.110938
LM6179_01912		tyrosine-type recombinase/integrase	#N/A	395.924	0.42882	0.156679
LM6179_01913		hypothetical protein	#N/A	724.469	-0.744339	0.255764
LM6179_01914		hypothetical protein	#N/A	1332.35	-0.148608	0.66802
LM6179_01915		ImmA/IrrE family metallo-endopeptidase	#N/A	574.429	-0.274938	0.420341
LM6179_01916		helix-turn-helix transcriptional regulator	#N/A	270.581	-0.448994	0.202191
LM6179_01917		helix-turn-helix domain-containing protein	#N/A	2.55426	-0.653364	0.730501
LM6179_01918		hypothetical protein	LISIN_2398	8.48697	0.298684	0.805863
LM6179_01919		hypothetical protein	lmo2327	48.8031	-0.110681	0.883221
LM6179_01920		hypothetical protein	lmo2326	21.1881	0.911353	0.246691
LM6179_01921		adenylate kinase	LISIN_2395	66.7049	-0.065581	0.905507
LM6179_01922		uncharacterized gene	#N/A	143.693	0.402667	0.48849
LM6179_01924		hypothetical protein	#N/A	116.439	0.511654	0.375753
LM6179_01925		helix-turn-helix domain-containing protein	#N/A	15.9621	0.911101	0.348817
LM6179_01926		gp45 family putative tail fiber system protein	#N/A	15.2176	-0.0226578	0.980872
LM6179_01927		hypothetical protein	lmo2320	4.9383	0.147341	0.923183
LM6179_01928		siphovirus Gp157 family protein	lmo2319	42.9311	0.209328	0.738383
LM6179_01929		ERF family protein	#N/A	71.5974	-0.0139926	0.982305
LM6179_01930		DnaD domain-containing protein	#N/A	130.597	-0.00445346	0.99446
LM6179_01931	dcm	DNA (cytosine-5-)-methyltransferase	#N/A	198.65	0.0704338	0.901823
LM6179_01932		DUF1642 domain-containing protein	#N/A	114.802	0.856884	0.0769809
LM6179_01933		hypothetical protein	#N/A	34.349	0.457573	0.485793
LM6179_01934		YopX family protein	#N/A	50.4914	0.884433	0.130768
LM6179_01935		SAM--benzoic acid carboxyl methyltransferase	#N/A	17.7644	0.476397	0.522614
LM6179_01936		hypothetical protein	#N/A	91.1871	0.50046	0.319189
LM6179_01937		hypothetical protein	#N/A	16.4931	0.851292	0.213582
LM6179_01938		hypothetical protein	#N/A	44.3565	0.533692	0.30217
LM6179_01939		hypothetical protein	#N/A	82.292	0.765918	0.110426
LM6179_01940		hypothetical protein	#N/A	10.9581	0.377207	0.690871
LM6179_01941		hypothetical protein	#N/A	42.3439	0.766828	0.0912656
LM6179_01942	ssb	single-stranded DNA-binding protein	#N/A	129.784	0.273404	0.466209
LM6179_01943		hypothetical protein	#N/A	22.9196	-0.577276	0.373364
LM6179_01944		DUF1064 domain-containing protein	lmo2306	74.2484	0.440813	0.257713
LM6179_01945		DUF2481 family protein	#N/A	22.2471	0.425084	0.495493
LM6179_01946		DUF3954 domain-containing protein	#N/A	33.1553	1.28178	0.0151897
LM6179_01947		sigma-70 family RNA polymerase sigma factor	#N/A	30.7877	0.704872	0.271652
LM6179_01948		hypothetical protein	#N/A	183.89	-1.46399	5.01854e-07
LM6179_01949		hypothetical protein	#N/A	19.8945	-1.49504	0.0652156
LM6179_01950	terS	phage terminase small subunit	#N/A	178.188	-1.05813	0.00984916
LM6179_01951		PBSX family phage terminase large subunit	#N/A	193.173	-0.734825	0.0955647
LM6179_01952		hypothetical protein	#N/A	213.759	0.198673	0.697061
LM6179_01953		minor capsid protein	#N/A	168.769	0.0124027	0.984291
LM6179_01954		hypothetical protein	#N/A	139.669	0.64647	0.207427
LM6179_01955		hypothetical protein	#N/A	285.621	0.313478	0.567552
[truncated: 1,126 more rows]
