# Supplementary material for: Transcriptome Sequencing Reveals Distinct Stress Response of Listeria monocytogenes 6179 During Logarithmic and Stationary Growth Phases
Source: Microbiologyopen. 2025 Nov 14;14(6):e70140. doi: 10.1002/mbo3.70140 (PMC12616503; doi:10.1002/mbo3.70140)
Supplement: Supplementary file 3 — Table A3: The 37 genes upregulated in logarithmic growth phase cells in response to both 1% lactic acid and 15 mM hydrogen peroxide exposure. [file MBO3-14-e70140-s004.xlsx]

## Sheet: Sheet1
Table A3- The 37 genes upregulated in response to both 15 mM hydrogen peroxide and 1% lactic acid in logarithmic growth phase cells
6179 Locus Tag	Gene	Gene product	EGDe locus Tag	Lactic acid exposure Log2fold change	Lactic acid exposure Q-value	H2O2 exposure Log2fold change	H2O2 exposure Q-value
riboswitch_CP098509.1:2672274..2672376			N/A	6.91579	9.61686e-19	5.30408	6.26822e-07
LM6179_00442		"peptide ABC transporter substrate-binding protein"	lmo0152	6.5661	0	6.49965	3.94906e-265
LM6179_03069		"LysR family transcriptional regulator"	lmo2352	6.21977	4.49518e-204	4.64209	4.34838e-81
LM6179_00429		"ABC transporter substrate-binding protein"	lmo0135	6.20057	1.77412e-92	6.75247	7.72514e-77
LM6179_01218		"OsmC family protein"	lmo0903	5.62569	5.89915e-213	3.86236	4.36722e-50
LM6179_00430		"ABC transporter permease"	lmo0136	5.55491	1.10563e-137	6.3032	2.13873e-125
LM6179_03066		amino acid ABC transporter substrate-binding protein	lmo2349	5.3292	7.60005e-197	5.87619	5.17288e-161
LM6179_03068	ssuE	"NADPH-dependent FMN reductase"	lmo2351	5.26751	3.4525e-95	4.53327	1.19003e-55
LM6179_01842		"alpha/beta hydrolase family protein"	lmo2433	4.9434	0	4.37412	2.91361e-134
LM6179_03067		"GNAT family N-acetyltransferase"	lmo2350	4.92602	8.23076e-75	5.55602	7.49412e-57
LM6179_00431		"ABC transporter permease"	lmo0137	4.71761	1.35624e-61	5.2977	3.00266e-75
LM6179_03065		"amino acid ABC transporter permease"	lmo2348	4.64431	2.83976e-161	4.85268	1.26555e-120
LM6179_03064		"amino acid ABC transporter permease"	lmo2347	4.43447	3.08816e-89	4.55685	1.32713e-59
LM6179_03063		"amino acid ABC transporter ATP-binding protein"	lmo2346	4.35886	1.40272e-166	4.81434	2.38671e-76
LM6179_03062		"LLM class flavin-dependent oxidoreductase"	lmo2345	4.06338	4.43684e-172	4.44105	2.4849e-116
LM6179_03061		"glutaredoxin family protein"	lmo2344	3.94043	1.09363e-66	4.61942	8.41147e-61
LM6179_00514	cysK	"cysteine synthase A"	lmo0223	3.80437	7.89018e-118	3.90745	8.31649e-36
LM6179_03060		"LLM class flavin-dependent oxidoreductase"	lmo2343	3.635	1.64033e-232	4.28649	4.33119e-123
LM6179_01230		"PTS sugar transporter subunit IIB"	lmo0914	2.62635	0.000429457	2.53769	0.000102582
LM6179_02769		"PTS system mannose/fructose/sorbose family transporter subunit IID"	lmo2000	2.17566	0.000305503	3.0842	1.11132e-09
LM6179_02617		"metal ABC transporter substrate-binding protein"	lmo1847	2.16481	0.0057836	2.77003	2.27434e-08
LM6179_02618		"metal ABC transporter permease"	lmo1848	2.00296	3.77823e-05	2.73246	3.03222e-07
LM6179_02768		"SIS domain-containing protein"	lmo1999	1.91585	0.00040754	2.73665	1.04718e-08
LM6179_00219		"HAD family hydrolase"	lmo2798	1.90655	4.80755e-09	2.85935	2.22208e-09
LM6179_02771		"PTS sugar transporter subunit IIB"	lmo2002	1.89807	0.00195529	2.3765	3.14486e-06
LM6179_01992	treP	"PTS system trehalose-specific EIIBC component"	lmo1255	1.86361	6.07797e-10	2.6321	1.75325e-12
LM6179_02862		"argininosuccinate synthase"	lmo2090	1.80459	4.86054e-36	2.5787	2.77908e-30
LM6179_01231		"PTS transporter subunit EIIC"	lmo0915	1.70381	0.000720647	2.24226	5.12989e-06
LM6179_00220		"PTS mannitol transporter subunit IICB"	lmo2799	1.67294	4.47924e-07	2.46435	1.27941e-13
LM6179_01233		"glycoside hydrolase family 1 protein"	lmo0917	1.67244	0.00024453	2.54164	1.08538e-09
LM6179_01991	treC	"alpha,alpha-phosphotrehalase"	lmo1254	1.6698	3.68728e-08	2.65972	8.04096e-17
LM6179_02766		"PTS sugar transporter subunit IIA"	lmo1997	1.66679	0.0131049	2.15777	3.31985e-05
LM6179_02863	argH	"argininosuccinate lyase"	lmo2091	1.6601	1.06728e-22	2.59708	9.74431e-28
LM6179_00703		"PTS fructose transporter subunit IIC"	lmo0400	1.59238	0.00109772	2.24062	1.98478e-07
LM6179_02770		"PTS mannose/fructose/sorbose/N-acetylgalactosamine transporter subunit IIC"	lmo2001	1.55067	0.000306306	2.65209	6.80704e-11
LM6179_00306		"beta-glucoside-specific PTS transporter subunit IIABC"	lmo0027	1.54343	0.00018077	2.15879	3.79179e-26
LM6179_03032		"amino acid ABC transporter ATP-binding protein"	lmo2251	1.53054	5.71908e-16	2.35403	7.54303e-21
