# Supplementary material for: Transcriptome Sequencing Reveals Distinct Stress Response of Listeria monocytogenes 6179 During Logarithmic and Stationary Growth Phases
Source: Microbiologyopen. 2025 Nov 14;14(6):e70140. doi: 10.1002/mbo3.70140 (PMC12616503; doi:10.1002/mbo3.70140)
Supplement: Supplementary file 4 — Table A4: DESeq2 results for pLM6179 genes from cells in either stationary or logarithmic growth phase exposed to either 1% lactic acid or 15 mM hydrogen peroxide. [file MBO3-14-e70140-s001.xlsx]

## Sheet: Stationary with 1% LA
Feature	Gene	Product	Base Mean	Log2Fold Change	Q-value
LM6179_003700		hypothetical protein	1.70908	-0.91188	0.664808
LM6179_003705		"Fic family protein"	4351.91	0.53412	0.0173014
LM6179_003710		Hypothetical protein (mRNA Endonuclease MazF toxin anti-toxin)	19.5544	2.11677	0.000870962
LM6179_003715	mobP2	"MobP2 family relaxase"	158.651	2.41792	4.26383e-12
LM6179_003720		Hypothetical protein (DNA binding)	26.8531	1.5427	0.00495792
LM6179_003725		hypothetical protein	1.1756	2.04066	0.420693
LM6179_003730		Hypothetical protein	29.3437	1.10897	0.0446261
LM6179_003735		hypothetical protein	14.287	0.971557	0.178994
LM6179_003740		"NlpC/P60 family protein"	11.1306	-0.292134	0.723571
LM6179_003745		hypothetical protein	102.206	0.566172	0.0854608
LM6179_003750		hypothetical protein	7.04484	-0.295036	0.778041
LM6179_003755		"DUF5592 family protein"	4.12302	-0.400936	0.762616
LM6179_003760		Hypothetical protein (possible T4SS)	314.016	2.66801	2.99025e-21
LM6179_003765		"type IV secretory system conjugative DNA transfer family protein	79.4232	-0.456059	0.242343
LM6179_003770		"toprim domain-containing protein"	12.71	0.529847	0.498715
LM6179_003775		"DNA topoisomerase"	29.1208	0.717928	0.168836
LM6179_003780		hypothetical protein	3.5374	0.939543	0.520034
LM6179_003785		hypothetical protein	3.46518	0.050024	0.972741
LM6179_003790		"type II CAAX endopeptidase family protein"	2.79509	0.74028	0.659779
LM6179_003795		hypothetical protein	1.43057	2.01741	0.363183
LM6179_003800		hypothetical protein	0	#N/A	#N/A
LM6179_003805		"DUF669 domain-containing protein"	57.8972	-2.07455	3.81965e-07
LM6179_003810		Hypothetical protein	42.8194	-2.65605	4.18651e-07
LM6179_003815		Hypothetical protein	5.13555	-2.65873	0.0383103
LM6179_003820		hypothetical protein	10.6122	-3.87399	0.000228942
LM6179_003825		hypothetical protein	75.7574	-2.78141	5.31506e-10
LM6179_003830		hypothetical protein	154.147	-2.8837	8.56098e-19
LM6179_003835		Hypothetical protein	233.002	-2.62541	4.70652e-21
LM6179_003840		"CpaF/VirB11 family protein"	287.998	-2.72703	7.44134e-20
LM6179_003845		Hypothetical protein	77.9666	-2.3785	1.66717e-10
LM6179_003850		hypothetical protein	5.94705	-3.17243	0.0145518
LM6179_003855		Hypothetical protein	1915.42	-1.29688	8.80303e-08
LM6179_003860		"heavy metal translocating P-type ATPase"	10393.1	-1.20662	1.43134e-07
LM6179_003865	cadC	"Cd(II)-sensing metalloregulatory transcriptional repressor CadC"	544.21	-1.69355	4.89667e-12
LM6179_003870		"recombinase family protein"	1423.97	2.44382	6.40165e-29
LM6179_003875		"Tn3 family transposase"	10179.6	2.55304	2.36511e-34
LM6179_003880		"primase C-terminal domain-containing protein"	2789.21	-2.94417	1.53737e-38
LM6179_003885		"ParA family protein"	4372.53	2.38028	6.53033e-22
LM6179_003890		Hypothetical protein (transcriptional regulator)	3652.71	2.49617	7.96423e-25
LM6179_003895		"Y-family DNA polymerase"	1103.6	1.19828	7.47377e-05
LM6179_003900		Hypothetical protein	169.158	1.07644	0.000490989
LM6179_003905		"helix-turn-helix domain-containing protein"	507.944	-2.31162	1.24755e-20
LM6179_003910		"IS3 family transposase"	737.47	-1.97371	9.73287e-12
LM6179_003915	clpL	"ATP-dependent Clp protease ATP-binding subunit" clpL	229807	2.725	1.19464e-29
LM6179_003920		"helix-turn-helix transcriptional regulator"	2.94252	-3.84889	0.0370839
LM6179_003925		"incomplete; partial on complete genome; missing C-terminus"	6.2957	1.16963	0.261769
LM6179_003930		Hypothetical protein	32.9547	-1.12082	0.0256271
LM6179_003935		"recombinase family protein"	618.202	0.74637	0.0154024
LM6179_003940		Hypothetical protein	3275.01	-0.422553	0.114374
LM6179_003945		hypothetical protein	165.337	-5.04595	4.41301e-26
LM6179_003950		"DUF3850 domain-containing protein"	21.3907	-2.71131	3.6046e-05
LM6179_003955		"DUF2786 domain-containing protein"	91.5824	-3.8996	8.24308e-21
LM6179_003960		hypothetical protein	14.0069	-5.45318	1.23982e-05
LM6179_003965		Hypothetical protein	149.665	-0.774157	0.0140407
LM6179_003970		"AbrB/MazE/SpoVT family DNA-binding domain-containing protein"	865.807	1.0006	0.000781478
LM6179_003975		"type II toxin-antitoxin system PemK/MazF family toxin"	3322.26	1.06885	0.000123594
LM6179_003980		Hypothetical protein	0.295997	0.19339	0.967491
LM6179_003985		Hypothetical protein	498.093	-0.11695	0.685011
LM6179_003990		"helix-turn-helix transcriptional regulator"	129.198	-0.509348	0.135407
LM6179_003995		"DEAD/DEAH box helicase family protein"	3937.69	1.62914	1.30267e-13
LM6179_004000		Hypothetical protein	434.638	1.2066	1.35773e-06
LM6179_004005		"helix-turn-helix transcriptional regulator"	606.783	-0.454282	0.0809625
LM6179_004010		"IS3 family transposase"	0	#N/A	#N/A

## Sheet: Stationary with 15 mM H2O2
Feature	Gene	Product	Base Mean	Log2Fold Change	Q-value
LM6179_003700		hypothetical protein	1.81254	-0.961337	#N/A
LM6179_003705		"Fic family protein"	4176.52	0.210357	0.0818914
LM6179_003710		Hypothetical protein (mRNA Endonuclease MazF toxin anti-toxin)	6.00928	-0.860972	0.437998
LM6179_003715	mobP2	"MobP2 family relaxase"	51.5327	-0.0976022	0.851068
LM6179_003720		Hypothetical protein (DNA binding)	12.0981	-0.780281	0.356692
LM6179_003725		hypothetical protein	0.348029	-1.40266	#N/A
LM6179_003730		Hypothetical protein	14.8386	-0.931476	0.159184
LM6179_003735		hypothetical protein	9.24407	-0.539734	0.597222
LM6179_003740		"NlpC/P60 family protein"	14.2205	0.0208951	0.981764
LM6179_003745		hypothetical protein	102.032	0.343669	0.209436
LM6179_003750		hypothetical protein	8.85518	0.11243	0.919939
LM6179_003755		"DUF5592 family protein"	6.29147	0.562659	0.658811
LM6179_003760		Hypothetical protein (possible T4SS)	98.6962	0.22861	0.500493
LM6179_003765		"type IV secretory system conjugative DNA transfer family protein	95.748	-0.0828249	0.827796
LM6179_003770		"toprim domain-containing protein"	9.95102	-0.296354	0.757099
LM6179_003775		"DNA topoisomerase"	24.0876	-0.0152439	0.982231
LM6179_003780		hypothetical protein	2.17378	-0.924343	#N/A
LM6179_003785		hypothetical protein	2.89269	-0.853768	#N/A
LM6179_003790		"type II CAAX endopeptidase family protein"	2.20989	-0.323581	#N/A
LM6179_003795		hypothetical protein	0.503431	-0.927166	#N/A
LM6179_003800		hypothetical protein	0	#N/A	#N/A
LM6179_003805		"DUF669 domain-containing protein"	77.8561	-0.964632	0.00360561
LM6179_003810		Hypothetical protein	62.9594	-0.773586	0.0672671
LM6179_003815		Hypothetical protein	6.5146	-1.59843	0.114676
LM6179_003820		hypothetical protein	16.5382	-0.917897	0.172364
LM6179_003825		hypothetical protein	113.013	-0.794126	0.00762189
LM6179_003830		hypothetical protein	251.076	-0.528126	0.00693797
LM6179_003835		Hypothetical protein	385.625	-0.407806	0.0446529
LM6179_003840		"CpaF/VirB11 family protein"	462.502	-0.553474	0.00108568
LM6179_003845		Hypothetical protein	122.419	-0.488302	0.0427096
LM6179_003850		hypothetical protein	11.2418	-0.0412368	0.96681
LM6179_003855		Hypothetical protein	2333.84	-0.841431	5.38892e-09
LM6179_003860		"heavy metal translocating P-type ATPase"	12820.2	-0.706004	6.48142e-07
LM6179_003865	cadC	"Cd(II)-sensing metalloregulatory transcriptional repressor CadC"	704.711	-0.884463	6.42381e-08
LM6179_003870		"recombinase family protein"	538.67	0.300976	0.0365994
LM6179_003875		"Tn3 family transposase"	3503.06	0.221568	0.0423591
LM6179_003880		"primase C-terminal domain-containing protein"	4076.1	-0.957733	4.31592e-18
LM6179_003885		"ParA family protein"	2428	1.09574	4.73123e-23
LM6179_003890		Hypothetical protein (transcriptional regulator)	1940.75	1.15739	7.50703e-25
LM6179_003895		"Y-family DNA polymerase"	925.869	0.689893	0.0005074
LM6179_003900		Hypothetical protein	135.337	0.40582	0.110865
LM6179_003905		"helix-turn-helix domain-containing protein"	1172.22	0.62331	3.19396e-08
LM6179_003910		"IS3 family transposase"	1602.55	0.552403	0.000675374
LM6179_003915	clpL	"ATP-dependent Clp protease ATP-binding subunit" clpL	84389.2	0.651847	4.36026e-08
LM6179_003920		"helix-turn-helix transcriptional regulator"	5.98399	-0.339583	0.810954
LM6179_003925		"incomplete; partial on complete genome; missing C-terminus"	5.18488	0.408993	#N/A
LM6179_003930		Hypothetical protein	48.9264	-0.024649	0.958673
LM6179_003935		"recombinase family protein"	495.468	0.0945008	0.621602
LM6179_003940		Hypothetical protein	3951.57	-0.0907488	0.411521
LM6179_003945		hypothetical protein	370.593	0.140625	0.589692
LM6179_003950		"DUF3850 domain-containing protein"	28.6508	-1.2566	0.0176201
LM6179_003955		"DUF2786 domain-containing protein"	124.466	-1.5998	1.73417e-12
LM6179_003960		hypothetical protein	19.4119	-1.83573	0.00300764
LM6179_003965		Hypothetical protein	173.283	-0.540654	0.00862954
LM6179_003970		"AbrB/MazE/SpoVT family DNA-binding domain-containing protein"	561.386	-0.227047	0.228269
LM6179_003975		"type II toxin-antitoxin system PemK/MazF family toxin"	2140.69	-0.180872	0.229211
LM6179_003980		Hypothetical protein	0.338483	-0.18718	#N/A
LM6179_003985		Hypothetical protein	417.373	-1.04189	9.55471e-11
LM6179_003990		"helix-turn-helix transcriptional regulator"	126.147	-0.937145	0.000967225
LM6179_003995		"DEAD/DEAH box helicase family protein"	2275.64	0.247158	0.030278
LM6179_004000		Hypothetical protein	292.262	0.0469347	0.858995
LM6179_004005		"helix-turn-helix transcriptional regulator"	814.288	0.179021	0.183544
LM6179_004010		"IS3 family transposase"	0	#N/A	#N/A

## Sheet: Log phase with 1% LA
Feature	Gene	Product	Base Mean	Log2Fold Change	Q-value
LM6179_003700		hypothetical protein	1.66792	-0.852491	#N/A
LM6179_003705		"Fic family protein"	2785.25	-0.103948	0.775257
LM6179_003710		Hypothetical protein (mRNA Endonuclease MazF toxin anti-toxin)	8.55164	-0.587292	#N/A
LM6179_003715	mobP2	"MobP2 family relaxase"	33.2807	0.0390283	0.974852
LM6179_003720		Hypothetical protein (DNA binding)	6.52556	-0.851819	#N/A
LM6179_003725		hypothetical protein	0.754046	-2.26401	#N/A
LM6179_003730		Hypothetical protein	5.86679	-0.229438	#N/A
LM6179_003735		hypothetical protein	1.50768	-2.07649	#N/A
LM6179_003740		"NlpC/P60 family protein"	2.30921	-1.32809	#N/A
LM6179_003745		hypothetical protein	30.9786	-0.384935	0.640113
LM6179_003750		hypothetical protein	8.03069	-0.0865945	#N/A
LM6179_003755		"DUF5592 family protein"	2.42409	-0.632245	#N/A
LM6179_003760		Hypothetical protein (possible T4SS)	99.5362	-0.382225	0.373987
LM6179_003765		"type IV secretory system conjugative DNA transfer family protein	44.2676	-0.702979	0.202123
LM6179_003770		"toprim domain-containing protein"	7.61241	0.265644	#N/A
LM6179_003775		"DNA topoisomerase"	10.4225	-0.129796	#N/A
LM6179_003780		hypothetical protein	0.77346	-0.912202	#N/A
LM6179_003785		hypothetical protein	1.40495	1.22822	#N/A
LM6179_003790		"type II CAAX endopeptidase family protein"	0.582661	1.23281	#N/A
LM6179_003795		hypothetical protein	0.133017	-0.542683	#N/A
LM6179_003800		hypothetical protein	0.0380215	0.250697	#N/A
LM6179_003805		"DUF669 domain-containing protein"	21.3603	-0.585613	0.524295
LM6179_003810		Hypothetical protein	19.6976	-0.810634	0.421448
LM6179_003815		Hypothetical protein	2.6936	-0.50563	#N/A
LM6179_003820		hypothetical protein	2.33665	-0.784757	#N/A
LM6179_003825		hypothetical protein	20.8071	-0.823868	0.431335
LM6179_003830		hypothetical protein	50.9689	0.135848	0.85923
LM6179_003835		Hypothetical protein	56.5518	-0.768008	0.148131
LM6179_003840		"CpaF/VirB11 family protein"	86.655	-0.56594	0.261668
LM6179_003845		Hypothetical protein	21.7154	-0.239558	0.866355
LM6179_003850		hypothetical protein	1.60228	-2.6964	#N/A
LM6179_003855		Hypothetical protein	1052.55	-0.61485	0.000759261
LM6179_003860		"heavy metal translocating P-type ATPase"	5042.47	-0.201054	0.125183
LM6179_003865	cadC	"Cd(II)-sensing metalloregulatory transcriptional repressor CadC"	318.216	-0.0922628	0.881203
LM6179_003870		"recombinase family protein"	466.734	-0.0898299	0.835924
LM6179_003875		"Tn3 family transposase"	3749.15	0.219227	0.427512
LM6179_003880		"primase C-terminal domain-containing protein"	3492.41	0.0979535	0.689398
LM6179_003885		"ParA family protein"	2717.45	0.212122	0.555117
LM6179_003890		Hypothetical protein (transcriptional regulator)	1432.21	-0.199342	0.428919
LM6179_003895		"Y-family DNA polymerase"	1200.87	0.00800888	0.985435
LM6179_003900		Hypothetical protein	262.042	-0.255186	0.354399
LM6179_003905		"helix-turn-helix domain-containing protein"	969.234	-0.284012	0.237463
LM6179_003910		"IS3 family transposase"	1250.08	-0.401434	0.0109313
LM6179_003915	clpL	"ATP-dependent Clp protease ATP-binding subunit" clpL	53921	-0.0622742	0.773533
LM6179_003920		"helix-turn-helix transcriptional regulator"	3.60986	-0.408843	#N/A
LM6179_003925		"incomplete; partial on complete genome; missing C-terminus"	1.65804	-0.78277	#N/A
LM6179_003930		Hypothetical protein	85.5582	0.304034	0.565926
LM6179_003935		"recombinase family protein"	546.094	0.0580216	0.880003
LM6179_003940		Hypothetical protein	4459.9	0.0459816	0.937968
LM6179_003945		hypothetical protein	199.936	-0.560017	0.131346
LM6179_003950		"DUF3850 domain-containing protein"	33.3729	0.157379	0.914714
LM6179_003955		"DUF2786 domain-containing protein"	55.2619	0.213079	0.799501
LM6179_003960		hypothetical protein	24.5598	-0.116729	0.942159
LM6179_003965		Hypothetical protein	168.824	-0.41484	0.262222
LM6179_003970		"AbrB/MazE/SpoVT family DNA-binding domain-containing protein"	507.168	-0.0996975	0.762604
LM6179_003975		"type II toxin-antitoxin system PemK/MazF family toxin"	1284.86	-0.315471	0.497776
LM6179_003980		Hypothetical protein	41.2168	-0.299602	0.765253
LM6179_003985		Hypothetical protein	1369.14	0.181905	0.612171
LM6179_003990		"helix-turn-helix transcriptional regulator"	258.06	-0.630768	0.495212
LM6179_003995		"DEAD/DEAH box helicase family protein"	3453.95	-0.0693584	0.861391
LM6179_004000		Hypothetical protein	432.649	-0.102414	0.754082
LM6179_004005		"helix-turn-helix transcriptional regulator"	314.581	-0.0378408	0.96033
LM6179_004010		"IS3 family transposase"	0	#N/A	#N/A

## Sheet: Log phase with 15 mM H2O2
Feature	Gene	Product	Base Mean	Log2Fold Change	Q-value
LM6179_003700		hypothetical protein	0.848021	-2.0911	0.520112
LM6179_003705		"Fic family protein"	2485.85	0.230381	0.331908
LM6179_003710		Hypothetical protein (mRNA Endonuclease MazF toxin anti-toxin)	10.0019	0.523548	0.567552
LM6179_003715	mobP2	"MobP2 family relaxase"	28.96	0.311858	0.660719
LM6179_003720		Hypothetical protein (DNA binding)	6.13183	-0.398876	0.76597
LM6179_003725		hypothetical protein	0.926619	-0.558342	0.86855
LM6179_003730		Hypothetical protein	4.89337	-0.179909	0.903792
LM6179_003735		hypothetical protein	1.32063	-1.41068	0.576718
LM6179_003740		"NlpC/P60 family protein"	1.27031	-2.74062	0.321118
LM6179_003745		hypothetical protein	22.7674	-0.647524	0.287597
LM6179_003750		hypothetical protein	5.94624	-0.298179	0.809761
LM6179_003755		"DUF5592 family protein"	1.18012	-2.61833	0.348817
LM6179_003760		Hypothetical protein (possible T4SS)	56.372	-2.00125	4.46452e-06
LM6179_003765		"type IV secretory system conjugative DNA transfer family protein	24.8055	-2.79522	0.000115317
LM6179_003770		"toprim domain-containing protein"	4.51281	-0.668193	0.66729
LM6179_003775		"DNA topoisomerase"	8.00238	-0.173492	0.892976
LM6179_003780		hypothetical protein	0.74449	-0.0468661	0.990462
LM6179_003785		hypothetical protein	0.592307	0.280404	0.959793
LM6179_003790		"type II CAAX endopeptidase family protein"	0.39355	1.16427	0.839553
LM6179_003795		hypothetical protein	0.429637	1.09834	0.850322
LM6179_003800		hypothetical protein	0.0297221	0.929612	0.87557
LM6179_003805		"DUF669 domain-containing protein"	20.5435	0.0441301	0.953476
LM6179_003810		Hypothetical protein	20.08	0.0121352	0.987079
LM6179_003815		Hypothetical protein	1.91442	-1.18894	0.612029
LM6179_003820		hypothetical protein	2.76127	0.606168	0.716516
LM6179_003825		hypothetical protein	14.169	-1.51852	0.0641811
LM6179_003830		hypothetical protein	32.6524	-0.46823	0.403369
LM6179_003835		Hypothetical protein	56.8176	0.03184	0.953875
LM6179_003840		"CpaF/VirB11 family protein"	86.4925	0.157524	0.747322
LM6179_003845		Hypothetical protein	23.5551	0.619413	0.320655
LM6179_003850		hypothetical protein	1.67791	-1.32913	0.638542
LM6179_003855		Hypothetical protein	893.145	-0.399175	0.123343
LM6179_003860		"heavy metal translocating P-type ATPase"	4798.03	0.310995	0.122195
LM6179_003865	cadC	"Cd(II)-sensing metalloregulatory transcriptional repressor CadC"	199.521	-0.975445	0.00506314
LM6179_003870		"recombinase family protein"	315.529	-0.619058	0.0195769
LM6179_003875		"Tn3 family transposase"	3856.57	0.853958	2.62768e-06
LM6179_003880		"primase C-terminal domain-containing protein"	1722.62	-1.7909	5.36343e-18
LM6179_003885		"ParA family protein"	2890.27	0.926399	1.20229e-08
LM6179_003890		Hypothetical protein (transcriptional regulator)	1475.59	0.33101	0.543141
LM6179_003895		"Y-family DNA polymerase"	869.504	-0.29361	0.270723
LM6179_003900		Hypothetical protein	164.705	-1.1244	0.000298612
LM6179_003905		"helix-turn-helix domain-containing protein"	780.722	-0.273854	0.461837
LM6179_003910		"IS3 family transposase"	1139.6	-0.0159729	0.966719
LM6179_003915	clpL	"ATP-dependent Clp protease ATP-binding subunit" clpL	63159.9	0.905431	1.51096e-05
LM6179_003920		"helix-turn-helix transcriptional regulator"	2.29292	-1.2766	0.555382
LM6179_003925		"incomplete; partial on complete genome; missing C-terminus"	1.47588	-0.169268	0.952065
LM6179_003930		Hypothetical protein	50.1114	-0.640178	0.146137
LM6179_003935		"recombinase family protein"	297.432	-1.32	2.8877e-08
LM6179_003940		Hypothetical protein	3940.61	0.34025	0.0893971
LM6179_003945		hypothetical protein	146.089	-0.855943	0.0144225
LM6179_003950		"DUF3850 domain-containing protein"	23.2376	-0.272089	0.79561
LM6179_003955		"DUF2786 domain-containing protein"	48.9985	0.403918	0.458314
LM6179_003960		hypothetical protein	20.828	0.189951	0.840591
LM6179_003965		Hypothetical protein	114.388	-1.06239	0.0168945
LM6179_003970		"AbrB/MazE/SpoVT family DNA-binding domain-containing protein"	483.277	0.399748	0.161479
LM6179_003975		"type II toxin-antitoxin system PemK/MazF family toxin"	1075.89	-0.170002	0.616737
LM6179_003980		Hypothetical protein	28.3257	-0.562806	0.519723
LM6179_003985		Hypothetical protein	786.969	-0.831084	0.0304198
LM6179_003990		"helix-turn-helix transcriptional regulator"	134.183	-2.88047	2.25191e-08
LM6179_003995		"DEAD/DEAH box helicase family protein"	2551.25	-0.28361	0.205361
LM6179_004000		Hypothetical protein	242.509	-1.45173	8.4369e-05
LM6179_004005		"helix-turn-helix transcriptional regulator"	185.984	-1.13639	0.00271482
LM6179_004010		"IS3 family transposase"	0	#N/A	#N/A
