# Supplementary material for: Transcriptome Sequencing Reveals Distinct Stress Response of Listeria monocytogenes 6179 During Logarithmic and Stationary Growth Phases
Source: Microbiologyopen. 2025 Nov 14;14(6):e70140. doi: 10.1002/mbo3.70140 (PMC12616503; doi:10.1002/mbo3.70140)
Supplement: Supplementary file 5 — Table A5: Contains ClusterProfiler gene set enrichment analysis results for each of the four conditions analyzed in this study. For each significantly enriched KEGG pathway, the table lists its KEGG ID, its description, enrichment and normalized enrichment scores, statistical metrics, and leading edge analysis results. [file MBO3-14-e70140-s002.xlsx]

## Sheet: log phase 15 mM H2O2
ID	Description	setSize	enrichmentScore	NES	pvalue	p.adjust	qvalue	rank	leading_edge	core_enrichment
map00051	Fructose and mannose metabolism	49	0.628297	3.10895	0.000399202	0.00261049	0.00149446	255	tags=67%, list=16%, signal=58%	LM6179_02769/LM6179_00301/LM6179_00849/LM6179_00220/LM6179_00218/LM6179_00848/LM6179_00647_dhaL2/LM6179_00703/LM6179_02766/LM6179_00702/LM6179_01187/LM6179_00657/LM6179_00645_rpiB/LM6179_00648_dhaK2/LM6179_00646/LM6179_02911/LM6179_00076/LM6179_00795_rpiB/LM6179_03052/LM6179_00077/LM6179_00302/LM6179_00937/LM6179_01177/LM6179_00939/LM6179_02870/LM6179_00798/LM6179_00727/LM6179_01048_rpiB/LM6179_0…
map02060	Phosphotransferase system (PTS)	64	0.565586	3.002	0.00044603	0.00261049	0.00149446	255	tags=69%, list=16%, signal=60%	LM6179_02769/LM6179_00301/LM6179_02770/LM6179_01992_treP/LM6179_00849/LM6179_01230/LM6179_00220/LM6179_00218/LM6179_02771/LM6179_00848/LM6179_01231/LM6179_00703/LM6179_00306/LM6179_02766/LM6179_00702/LM6179_01187/LM6179_00657/LM6179_01232/LM6179_00078/LM6179_02911/LM6179_00060/LM6179_03052/LM6179_00203/LM6179_00302/LM6179_00675/LM6179_00208/LM6179_02867/LM6179_01190/LM6179_00937/LM6179_00939/LM61…
map00052	Galactose metabolism	34	0.651474	2.93688	0.000349773	0.00261049	0.00149446	347	tags=79%, list=22%, signal=63%	LM6179_01991_treC/LM6179_00218/LM6179_02766/LM6179_01187/LM6179_00657/LM6179_01174/LM6179_00078/LM6179_03052/LM6179_00473/LM6179_02867/LM6179_00937/LM6179_00560/LM6179_01177/LM6179_02870/LM6179_01088/LM6179_00798/LM6179_00727/LM6179_01048_rpiB/LM6179_00081/LM6179_01127/LM6179_02743/LM6179_00080/LM6179_02739/LM6179_01191/LM6179_03053_pfkB/LM6179_00147/LM6179_00805
map01120	Microbial metabolism in diverse environments	134	0.464338	2.85248	0.000659631	0.00289223	0.00165575	372	tags=56%, list=24%, signal=47%	LM6179_00514_cysK/LM6179_00218/LM6179_00647_dhaL2/LM6179_00703/LM6179_00687_iolB/LM6179_02037_glnA/LM6179_00643_fsa/LM6179_00953/LM6179_00702/LM6179_01187/LM6179_00057/LM6179_02686_pflB/LM6179_00657/LM6179_00645_rpiB/LM6179_00648_dhaK2/LM6179_00221/LM6179_02386_lap/LM6179_00646/LM6179_01372/LM6179_02911/LM6179_00076/LM6179_00797/LM6179_00060/LM6179_00795_rpiB/LM6179_03052/LM6179_02637_ppdK/LM6179…
map00500	Starch and sucrose metabolism	58	0.521233	2.69533	0.000425532	0.00261049	0.00149446	259	tags=64%, list=17%, signal=55%	LM6179_00219/LM6179_01991_treC/LM6179_01992_treP/LM6179_01233/LM6179_01230/LM6179_01231/LM6179_00306/LM6179_02896/LM6179_00202/LM6179_01174/LM6179_01232/LM6179_00841/LM6179_00674/LM6179_00203/LM6179_00675/LM6179_00473/LM6179_00208/LM6179_00618/LM6179_01190/LM6179_00260/LM6179_00193/LM6179_00560/LM6179_01177/LM6179_00253/LM6179_00313/LM6179_00204/LM6179_00566/LM6179_01088/LM6179_00576/LM6179_00184…
map02010	ABC transporters	71	0.477974	2.60526	0.000462107	0.00261049	0.00149446	453	tags=59%, list=29%, signal=44%	LM6179_00442/LM6179_03066/LM6179_00431/LM6179_03065/LM6179_03063/LM6179_03064/LM6179_01842/LM6179_02617/LM6179_02618/LM6179_01172/LM6179_02619/LM6179_02900/LM6179_02898/LM6179_00583_ugpC/LM6179_02036/LM6179_00258/LM6179_01630/LM6179_02777/LM6179_01501_cbiD/LM6179_02962_isdE/LM6179_00401/LM6179_01899/LM6179_01511/LM6179_02899/LM6179_00558/LM6179_02972/LM6179_00445/LM6179_00469/LM6179_02753_ilvB/LM…
map01200	Carbon metabolism	77	0.450606	2.49942	0.000482859	0.00261049	0.00149446	477	tags=64%, list=30%, signal=47%	LM6179_00514_cysK/LM6179_00647_dhaL2/LM6179_00686_iolA/LM6179_00643_fsa/LM6179_00953/LM6179_00645_rpiB/LM6179_00648_dhaK2/LM6179_00646/LM6179_01372/LM6179_00797/LM6179_00795_rpiB/LM6179_02637_ppdK/LM6179_00134/LM6179_01373/LM6179_00642_tkt/LM6179_03058/LM6179_01612_fdhF/LM6179_00072_tkt/LM6179_02760_ilvA/LM6179_01374_lpdA/LM6179_01088/LM6179_01048_rpiB/LM6179_02092_gcvPA/LM6179_01127/LM6179_01141…
map00010	Glycolysis / Gluconeogenesis	43	0.519456	2.48665	0.000378358	0.00261049	0.00149446	372	tags=60%, list=24%, signal=47%	LM6179_01233/LM6179_02386_lap/LM6179_00646/LM6179_01372/LM6179_00076/LM6179_00841/LM6179_00674/LM6179_00134/LM6179_01373/LM6179_00618/LM6179_00193/LM6179_01177/LM6179_01374_lpdA/LM6179_00566/LM6179_01088/LM6179_00576/LM6179_01127/LM6179_01141_nifJ/LM6179_00654/LM6179_01817_eno/LM6179_03053_pfkB/LM6179_01371_pdhA/LM6179_00879/LM6179_02116/LM6179_01814/LM6179_01816_gpmI
map00220	Arginine biosynthesis	10	0.783861	2.35982	0.000271961	0.00261049	0.00149446	209	tags=80%, list=13%, signal=70%	LM6179_02863_argH/LM6179_02862/LM6179_02037_glnA/LM6179_03033/LM6179_02339/LM6179_02341_argJ/LM6179_02338_argF/LM6179_02340_argB
map01501	beta-Lactam resistance	12	0.724871	2.33215	0.000273523	0.00261049	0.00149446	439	tags=100%, list=28%, signal=72%	LM6179_00442/LM6179_00431/LM6179_00202/LM6179_02036/LM6179_01630/LM6179_02488_bglX/LM6179_02972/LM6179_02975/LM6179_02973/LM6179_00745/LM6179_02971/LM6179_00159
map01100	Metabolic pathways	378	0.323363	2.33029	0.00238095	0.00848214	0.00485589	392	tags=42%, list=25%, signal=42%	LM6179_03068_ssuE/LM6179_00514_cysK/LM6179_02769/LM6179_00301/LM6179_01991_treC/LM6179_02863_argH/LM6179_02862/LM6179_00218/LM6179_00647_dhaL2/LM6179_00686_iolA/LM6179_00703/LM6179_00687_iolB/LM6179_02766/LM6179_00644/LM6179_02762/LM6179_02037_glnA/LM6179_00643_fsa/LM6179_01503/LM6179_00953/LM6179_00702/LM6179_02896/LM6179_01187/LM6179_00057/LM6179_02686_pflB/LM6179_00657/LM6179_03033/LM6179_0064…
map00030	Pentose phosphate pathway	31	0.524998	2.30807	0.000345781	0.00261049	0.00149446	308	tags=61%, list=20%, signal=50%	LM6179_00643_fsa/LM6179_00953/LM6179_00057/LM6179_00645_rpiB/LM6179_00797/LM6179_00795_rpiB/LM6179_00642_tkt/LM6179_03058/LM6179_00072_tkt/LM6179_01177/LM6179_02724_deoB/LM6179_01048_rpiB/LM6179_01351/LM6179_01350/LM6179_00071_rpe/LM6179_02739/LM6179_01191/LM6179_00157_fsa/LM6179_03053_pfkB
map01230	Biosynthesis of amino acids	82	0.40682	2.2839	0.000503778	0.00261049	0.00149446	535	tags=65%, list=34%, signal=45%	LM6179_00514_cysK/LM6179_02863_argH/LM6179_02862/LM6179_02037_glnA/LM6179_00643_fsa/LM6179_00953/LM6179_03033/LM6179_00645_rpiB/LM6179_00646/LM6179_00797/LM6179_00795_rpiB/LM6179_02339/LM6179_00642_tkt/LM6179_01656_thrC/LM6179_02341_argJ/LM6179_00072_tkt/LM6179_02338_argF/LM6179_02759_leuD/LM6179_02760_ilvA/LM6179_02384/LM6179_01657_thrB/LM6179_02340_argB/LM6179_02432_metE/LM6179_01048_rpiB/LM617…
map00970	Aminoacyl-tRNA biosynthesis	21	0.565781	2.20826	0.000624415	0.00289223	0.00165575	691	tags=100%, list=44%, signal=57%	LM6179_02514_gatB/LM6179_02302/LM6179_00467_metG/LM6179_02203_glyS/LM6179_01530_pheT/LM6179_02515_gatA/LM6179_00536_cysS/LM6179_02265_aspS/LM6179_02348_tyrS/LM6179_02977_trpS/LM6179_00161_serS/LM6179_02060/LM6179_02204_glyQ/LM6179_02789_ileS/LM6179_00534_gltX/LM6179_02250_alaS/LM6179_01529_pheS/LM6179_02309_thrS/LM6179_01639_argS/LM6179_02665_asnS/LM6179_02411_leuS
map01210	2-Oxocarboxylic acid metabolism	16	0.59297	2.11206	0.00175901	0.00668426	0.00382663	585	tags=94%, list=37%, signal=59%	LM6179_03033/LM6179_02339/LM6179_02341_argJ/LM6179_02759_leuD/LM6179_02340_argB/LM6179_02776_alsS/LM6179_02755_ilvC/LM6179_02758_leuC/LM6179_02753_ilvB/LM6179_02752_ilvD/LM6179_02757_leuB/LM6179_02393_acnA/LM6179_02756/LM6179_02317_icd/LM6179_02342_argC
map01110	Biosynthesis of secondary metabolites	177	0.32311	2.09196	0.000853242	0.00347392	0.00198876	501	tags=53%, list=32%, signal=41%	LM6179_00514_cysK/LM6179_02863_argH/LM6179_02862/LM6179_00643_fsa/LM6179_00953/LM6179_03033/LM6179_00645_rpiB/LM6179_00202/LM6179_02386_lap/LM6179_00646/LM6179_01372/LM6179_00076/LM6179_00797/LM6179_00674/LM6179_00795_rpiB/LM6179_02723/LM6179_00134/LM6179_01373/LM6179_02339/LM6179_00642_tkt/LM6179_01656_thrC/LM6179_02341_argJ/LM6179_00072_tkt/LM6179_03082/LM6179_02338_argF/LM6179_01177/LM6179_027…
map00640	Propanoate metabolism	24	0.487116	1.98686	0.00288277	0.00966575	0.00553349	365	tags=54%, list=23%, signal=42%	LM6179_00686_iolA/LM6179_02686_pflB/LM6179_01372/LM6179_00134/LM6179_01460/LM6179_01374_lpdA/LM6179_02150_pflB/LM6179_01141_nifJ/LM6179_00654/LM6179_01371_pdhA/LM6179_02116/LM6179_02675_mgsA/LM6179_01472
map02024	Quorum sensing	38	0.352208	1.62844	0.0154185	0.0488253	0.0279517	7	tags=11%, list=0%, signal=11%	LM6179_00429/LM6179_00442/LM6179_00430/LM6179_00431

## Sheet: log phase 1% lactic acid
ID	Description	setSize	enrichmentScore	NES	pvalue	p.adjust	qvalue	rank	leading_edge	core_enrichment
map02010	ABC transporters	33	0.643765	2.1475	0.00014537	0.0025503	0.00193882	25	tags=33%, list=6%, signal=34%	LM6179_00442/LM6179_03066/LM6179_01842/LM6179_00431/LM6179_03065/LM6179_03064/LM6179_03063/LM6179_02617/LM6179_02619/LM6179_02618/LM6179_02036
map02024	Quorum sensing	16	0.674301	1.88827	0.00241313	0.0144788	0.0110072	59	tags=44%, list=13%, signal=39%	LM6179_00442/LM6179_00429/LM6179_00430/LM6179_00431/LM6179_02036/LM6179_03081_gadC/LM6179_00495_plcB
map00240	Pyrimidine metabolism	22	-0.734659	-2.58242	0.000283366	0.0025503	0.00193882	12	tags=32%, list=3%, signal=33%	LM6179_02607/LM6179_02606/LM6179_02605_carB/LM6179_02601_pyrE/LM6179_02604/LM6179_02603/LM6179_02602_pyrF

## Sheet: stationary phase 15 mM H2O2
ID	Description	setSize	enrichmentScore	NES	pvalue	p.adjust	qvalue	rank	leading_edge	core_enrichment
map00710	Carbon fixation by Calvin cycle	11	0.69928	2.13384	0.000640342	0.00981857	0.00696512	86	tags=45%, list=6%, signal=43%	LM6179_01142/LM6179_02637_ppdK/LM6179_01814/LM6179_01815_tpiA/LM6179_01813_gap
map02020	Two-component system	36	-0.423085	-1.7703	0.00800142	0.0368065	0.0261099	78	tags=19%, list=6%, signal=19%	LM6179_00095_kdpA/LM6179_00094_kdpB/LM6179_00994/LM6179_00996_motA/LM6179_02263/LM6179_01000/LM6179_02037_glnA
map00620	Pyruvate metabolism	29	-0.464569	-1.83362	0.00576473	0.0308014	0.02185	63	tags=24%, list=5%, signal=24%	LM6179_02150_pflB/LM6179_02686_pflB/LM6179_02877_pta/LM6179_01374_lpdA/LM6179_01373/LM6179_01372/LM6179_01371_pdhA
map00020	Citrate cycle (TCA cycle)	13	-0.593656	-1.84236	0.00602637	0.0308014	0.02185	10	tags=31%, list=1%, signal=31%	LM6179_01374_lpdA/LM6179_01373/LM6179_01372/LM6179_01371_pdhA
map03070	Bacterial secretion system	10	-0.650023	-1.85367	0.00586344	0.0308014	0.02185	320	tags=70%, list=24%, signal=54%	LM6179_02275_yajC/LM6179_003840/LM6179_00987/LM6179_00989/LM6179_00023_secY/LM6179_01026/LM6179_01027_fliI
map00052	Galactose metabolism	14	-0.58641	-1.86664	0.00600263	0.0308014	0.02185	129	tags=36%, list=10%, signal=33%	LM6179_00468/LM6179_01187/LM6179_02870/LM6179_03053_pfkB/LM6179_03052
map00640	Propanoate metabolism	24	-0.507508	-1.90007	0.00397974	0.0308014	0.02185	63	tags=25%, list=5%, signal=24%	LM6179_02150_pflB/LM6179_02686_pflB/LM6179_02877_pta/LM6179_01374_lpdA/LM6179_01372/LM6179_01371_pdhA
map02010	ABC transporters	71	-0.392659	-1.93268	0.00100117	0.0115134	0.00816742	268	tags=41%, list=20%, signal=35%	LM6179_01120/LM6179_00903/LM6179_01123/LM6179_03066/LM6179_02499/LM6179_01122/LM6179_01858/LM6179_01856/LM6179_01121/LM6179_03065/LM6179_03063/LM6179_01857/LM6179_03064/LM6179_00469/LM6179_00476/LM6179_02422/LM6179_00589/LM6179_00590/LM6179_00588/LM6179_00130_cydD/LM6179_01078/LM6179_01697_ftsE/LM6179_00129_cydC/LM6179_00445/LM6179_01698_ftsX/LM6179_00444/LM6179_01630/LM6179_00443/LM6179_02036
map02040	Flagellar assembly	17	-0.782022	-2.63763	0.000185391	0.004264	0.0030248	309	tags=100%, list=23%, signal=78%	LM6179_01018/LM6179_01022_flgC/LM6179_01021_flgB/LM6179_01019/LM6179_00987/LM6179_00989/LM6179_00988/LM6179_01024_fliF/LM6179_00990/LM6179_01026/LM6179_01027_fliI/LM6179_01025/LM6179_00991/LM6179_00993/LM6179_00996_motA/LM6179_00997
map03010	Ribosome	51	-0.629446	-2.86933	0.000171674	0.004264	0.0030248	461	tags=88%, list=34%, signal=60%	LM6179_00332_rplI/LM6179_02215_rpsU/LM6179_00035_rpmC/LM6179_00066_rpsG/LM6179_02347_rpsD/LM6179_00037_rpsC/LM6179_00544_rplK/LM6179_00067_rpsL/LM6179_00545_rplA/LM6179_00038_rplV/LM6179_00036_rplP/LM6179_00323_rpsF/LM6179_003660_rpmG/LM6179_00034_rpsQ/LM6179_00039_rpsS/LM6179_02556_rplS/LM6179_02226_rpsT/LM6179_00276_rpmH/LM6179_01654/LM6179_00031_rplE/LM6179_02288_rplU/LM6179_00032_rplX/LM6179_…

## Sheet: stationary phase 1% lactic acid
ID	Description	setSize	enrichmentScore	NES	pvalue	p.adjust	qvalue	rank	leading_edge	core_enrichment
map02060	Phosphotransferase system (PTS)	84	0.666647	3.27168	0.000223664	0.00126133	0.000834564	558	tags=76%, list=24%, signal=60%	LM6179_00849/LM6179_01050/LM6179_01096/LM6179_01230/LM6179_01095/LM6179_00123/LM6179_01231/LM6179_00147/LM6179_00097/LM6179_00099/LM6179_00062/LM6179_01232/LM6179_01093/LM6179_00098/LM6179_00703/LM6179_01094/LM6179_00061/LM6179_00218/LM6179_02770/LM6179_00060/LM6179_00848/LM6179_02769/LM6179_02771/LM6179_00798/LM6179_00220/LM6179_00701/LM6179_00301/LM6179_00702/LM6179_02766/LM6179_00805/LM6179_01…
map00051	Fructose and mannose metabolism	77	0.662599	3.17528	0.000225581	0.00126133	0.000834564	498	tags=74%, list=22%, signal=60%	LM6179_01048_rpiB/LM6179_00849/LM6179_01096/LM6179_01095/LM6179_00147/LM6179_00647_dhaL2/LM6179_00645_rpiB/LM6179_00648_dhaK2/LM6179_00646/LM6179_00062/LM6179_01093/LM6179_00703/LM6179_01094/LM6179_00218/LM6179_00848/LM6179_02769/LM6179_00798/LM6179_00220/LM6179_00269_rhaB/LM6179_00701/LM6179_00110_dhaK1/LM6179_00087_rpiB/LM6179_00301/LM6179_00702/LM6179_02766/LM6179_01234/LM6179_00803/LM6179_008…
map01120	Microbial metabolism in diverse environments	185	0.460456	2.57764	0.000234247	0.00126133	0.000834564	498	tags=44%, list=22%, signal=38%	LM6179_00569/LM6179_01048_rpiB/LM6179_01047_rpe/LM6179_01229/LM6179_01095/LM6179_01612_fdhF/LM6179_01841/LM6179_00147/LM6179_00643_fsa/LM6179_00647_dhaL2/LM6179_00162/LM6179_01626/LM6179_00645_rpiB/LM6179_00648_dhaK2/LM6179_00646/LM6179_03082/LM6179_00687_iolB/LM6179_00062/LM6179_00015/LM6179_00703/LM6179_00642_tkt/LM6179_00061/LM6179_00218/LM6179_00060/LM6179_02985_gpmA/LM6179_00688_iolC/LM6179_…
map00052	Galactose metabolism	50	0.57781	2.53371	0.000220653	0.00126133	0.000834564	554	tags=68%, list=24%, signal=53%	LM6179_01048_rpiB/LM6179_00147/LM6179_00062/LM6179_01094/LM6179_00061/LM6179_00218/LM6179_00844/LM6179_00798/LM6179_00701/LM6179_02766/LM6179_00805/LM6179_01234/LM6179_01174/LM6179_00800/LM6179_01088/LM6179_00804/LM6179_01127/LM6179_00657/LM6179_02743/LM6179_00063/LM6179_00726/LM6179_00603/LM6179_02742/LM6179_02739/LM6179_00727/LM6179_02913/LM6179_02478/LM6179_00078/LM6179_00468/LM6179_02866/LM61…
map00500	Starch and sucrose metabolism	59	0.555182	2.51764	0.000224467	0.00126133	0.000834564	588	tags=59%, list=26%, signal=45%	LM6179_01050/LM6179_01230/LM6179_02857/LM6179_00123/LM6179_01231/LM6179_01051/LM6179_00097/LM6179_00099/LM6179_00219/LM6179_01232/LM6179_00098/LM6179_01233/LM6179_00149/LM6179_02896/LM6179_02488_bglX/LM6179_01174/LM6179_01088/LM6179_02487/LM6179_01127/LM6179_00566/LM6179_00826/LM6179_00202/LM6179_02479/LM6179_00203/LM6179_02478/LM6179_01189/LM6179_00468/LM6179_00201/LM6179_00204/LM6179_00674/LM61…
map00710	Carbon fixation by Calvin cycle	20	0.698258	2.41736	0.000213767	0.00126133	0.000834564	363	tags=60%, list=16%, signal=51%	LM6179_01048_rpiB/LM6179_01047_rpe/LM6179_00645_rpiB/LM6179_00646/LM6179_00642_tkt/LM6179_02637_ppdK/LM6179_00802_rpe/LM6179_00087_rpiB/LM6179_00796/LM6179_00795_rpiB/LM6179_00659/LM6179_02910
map00520	Amino sugar and nucleotide sugar metabolism	44	0.555418	2.36105	0.000218962	0.00126133	0.000834564	487	tags=55%, list=21%, signal=44%	LM6179_01096/LM6179_01095/LM6179_01093/LM6179_01094/LM6179_02652_chiA/LM6179_02769/LM6179_01271_nagA/LM6179_02488_bglX/LM6179_00301/LM6179_02766/LM6179_01272_nagB/LM6179_01088/LM6179_01127/LM6179_00302/LM6179_00303/LM6179_00399_chiB/LM6179_00202/LM6179_02919/LM6179_01039_glmS/LM6179_00300/LM6179_03076/LM6179_00468/LM6179_00222/LM6179_00392
map00561	Glycerolipid metabolism	19	0.692129	2.35784	0.00021322	0.00126133	0.000834564	310	tags=58%, list=14%, signal=50%	LM6179_00647_dhaL2/LM6179_00644/LM6179_00648_dhaK2/LM6179_00150/LM6179_00110_dhaK1/LM6179_00111_dhaL1/LM6179_00112_dhaM1/LM6179_00651_dhaM2/LM6179_02284_glpK/LM6179_01086/LM6179_01645
map00030	Pentose phosphate pathway	41	0.524577	2.20372	0.00021645	0.00126133	0.000834564	411	tags=46%, list=18%, signal=39%	LM6179_01048_rpiB/LM6179_01047_rpe/LM6179_00643_fsa/LM6179_00645_rpiB/LM6179_00642_tkt/LM6179_00802_rpe/LM6179_00269_rhaB/LM6179_00157_fsa/LM6179_00087_rpiB/LM6179_00953/LM6179_00057/LM6179_01272_nagB/LM6179_00796/LM6179_00797/LM6179_00795_rpiB/LM6179_00659/LM6179_02910/LM6179_02739/LM6179_03076
map01200	Carbon metabolism	92	0.442243	2.20323	0.000225683	0.00126133	0.000834564	316	tags=33%, list=14%, signal=29%	LM6179_01048_rpiB/LM6179_01047_rpe/LM6179_01612_fdhF/LM6179_00643_fsa/LM6179_00647_dhaL2/LM6179_00645_rpiB/LM6179_00648_dhaK2/LM6179_00646/LM6179_00642_tkt/LM6179_02985_gpmA/LM6179_00686_iolA/LM6179_02637_ppdK/LM6179_00802_rpe/LM6179_00269_rhaB/LM6179_00110_dhaK1/LM6179_00157_fsa/LM6179_02092_gcvPA/LM6179_00087_rpiB/LM6179_00953/LM6179_02093_gcvPB/LM6179_01272_nagB/LM6179_01088/LM6179_02091_gcvT/…
map00040	Pentose and glucuronate interconversions	15	0.675086	2.15368	0.000423012	0.00211506	0.00139944	347	tags=60%, list=15%, signal=51%	LM6179_01047_rpe/LM6179_00802_rpe/LM6179_00269_rhaB/LM6179_00803/LM6179_00796/LM6179_00267_rhaD/LM6179_00268_rhaA/LM6179_00076/LM6179_00077
map00562	Inositol phosphate metabolism	13	0.682979	2.08654	0.00105374	0.00491746	0.00325366	125	tags=38%, list=5%, signal=37%	LM6179_00646/LM6179_00687_iolB/LM6179_00686_iolA/LM6179_00688_iolC/LM6179_00689_iolD
map00053	Ascorbate and aldarate metabolism	10	0.728093	2.03014	0.00147866	0.00608862	0.00402856	354	tags=70%, list=16%, signal=59%	LM6179_00062/LM6179_00061/LM6179_00218/LM6179_00060/LM6179_00798/LM6179_00804/LM6179_02742
map02010	ABC transporters	100	-0.334722	-1.6488	0.00285103	0.0105038	0.00694989	356	tags=30%, list=16%, signal=26%	LM6179_00165/LM6179_01395_tagH/LM6179_03063/LM6179_03066/LM6179_00130_cydD/LM6179_01394/LM6179_00129_cydC/LM6179_02499/LM6179_02191_zurM/LM6179_02192_zurA/LM6179_00445/LM6179_01120/LM6179_03065/LM6179_01121/LM6179_01122/LM6179_01123/LM6179_01160/LM6179_03064/LM6179_01159/LM6179_00903/LM6179_00444/LM6179_01333/LM6179_02036/LM6179_01332/LM6179_02422/LM6179_01331/LM6179_00443/LM6179_01697_ftsE/LM617…
map00230	Purine metabolism	63	-0.389697	-1.76174	0.00162191	0.00630744	0.00417335	758	tags=52%, list=33%, signal=36%	LM6179_00334/LM6179_02530_purL/LM6179_01545_racE/LM6179_01729/LM6179_02626_deoD/LM6179_02533/LM6179_02532_purS/LM6179_01640_rpoE/LM6179_02528_purM/LM6179_01546_rph/LM6179_02525_purD/LM6179_02061/LM6179_00509/LM6179_02536_purE/LM6179_02527_purN/LM6179_01547/LM6179_02270/LM6179_02526_purH/LM6179_01416_guaA/LM6179_02641/LM6179_02463/LM6179_02597_gmk/LM6179_02531_purQ/LM6179_00022/LM6179_02596_rpoZ/L…
map00860	Porphyrin metabolism	23	-0.511113	-1.80994	0.00584024	0.0194675	0.0128807	799	tags=74%, list=35%, signal=49%	LM6179_01476_cobD/LM6179_00534_gltX/LM6179_01505_cbiG/LM6179_01456_cobC/LM6179_01506_cobJ/LM6179_02307_hemA/LM6179_02829/LM6179_01509/LM6179_02991_hemH/LM6179_01846/LM6179_02992_hemE/LM6179_02441/LM6179_02306_hemC/LM6179_01477/LM6179_02303_hemL/LM6179_02305/LM6179_02304_hemB
map03070	Bacterial secretion system	16	-0.587221	-1.86133	0.00359848	0.0125947	0.00833333	640	tags=69%, list=28%, signal=50%	LM6179_00274_yidC/LM6179_02573_ftsY/LM6179_01821_secG/LM6179_00541_secE/LM6179_003840/LM6179_01027_fliI/LM6179_00023_secY/LM6179_01026/LM6179_02275_yajC/LM6179_00987/LM6179_00989
map00400	Phenylalanine, tyrosine and tryptophan biosynthesis	23	-0.54514	-1.93044	0.00113037	0.00494537	0.00327212	779	tags=74%, list=34%, signal=49%	LM6179_02696_aroB/LM6179_02709_cmk/LM6179_02695_aroH/LM6179_03033/LM6179_02384/LM6179_02383_trpD/LM6179_02509/LM6179_02381/LM6179_02382_trpC/LM6179_02350/LM6179_02385_trpE/LM6179_02236_aroE/LM6179_02380_trpB/LM6179_02282_pheA/LM6179_02379_trpA/LM6179_00789/LM6179_03016
map02040	Flagellar assembly	26	-0.624714	-2.28365	0.00018943	0.00126133	0.000834564	585	tags=96%, list=26%, signal=72%	LM6179_01009/LM6179_01016_flgK/LM6179_01008_flgE/LM6179_01011/LM6179_02307_hemA/LM6179_01007/LM6179_01022_flgC/LM6179_01017/LM6179_01021_flgB/LM6179_01023_fliE/LM6179_01019/LM6179_01006/LM6179_01018/LM6179_01027_fliI/LM6179_01026/LM6179_01024_fliF/LM6179_01025/LM6179_00988/LM6179_00997/LM6179_00991/LM6179_00987/LM6179_00996_motA/LM6179_00993/LM6179_00990/LM6179_00989
map00970	Aminoacyl-tRNA biosynthesis	23	-0.730697	-2.58753	0.000188395	0.00126133	0.000834564	423	tags=83%, list=19%, signal=68%	LM6179_02265_aspS/LM6179_02514_gatB/LM6179_00536_cysS/LM6179_02516_gatC/LM6179_01639_argS/LM6179_02789_ileS/LM6179_02203_glyS/LM6179_01530_pheT/LM6179_02348_tyrS/LM6179_02411_leuS/LM6179_02266_hisS/LM6179_02515_gatA/LM6179_02309_thrS/LM6179_01529_pheS/LM6179_00520_lysS/LM6179_02204_glyQ/LM6179_02250_alaS/LM6179_02977_trpS/LM6179_02302
map03010	Ribosome	61	-0.81782	-3.67188	0.000181422	0.00126133	0.000834564	261	tags=85%, list=11%, signal=78%	LM6179_00017_rplQ/LM6179_00019_rpsK/LM6179_00020_rpsM/LM6179_003540_rpmJ/LM6179_02065/LM6179_02063_nusA/LM6179_02651_rpsN/LM6179_00323_rpsF/LM6179_02566_rpsP/LM6179_01654/LM6179_02409_rpsB/LM6179_00325_rpsR/LM6179_00276_rpmH/LM6179_00008_rpsI/LM6179_00009_rplM/LM6179_00545_rplA/LM6179_02286_rpmA/LM6179_02226_rpsT/LM6179_02347_rpsD/LM6179_00544_rplK/LM6179_00024_rplO/LM6179_02288_rplU/LM6179_02556…
